# Supplementary material for: CMOS-compatible ferroelectric tunnel junctions integrate stochastic sampling and deterministic computing for image generation
Source: Nat Commun. 2026 May 8;17:6236. doi: 10.1038/s41467-026-72969-6 (PMC13369162; doi:10.1038/s41467-026-72969-6)
Supplement: Supplementary file 3 — Source Data [file 41467_2026_72969_MOESM3_ESM.xlsx]

## Sheet: Figure 2
Figure	2c
x1	y1	x2	y2
0	-22.0182	0	-22.0182
0.00883	-61.1758	0.00442	-61.1758
0.01766	-99.6761	0.00883	-99.6761
0.02649	-137.089	0.01325	-137.089
0.03532	-172.995	0.01766	-172.995
0.04415	-206.992	0.02208	-206.992
0.05298	-238.701	0.02649	-238.701
0.06181	-267.765	0.03091	-267.765
0.07064	-293.86	0.03532	-293.86
0.07947	-316.692	0.03974	-316.692
0.0883	-336.006	0.04415	-336.006
0.09713	-351.584	0.04857	-351.584
0.10596	-363.252	0.05298	-363.252
0.11479	-370.879	0.0574	-370.879
0.12362	-374.378	0.06181	-374.378
0.13245	-373.709	0.06623	-373.709
0.14128	-368.878	0.07064	-368.878
0.15011	-359.939	0.07506	-359.939
0.15894	-346.989	0.07947	-346.989
0.16777	-330.173	0.08389	-330.173
0.1766	-309.677	0.0883	-309.677
0.18543	-285.728	0.09272	-285.728
0.19426	-258.592	0.09713	-258.592
0.20309	-228.571	0.10155	-228.571
0.21192	-195.997	0.10596	-195.997
0.22075	-161.233	0.11038	-161.233
0.22958	-124.665	0.11479	-124.665
0.23841	-86.6989	0.11921	-86.6989
0.24724	-47.756	0.12362	-47.756
0.25607	-8.26889	0.12804	-8.26889
0.2649	31.3241	0.13245	31.3241
0.27373	70.5834	0.13687	70.5834
0.28256	109.073	0.14128	109.073
0.29139	146.367	0.1457	146.367
0.30022	182.049	0.15011	182.049
0.30905	215.725	0.15453	215.725
0.31788	247.021	0.15894	247.021
0.32671	275.588	0.16336	275.588
0.33554	301.11	0.16777	301.11
0.34437	323.303	0.17219	323.303
0.3532	341.92	0.1766	341.92
0.36203	356.754	0.18102	356.754
0.37086	367.638	0.18543	367.638
0.37969	374.452	0.18985	374.452
0.38852	377.116	0.19426	377.116
0.39735	375.601	0.19868	375.601
0.40618	369.92	0.20309	369.92
0.41501	360.134	0.20751	360.134
0.42384	346.349	0.21192	346.349
0.43267	328.715	0.21634	328.715
0.4415	307.423	0.22075	307.423
0.45033	282.707	0.22517	282.707
0.45916	254.837	0.22958	254.837
0.46799	224.117	0.234	224.117
0.47682	190.885	0.23841	190.885
0.48565	155.504	0.24283	155.504
0.49448	118.364	0.24724	118.364
0.50331	79.8722	0.25166	79.8722
0.51214	40.4513	0.25607	40.4513
0.52097	0.53503	0.26049	0.53503
0.5298	-39.4373	0.2649	-39.4373
0.53863	-79.0253	0.26932	-79.0253
0.54746	-117.793	0.27373	-117.793
0.55629	-155.311	0.27815	-155.311
0.56512	-191.166	0.28256	-191.166
0.57395	-224.961	0.28698	-224.961
0.58278	-256.322	0.29139	-256.322
0.59161	-284.899	0.29581	-284.899
0.60044	-310.374	0.30022	-310.374
0.60927	-332.463	0.30464	-332.463
0.6181	-350.918	0.30905	-350.918
0.62693	-365.53	0.31347	-365.53
0.63576	-376.132	0.31788	-376.132
0.64459	-382.602	0.3223	-382.602
0.65342	-384.861	0.32671	-384.861
0.66225	-382.878	0.33113	-382.878
0.67108	-376.668	0.33554	-376.668
0.67991	-366.291	0.33996	-366.291
0.68874	-351.853	0.34437	-351.853
0.69757	-333.506	0.34879	-333.506
0.7064	-311.445	0.3532	-311.445
0.71523	-285.904	0.35762	-285.904
0.72406	-257.159	0.36203	-257.159
0.73289	-225.518	0.36645	-225.518
0.74172	-191.323	0.37086	-191.323
0.75055	-154.945	0.37528	-154.945
0.75938	-116.78	0.37969	-116.78
0.76821	-77.2429	0.38411	-77.2429
0.77704	-36.7657	0.38852	-36.7657
0.78587	4.20888	0.39294	4.20888
0.7947	45.2314	0.39735	45.2314
0.80353	85.851	0.40177	85.851
0.81236	125.62	0.40618	125.62
0.82119	164.1	0.4106	164.1
0.83002	200.864	0.41501	200.864
0.83885	235.505	0.41943	235.505
0.84768	267.635	0.42384	267.635
0.85651	296.897	0.42826	296.897
0.86534	322.962	0.43267	322.962
0.87417	345.534	0.43709	345.534
0.883	364.357	0.4415	364.357
0.89183	379.216	0.44592	379.216
0.90066	389.936	0.45033	389.936
0.90949	396.39	0.45475	396.39
0.91832	398.496	0.45916	398.496
0.92715	396.219	0.46358	396.219
0.93598	389.575	0.46799	389.575
0.94481	378.625	0.47241	378.625
0.95364	363.478	0.47682	363.478
0.96247	344.291	0.48124	344.291
0.9713	321.265	0.48565	321.265
0.98013	294.643	0.49007	294.643
0.98896	264.71	0.49448	264.71
0.99779	231.786	0.4989	231.786
1.00662	196.227	0.50331	196.227
1.01545	158.418	0.50773	158.418
1.02428	118.769	0.51214	118.769
1.03311	77.7128	0.51656	77.7128
1.04194	35.6979	0.52097	35.6979
1.05077	-6.81505	0.52539	-6.81505
1.0596	-49.3587	0.5298	-49.3587
1.06843	-91.4641	0.53422	-91.4641
1.07726	-132.666	0.53863	-132.666
1.08609	-172.508	0.54305	-172.508
1.09492	-210.547	0.54746	-210.547
1.10375	-246.359	0.55188	-246.359
1.11258	-279.545	0.55629	-279.545
1.12141	-309.73	0.56071	-309.73
1.13024	-336.575	0.56512	-336.575
1.13907	-359.776	0.56954	-359.776
1.1479	-379.068	0.57395	-379.068
1.15673	-394.229	0.57837	-394.229
1.16556	-405.081	0.58278	-405.081
1.17439	-411.495	0.5872	-411.495
1.18322	-413.389	0.59161	-413.389
1.19205	-410.732	0.59603	-410.732
1.20088	-403.543	0.60044	-403.543
1.20971	-391.891	0.60486	-391.891
1.21854	-375.895	0.60927	-375.895
1.22737	-355.722	0.61369	-355.722
1.2362	-331.586	0.6181	-331.586
1.24503	-303.743	0.62252	-303.743
1.25386	-272.495	0.62693	-272.495
1.26269	-238.179	0.63135	-238.179
1.27152	-201.169	0.63576	-201.169
1.28035	-161.866	0.64018	-161.866
1.28918	-120.702	0.64459	-120.702
1.29801	-78.1267	0.64901	-78.1267
1.30684	-34.6088	0.65342	-34.6088
1.31567	9.37276	0.65784	9.37276
1.3245	53.3325	0.66225	53.3325
1.33333	96.7843	0.66667	96.7843
1.34216	139.247	0.67108	139.247
1.35099	180.249	0.6755	180.249
1.35982	219.334	0.67991	219.334
1.36865	256.066	0.68433	256.066
1.37748	290.036	0.68874	290.036
1.38631	320.861	0.69316	320.861
1.39514	348.197	0.69757	348.197
1.40397	371.735	0.70199	371.735
1.4128	391.207	0.7064	391.207
1.42163	406.392	0.71082	406.392
1.43046	417.115	0.71523	417.115
1.43929	423.25	0.71965	423.25
1.44812	424.723	0.72406	424.723
1.45695	421.509	0.72848	421.509
1.46578	413.637	0.73289	413.637
1.47461	401.187	0.73731	401.187
1.48344	384.291	0.74172	384.291
1.49227	363.128	0.74614	363.128
1.5011	337.928	0.75055	337.928
1.50993	308.963	0.75497	308.963
1.51876	276.548	0.75938	276.548
1.52759	241.038	0.7638	241.038
1.53642	202.822	0.76821	202.822
1.54525	162.319	0.77263	162.319
1.55408	119.973	0.77704	119.973
1.56291	76.2526	0.78146	76.2526
1.57174	31.6382	0.78587	31.6382
1.58057	-13.3772	0.79029	-13.3772
1.5894	-58.2961	0.7947	-58.2961
1.59823	-102.621	0.79912	-102.621
1.60706	-145.862	0.80353	-145.862
1.61589	-187.538	0.80795	-187.538
1.62472	-227.188	0.81236	-227.188
1.63355	-264.37	0.81678	-264.37
1.64238	-298.67	0.82119	-298.67
1.65121	-329.706	0.82561	-329.706
1.66004	-357.132	0.83002	-357.132
1.66887	-380.64	0.83444	-380.64
1.6777	-399.966	0.83885	-399.966
1.68653	-414.894	0.84327	-414.894
1.69536	-425.252	0.84768	-425.252
1.70419	-430.924	0.8521	-430.924
1.71302	-431.841	0.85651	-431.841
1.72185	-427.989	0.86093	-427.989
1.73068	-419.406	0.86534	-419.406
1.73951	-406.183	0.86976	-406.183
1.74834	-388.462	0.87417	-388.462
1.75717	-366.436	0.87859	-366.436
1.766	-340.342	0.883	-340.342
1.77483	-310.467	0.88742	-310.467
1.78366	-277.138	0.89183	-277.138
1.79249	-240.719	0.89625	-240.719
1.80132	-201.611	0.90066	-201.611
1.81015	-160.243	0.90508	-160.243
1.81898	-117.07	0.90949	-117.07
1.82781	-72.5671	0.91391	-72.5671
1.83664	-27.2252	0.91832	-27.2252
1.84547	18.4561	0.92274	18.4561
1.8543	63.9729	0.92715	63.9729
1.86313	108.823	0.93157	108.823
1.87197	152.51	0.93598	152.51
1.88079	194.553	0.9404	194.553
1.88963	234.485	0.94481	234.485
1.89846	271.865	0.94923	271.865
1.90729	306.279	0.95364	306.279
1.91612	337.344	0.95806	337.344
1.92495	364.718	0.96247	364.718
1.93378	388.094	0.96689	388.094
1.94261	407.213	0.9713	407.213
1.95144	421.86	0.97572	421.86
1.96027	431.872	0.98013	431.872
1.9691	437.135	0.98455	437.135
1.97793	437.588	0.98896	437.588
1.98676	433.221	0.99338	433.221
1.99559	424.081	0.99779	424.081
2.00442	410.264	1.00221	410.264
2.01325	391.92	1.00662	391.92
2.02208	369.246	1.01104	369.246
2.03091	342.49	1.01545	342.49
2.03974	311.943	1.01987	311.943
2.04857	277.938	1.02428	277.938
2.0574	240.847	1.0287	240.847
2.06623	201.076	1.03311	201.076
2.07506	159.058	1.03753	159.058
2.08389	115.256	1.04194	115.256
2.09272	70.1475	1.04636	70.1475
2.10155	24.228	1.05077	24.228
2.11038	-21.9993	1.05519	-21.9993
2.11921	-68.0273	1.0596	-68.0273
2.12804	-113.351	1.06402	-113.351
2.13687	-157.473	1.06843	-157.473
2.1457	-199.908	1.07285	-199.908
2.15453	-240.191	1.07726	-240.191
2.16336	-277.879	1.08168	-277.879
2.17219	-312.557	1.08609	-312.557
2.18102	-343.843	1.09051	-343.843
2.18985	-371.394	1.09492	-371.394
2.19868	-394.904	1.09934	-394.904
2.20751	-414.115	1.10375	-414.115
2.21634	-428.815	1.10817	-428.815
2.22517	-438.838	1.11258	-438.838
2.234	-444.073	1.117	-444.073
2.24283	-444.461	1.12141	-444.461
2.25166	-439.993	1.12583	-439.993
2.26049	-430.717	1.13024	-430.717
2.26932	-416.73	1.13466	-416.73
2.27815	-398.182	1.13907	-398.182
2.28698	-375.274	1.14349	-375.274
2.29581	-348.252	1.1479	-348.252
2.30464	-317.409	1.15232	-317.409
2.31347	-283.079	1.15673	-283.079
2.3223	-245.634	1.16115	-245.634
2.33113	-205.48	1.16556	-205.48
2.33996	-163.053	1.16998	-163.053
2.34879	-118.813	1.17439	-118.813
2.35762	-73.241	1.17881	-73.241
2.36645	-26.8307	1.18322	-26.8307
2.37528	19.9134	1.18764	19.9134
2.38411	66.4837	1.19205	66.4837
2.39294	112.374	1.19647	112.374
2.40177	157.087	1.20088	157.087
2.4106	200.136	1.2053	200.136
2.41943	241.054	1.20971	241.054
2.42826	279.395	1.21413	279.395
2.43709	314.744	1.21854	314.744
2.44592	346.716	1.22296	346.716
2.45475	374.964	1.22737	374.964
2.46358	399.18	1.23179	399.18
2.47241	419.101	1.2362	419.101
2.48124	434.51	1.24062	434.51
2.49007	445.237	1.24503	445.237
2.4989	451.166	1.24945	451.166
2.50773	452.23	1.25386	452.23
2.51656	448.417	1.25828	448.417
2.52539	439.765	1.26269	439.765
2.53422	426.366	1.26711	426.366
2.54305	408.363	1.27152	408.363
2.55188	385.948	1.27594	385.948
2.56071	359.361	1.28035	359.361
2.56954	328.888	1.28477	328.888
2.57837	294.854	1.28918	294.854
2.5872	257.624	1.2936	257.624
2.59603	217.599	1.29801	217.599
2.60486	175.206	1.30243	175.206
2.61369	130.901	1.30684	130.901
2.62252	85.1595	1.31126	85.1595
2.63135	38.4711	1.31567	38.4711
2.64018	-8.66326	1.32009	-8.66326
2.64901	-55.7383	1.3245	-55.7383
2.65784	-102.249	1.32892	-102.249
2.66667	-147.698	1.33333	-147.698
2.6755	-191.598	1.33775	-191.598
2.68433	-233.478	1.34216	-233.478
2.69316	-272.889	1.34658	-272.889
2.70199	-309.41	1.35099	-309.41
2.71082	-342.65	1.35541	-342.65
2.71965	-372.252	1.35982	-372.252
2.72848	-397.899	1.36424	-397.899
2.73731	-419.318	1.36865	-419.318
2.74614	-436.277	1.37307	-436.277
2.75497	-448.595	1.37748	-448.595
2.7638	-456.14	1.3819	-456.14
2.77263	-458.831	1.38631	-458.831
2.78146	-456.638	1.39073	-456.638
2.79029	-449.582	1.39514	-449.582
2.79912	-437.739	1.39956	-437.739
2.80795	-421.233	1.40397	-421.233
2.81678	-400.24	1.40839	-400.24
2.82561	-374.981	1.4128	-374.981
2.83444	-345.726	1.41722	-345.726
2.84327	-312.783	1.42163	-312.783
2.8521	-276.503	1.42605	-276.503
2.86093	-237.27	1.43046	-237.27
2.86976	-195.501	1.43488	-195.501
2.87859	-151.639	1.43929	-151.639
2.88742	-106.15	1.44371	-106.15
2.89625	-59.5159	1.44812	-59.5159
2.90508
2.91391
2.92274
2.93157
2.9404
2.94923
2.95806
2.96689
2.97572
2.98455
2.99338
3.00221
3.01104
3.01987
3.0287
3.03753
3.04636
3.05519
3.06402
3.07285
3.08168
3.09051
3.09934
3.10817
3.117
3.12583
3.13466
3.14349
3.15232
3.16115
3.16998
3.17881
3.18764
3.19647
3.2053
3.21413
3.22296
3.23179
3.24062

## Sheet: Figure 3
Figure 3a									Figure 3b					Figure 3c																		Figure 3d			Figure 3e									Figure 3f					Figure 3g
	C1s	N1s	Ti2p	O1s	Si2p	Hf4f	Zr3d		x1	y1	x2	y2		x1	y1	y2	y3	y4	y5	y6	y7		x1	y1	y2	y3	y4	y5	y6	y7		x1	y1		x1	y1	y2	y3	y4	y5	y6	y7		x1	y1	x2	y2		x1
Etch Time (EtchTime)														0	-5.14338								0	-5.14334								0.36016	-19.9426		-6	0	0	0	0	0.20262	0.48808	0.81176		1.49225	4.9752e-07	1.49225	2.55144e-09		1
s	Atomic % (%)	Atomic % (%)	Atomic % (%)	Atomic % (%)	Atomic % (%)	Atomic % (%)	Atomic % (%)		2.5e-07	5.84756e-05	2.5e-07	-3.39708e-07		3.5	-5.14338								3.5	-5.14334								0.59854	-19.9335		-5.52288	0	0	0	0	0.28263	0.59536	0.96947		1.54075	5.80487e-07	1.54075	3.15962e-09		2
0	26.97	9.40617	15.8994	39.6721	7.69885	0.35353	0		7.5e-07	-0.000146234	7.5e-07	-8.82499e-07		3.5		-3.34338							3.5		-3.34334							0.83637	-19.931		-5	0	0	0.04895	0.17899	0.42993	0.69988	1.00128		1.58925	6.77289e-07	1.58925	3.91278e-09		3
75.074	0	38.6275	42.8343	7.35659	10.8428	0.33876	0		1.25e-06	0.11408	1.25e-06	5.81843e-05		3.5		-9.04338							3.5		-9.04334							1.07444	-19.9262		-4.52288	0	0.05191	0.14668	0.28666	0.50381	0.73505	1.00322		1.63775	7.89765e-07	1.63775	4.84116e-09		4
150.142	0	38.7313	42.3676	7.49032	11.0539	0.35695	0		1.75e-06	0.35226	1.75e-06	6.93602e-05		10.5		-8.39141							10.5		-8.76814							1.31252	-19.9257		-4	0.07167	0.14343	0.28363	0.41243	0.53373	0.7442	1		1.68625	9.2092e-07	1.68625	5.9898e-09		5
225.219	0	38.6196	42.1865	7.5463	11.2454	0.4022	0		2.25e-06	0.59026	2.25e-06	7.20046e-05		10.5		-2.69141							10.5		-3.06814							1.55011	-19.9261		-3.52288	0.10479	0.15337	0.28935	0.45291	0.57261	0.82827	1		1.73469	1.08137e-06	1.73469	7.6144e-09		6
232.224	0	39.7872	41.404	8.3304	9.98817	0.49017	0		2.75e-06	0.82793	2.75e-06	7.42732e-05		10.5		-2.69141							10.5		-3.06814							1.78844	-19.96		-3	0.11055	0.16873	0.32681	0.48102	0.63694	0.85966	1		1.78313	1.26977e-06	1.78313	9.6796e-09		7
239.227	0	38.3334	42.234	7.74318	11.1334	0.55599	0		3.25e-06	1.06606	3.25e-06	7.81145e-05		3.5		-3.34338							3.5		-3.34334							2.02678	-19.9989		-2.52288	0.11404	0.18544	0.34922	0.50619	0.70504	0.89986	1		1.83157	1.48998e-06	1.83157	1.22932e-08		8
246.233	0	39.6457	40.1736	8.21301	11.2019	0.76578	0		3.75e-06	1.30441	3.75e-06	8.20671e-05		3.5		-3.34338							3.5		-3.34334							2.26434	-19.9881		-2	0.11919	0.20063	0.37412	0.53284	0.76418	0.90827	1		1.88	1.74837e-06	1.88	1.56125e-08		9
253.24	0	37.3567	41.9012	8.98221	10.5102	1.24971	0		4.25e-06	1.54205	4.25e-06	8.83579e-05		10.5			-0.99141						10.5			-1.36814						2.50209	-19.7139		-1.52288	0.12406	0.21863	0.37396	0.5577	0.76377	0.93193	1		1.92844	2.0023e-06	1.92844	1.89424e-08		10
260.245	0	35.6253	38.4781	11.3646	10.7998	1.95729	1.77482		4.75e-06	1.78017	4.75e-06	0.000100216		10.5			-9.89141						10.5			-10.2681						2.74066	-18.8707											1.97688	2.29311e-06	1.97688	2.29826e-08		11
267.252	0	31.6409	33.8881	17.9196	10.8181	3.2421	2.49125		5.25e-06	2.0187	5.25e-06	0.000121872		11.7			-9.86997						11.7			-9.96573						2.97808	-16.8342											2.02532	2.62405e-06	2.02532	2.78554e-08		12
274.256	0	28.3107	28.9176	22.199	12.3363	4.68052	3.55592		5.75e-06	2.25665	5.75e-06	0.000158642		11.7			-0.96997						11.7			-1.06573						3.21584	-13.0246											2.07375	3.00276e-06	2.07375	3.37612e-08		13
281.261	0	25.2904	25.1208	25.3731	12.5399	6.51411	5.16172		6.25e-06	2.49401	6.25e-06	0.000231516		11.7			-0.96997						11.7			-1.06573						3.45389	-7.54626											2.12225	3.3889e-06	2.12225	4.05116e-08		14
288.267	0	20.84	21.5666	27.2896	17.5459	7.43372	5.32423		6.75e-06	2.73214	6.75e-06	0.000356984		10.5			-0.99141						10.5			-1.36814						3.69171	-1.03729											2.17075	3.8247e-06	2.17075	4.8612e-08		15
295.271	0	17.3771	14.8087	27.9784	25.7406	8.14406	5.95112		7.25e-06	2.97021	7.25e-06	0.000600558		10.5			-0.99141						10.5			-1.36814						3.92902	5.34176											2.21925	4.31247e-06	2.21925	5.82636e-08
302.279	0	14.3114	12.0542	27.8659	31.7334	8.21603	5.81909		7.75e-06	3.20797	7.75e-06	0.000958591		11.7				-4.06997	-5.19571	-4.63284	-4.14439		11.7				-4.16573	-5.29146	-4.72859	-4.14439		4.16698	11.1114											2.26775	4.86244e-06	2.26775	6.98312e-08
309.284	0	11.8544	8.96301	24.1677	41.3262	7.93792	5.75076		8.25e-06	3.44612	8.25e-06	0.00129		11.7018				-4.06996	-5.1957	-4.63283	-4.14439		11.7007				-4.16567	-5.29141	-4.72854	-4.14439		4.40492	15.8219											2.31619	5.41587e-06	2.31619	8.40116e-08
316.289	0	8.45861	7.55076	21.4933	50.6064	6.9056	4.98534		8.75e-06	3.68385	8.75e-06	0.0015		11.7035				-4.06995	-5.19569	-4.63282	-4.14439		11.7014				-4.16561	-5.29135	-4.72848	-4.14439		4.64267	18.3518											2.36463	6.03228e-06	2.36463	1.01072e-07
323.295	0	8.29556	5.25284	16.2789	60.3805	5.88136	3.91079		9.25e-06	3.92142	9.25e-06	0.00148		11.7053				-4.06994	-5.19568	-4.63281	-4.14439		11.7021				-4.16555	-5.29129	-4.72842	-4.14439		4.87963	19.4096											2.41307	6.71123e-06	2.41307	1.21433e-07
330.3	0	7.42792	0	13.0206	70.7077	5.16356	3.68026		9.75e-06	4.15906	9.75e-06	0.00138		11.7071				-4.06993	-5.19566	-4.6328	-4.14439		11.7028				-4.16549	-5.29123	-4.72836	-4.14439		4.99539	19.9285											2.4615	7.4666e-06	2.4615	1.45896e-07
337.305	0	0	0	9.37411	82.035	4.47592	4.115		1.025e-05	4.39658	1.025e-05	0.00118		11.7088				-4.06992	-5.19565	-4.63279	-4.14439		11.7035				-4.16543	-5.29117	-4.7283	-4.14439		4.99557	20.2075											2.51	8.29726e-06	2.51	1.75502e-07
344.312	0	0	0	9.86529	83.7353	3.19886	3.20051		1.075e-05	4.63413	1.075e-05	0.000770591		11.7106				-4.06991	-5.19564	-4.63277	-4.14439		11.7042				-4.16538	-5.29111	-4.72824	-4.14439		4.87249	20.375											2.5585	9.22032e-06	2.5585	2.11116e-07
351.316	0	0	0	6.73093	87.9587	2.70192	2.60849		1.125e-05	4.87133	1.125e-05	0.000516564		11.7124				-4.06989	-5.19563	-4.63276	-4.14439		11.7049				-4.16532	-5.29106	-4.72819	-4.14439		4.63525	20.46											2.607	1.02319e-05	2.607	2.53557e-07
358.32	0	0	0	4.42337	91.0393	1.90033	2.637		1.175e-05	4.99571	1.175e-05	0.000356177		11.7141				-4.06988	-5.19562	-4.63275	-4.14439		11.7056				-4.16526	-5.291	-4.72813	-4.14439		4.39771	20.4931											2.6555	1.13544e-05	2.6555	3.0453e-07
365.325	0	0	0	0	96.2452	1.38568	2.36917		1.225e-05	4.99607	1.225e-05	0.000246366		11.7159				-4.06987	-5.19561	-4.63274	-4.14439		11.7063				-4.1652	-5.29094	-4.72807	-4.14439		4.1604	20.5204											2.70394	1.23231e-05	2.70394	3.78047e-07
372.327	0	0	0	0	99.0366	0.96338	0		1.275e-05	4.88146	1.275e-05	0.000110348		11.7177				-4.06986	-5.1956	-4.63273	-4.14439		11.707				-4.16514	-5.29088	-4.72801	-4.14439		3.92228	20.5323											2.75238	1.33744e-05	2.75238	4.69312e-07
379.333	0	0	0	0	99.2777	0.72233	0		1.325e-05	4.64447	1.325e-05	1.04048e-05		11.7194				-4.06985	-5.19559	-4.63272	-4.14439		11.7077				-4.16508	-5.29082	-4.72795	-4.14439		3.68468	20.5382											2.80082	1.44903e-05	2.80082	5.815e-07
386.338	0	0	0	0	97.4536	0.54049	2.00593		1.375e-05	4.40682	1.375e-05	-3.14597e-05		11.7212				-4.06984	-5.19558	-4.63271	-4.14439		11.7084				-4.16502	-5.29076	-4.72789	-4.14439		3.44746	20.5508											2.84925	1.56992e-05	2.84925	7.20508e-07
393.345	0	0	0	0	99.573	0.42702	0		1.425e-05	4.16921	1.425e-05	-4.97615e-05		11.723				-4.06983	-5.19557	-4.6327	-4.14439		11.7091				-4.16497	-5.2907	-4.72784	-4.14439		3.20921	20.5601											2.89769	1.68363e-05	2.89769	8.2244e-07
400.353	0	0	0	0	99.6848	0.31519	0		1.475e-05	3.93206	1.475e-05	-5.93091e-05		11.7248				-4.06982	-5.19556	-4.63269	-4.14439		11.7098				-4.16491	-5.29065	-4.72778	-4.14439		2.97162	20.5683											2.94613	1.80558e-05	2.94613	9.38792e-07
407.358	0	0	0	0	100	0	0		1.525e-05	3.6941	1.525e-05	-6.53215e-05		11.7265				-4.06981	-5.19555	-4.63268	-4.14439		11.7105				-4.16485	-5.29059	-4.72772	-4.14439		2.73368	20.5798											2.99457	1.93205e-05	2.99457	1.06904e-06
414.364	0	0	0	0	100	0	0		1.575e-05	3.45639	1.575e-05	-6.98866e-05		11.7283				-4.0698	-5.19554	-4.63267	-4.14439		11.7112				-4.16479	-5.29053	-4.72766	-4.14439		2.49543	20.5874											3.043	2.06738e-05	3.043	1.21736e-06
421.369	0	0	0	0	97.976	0	2.02398		1.625e-05	3.21848	1.625e-05	-7.85434e-05		11.7301				-4.06979	-5.19553	-4.63266	-4.14439		11.7119				-4.16473	-5.29047	-4.7276	-4.14439		2.25767	20.5823											3.0915	2.19331e-05	3.0915	1.35208e-06
428.375	0	0	0	0	100	0	0		1.675e-05	2.98073	1.675e-05	-8.93575e-05		11.7319				-4.06978	-5.19552	-4.63265	-4.14439		11.7127				-4.16467	-5.29041	-4.72754	-4.14439		2.01989	20.5828											3.14	2.32691e-05	3.14	1.50171e-06
435.379	0	0	0	0	100	0	0		1.725e-05	2.74293	1.725e-05	-0.000104082		11.7337				-4.06977	-5.19551	-4.63264	-4.14439		11.7134				-4.16462	-5.29035	-4.72749	-4.14439		1.78153	20.5712											3.1885	2.46133e-05	3.1885	1.6627e-06
442.384	0	0	0	0	100	0	0		1.775e-05	2.5047	1.775e-05	-0.000118432		11.7354				-4.06976	-5.1955	-4.63263	-4.14439		11.7141				-4.16456	-5.2903	-4.72743	-4.14439		1.5433	20.5638											3.237	2.60352e-05	3.237	1.84095e-06
							--		1.825e-05	2.2667	1.825e-05	-0.000132182		11.7372				-4.06975	-5.19549	-4.63262	-4.14439		11.7148				-4.1645	-5.29024	-4.72737	-4.14439		1.30553	20.5522											3.28544	2.72432e-05	3.28544	2.00999e-06
									1.875e-05	2.02856	1.875e-05	-0.000144374		11.739				-4.06974	-5.19548	-4.63261	-4.14439		11.7155				-4.16444	-5.29018	-4.72731	-4.14439		1.06757	20.5406											3.33388	2.85072e-05	3.33388	2.19456e-06
									1.925e-05	1.79037	1.925e-05	-0.000154548		11.7408				-4.06973	-5.19547	-4.6326	-4.14439		11.7162				-4.16438	-5.29012	-4.72725	-4.14439		0.82909	20.517											3.38232	2.97064e-05	3.38232	2.38581e-06
									1.975e-05	1.55227	1.975e-05	-0.000163622		11.7426				-4.06972	-5.19546	-4.63259	-4.14439		11.7169				-4.16432	-5.29006	-4.72719	-4.14439		0.59134	20.4873											3.43075	3.0956e-05	3.43075	2.59373e-06
									2.025e-05	1.31454	2.025e-05	-0.000171291		11.7444				-4.06971	-5.19544	-4.63258	-4.14439		11.7176				-4.16427	-5.29	-4.72713	-4.14439		0.35298	20.4572
									2.075e-05	1.07629	2.075e-05	-0.000179628		11.7461				-4.0697	-5.19543	-4.63256	-4.14439		11.7184				-4.16421	-5.28995	-4.72708	-4.14439		0.11508	20.4111
									2.125e-05	0.83828	2.125e-05	-0.000188257		11.7479				-4.06969	-5.19542	-4.63255	-4.14439		11.7191				-4.16415	-5.28989	-4.72702	-4.14439		-0.000394293	20.3584
									2.175e-05	0.60026	2.175e-05	-0.00019985		11.7497				-4.06967	-5.19541	-4.63254	-4.14439		11.7198				-4.16409	-5.28983	-4.72696	-4.14439		-0.36081	20.3584
									2.225e-05	0.36217	2.225e-05	-0.00021104		11.7515				-4.06966	-5.1954	-4.63253	-4.14439		11.7205				-4.16403	-5.28977	-4.7269	-4.14439		-0.599	19.2712
									2.275e-05	0.12399	2.275e-05	-0.0002266		11.7533				-4.06965	-5.19539	-4.63252	-4.14439		11.7212				-4.16397	-5.28971	-4.72684	-4.14439		-0.83691	17.7509
									2.325e-05	0.000277303	2.325e-05	-0.000156497		11.7551				-4.06964	-5.19538	-4.63251	-4.14439		11.7219				-4.16392	-5.28965	-4.72678	-4.14439		-1.07529	15.6256
									2.375e-05	-0.000393298	2.375e-05	-9.34493e-05		11.7569				-4.06963	-5.19537	-4.6325	-4.14439		11.7227				-4.16386	-5.2896	-4.72673	-4.14439		-1.31304	12.7097
									2.425e-05	0.11426	2.425e-05	8.90166e-06		11.7587				-4.06962	-5.19536	-4.63249	-4.14439		11.7234				-4.1638	-5.28954	-4.72667	-4.14439		-1.55103	8.99168
									2.475e-05	0.35221	2.475e-05	5.78085e-05		11.7605				-4.06961	-5.19535	-4.63248	-4.14439		11.7241				-4.16374	-5.28948	-4.72661	-4.14439		-1.78926	4.89925
									2.525e-05	0.59015	2.525e-05	7.01814e-05		11.7623				-4.0696	-5.19534	-4.63247	-4.14439		11.7248				-4.16368	-5.28942	-4.72655	-4.14439		-2.02722	1.00966
									2.575e-05	0.82824	2.575e-05	7.37861e-05		11.7641				-4.06959	-5.19533	-4.63246	-4.14439		11.7256				-4.16362	-5.28936	-4.72649	-4.14439		-2.26539	-2.32134
									2.625e-05	1.06617	2.625e-05	7.71542e-05		11.7659				-4.06958	-5.19532	-4.63245	-4.14439		11.7263				-4.16357	-5.2893	-4.72643	-4.14439		-2.50348	-5.05095
									2.675e-05	1.30417	2.675e-05	8.19697e-05		11.7677				-4.06957	-5.19531	-4.63244	-4.14439		11.727				-4.16351	-5.28924	-4.72638	-4.14439		-2.74141	-7.35628
									2.725e-05	1.54222	2.725e-05	8.84414e-05		11.7695				-4.06956	-5.1953	-4.63243	-4.14439		11.7278				-4.16345	-5.28919	-4.72632	-4.14439		-2.97949	-9.40741
									2.775e-05	1.78024	2.775e-05	0.00010698		11.7713				-4.06955	-5.19529	-4.63242	-4.14439		11.7285				-4.16339	-5.28913	-4.72626	-4.14439		-3.21747	-11.2861
									2.825e-05	2.01889	2.825e-05	0.000129666		11.7731				-4.06954	-5.19528	-4.63241	-4.14439		11.7292				-4.16333	-5.28907	-4.7262	-4.14439		-3.45572	-12.961
									2.875e-05	2.25653	2.875e-05	0.000156485		11.7749				-4.06953	-5.19527	-4.6324	-4.14439		11.7299				-4.16327	-5.28901	-4.72614	-4.14439		-3.69342	-14.3947
									2.925e-05	2.49419	2.925e-05	0.000176666		11.7767				-4.06952	-5.19526	-4.63239	-4.14439		11.7307				-4.16321	-5.28895	-4.72608	-4.14439		-3.93124	-15.6308
									2.975e-05	2.73286	2.975e-05	0.000188343		11.7785				-4.06951	-5.19525	-4.63238	-4.14439		11.7314				-4.16316	-5.28889	-4.72603	-4.14439		-4.16913	-16.7565
									3.025e-05	2.97074	3.025e-05	0.000193256		11.7803				-4.0695	-5.19523	-4.63237	-4.14439		11.7321				-4.1631	-5.28884	-4.72597	-4.14439		-4.40711	-17.815
									3.075e-05	3.20832	3.075e-05	0.00019668		11.7821				-4.06949	-5.19522	-4.63236	-4.14439		11.7329				-4.16304	-5.28878	-4.72591	-4.14439		-4.6451	-18.7662
									3.125e-05	3.44643	3.125e-05	0.000198614		11.7839				-4.06948	-5.19521	-4.63234	-4.14439		11.7336				-4.16298	-5.28872	-4.72585	-4.14439		-4.88253	-19.5648
									3.175e-05	3.68414	3.175e-05	0.000202901		11.7857				-4.06946	-5.1952	-4.63233	-4.14439		11.7343				-4.16292	-5.28866	-4.72579	-4.14439		-4.99801	-20.0746
									3.225e-05	3.92173	3.225e-05	0.000209136		11.7875				-4.06945	-5.19519	-4.63232	-4.14439		11.7351				-4.16286	-5.2886	-4.72573	-4.14439		-4.9983	-20.3325
									3.275e-05	4.15937	3.275e-05	0.000222692		11.7894				-4.06944	-5.19518	-4.63231	-4.14439		11.7358				-4.16281	-5.28854	-4.72568	-4.14439		-4.87495	-20.4649
									3.325e-05	4.39703	3.325e-05	0.00023853		11.7912				-4.06943	-5.19517	-4.6323	-4.14439		11.7365				-4.16275	-5.28849	-4.72562	-4.14439		-4.63826	-20.5101
									3.375e-05	4.63468	3.375e-05	0.000264626		11.793				-4.06942	-5.19516	-4.63229	-4.14439		11.7373				-4.16269	-5.28843	-4.72556	-4.14439		-4.40054	-20.5394
									3.425e-05	4.87215	3.425e-05	0.000305001		11.7948				-4.06941	-5.19515	-4.63228	-4.14439		11.738				-4.16263	-5.28837	-4.7255	-4.14439		-4.16178	-20.5554
									3.475e-05	4.99585	3.475e-05	0.000252392		11.7966				-4.0694	-5.19514	-4.63227	-4.14439		11.7388				-4.16257	-5.28831	-4.72544	-4.14439		-3.9241	-20.5623
									3.525e-05	4.99633	3.525e-05	0.00019057		11.7984				-4.06939	-5.19513	-4.63226	-4.14439		11.7395				-4.16251	-5.28825	-4.72538	-4.14439		-3.68634	-20.5678
									3.575e-05	4.88209	3.575e-05	7.6848e-05		11.8003				-4.06938	-5.19512	-4.63225	-4.14439		11.7403				-4.16246	-5.28819	-4.72532	-4.14439		-3.44844	-20.5727
									3.625e-05	4.64463	3.625e-05	-6.60268e-06		11.8021				-4.06937	-5.19511	-4.63224	-4.14439		11.741				-4.1624	-5.28814	-4.72527	-4.14439		-3.21027	-20.5783
									3.675e-05	4.40724	3.675e-05	-3.80846e-05		11.8039				-4.06936	-5.1951	-4.63223	-4.14439		11.7417				-4.16234	-5.28808	-4.72521	-4.14439		-2.97241	-20.5761
									3.725e-05	4.1696	3.725e-05	-5.52034e-05		11.8057				-4.06935	-5.19509	-4.63222	-4.14439		11.7425				-4.16228	-5.28802	-4.72515	-4.14439		-2.73445	-20.5826
									3.775e-05	3.93211	3.775e-05	-6.1689e-05		11.8075				-4.06934	-5.19508	-4.63221	-4.14439		11.7432				-4.16222	-5.28796	-4.72509	-4.14439		-2.49601	-20.5874
									3.825e-05	3.69434	3.825e-05	-6.65046e-05		11.8094				-4.06933	-5.19507	-4.6322	-4.14439		11.744				-4.16216	-5.2879	-4.72503	-4.14439		-2.25772	-20.5843
									3.875e-05	3.4566	3.875e-05	-7.24196e-05		11.8112				-4.06932	-5.19506	-4.63219	-4.14439		11.7447				-4.16211	-5.28784	-4.72497	-4.14439		-2.01997	-20.5775
									3.925e-05	3.21879	3.925e-05	-8.03944e-05		11.813				-4.06931	-5.19505	-4.63218	-4.14439		11.7455				-4.16205	-5.28779	-4.72492	-4.14439		-1.78187	-20.5803
									3.975e-05	2.98136	3.975e-05	-9.09997e-05		11.8148				-4.0693	-5.19504	-4.63217	-4.14439		11.7462				-4.16199	-5.28773	-4.72486	-4.14439		-1.54403	-20.5723
									4.025e-05	2.74339	4.025e-05	-0.000106379		11.8167				-4.06929	-5.19503	-4.63216	-4.14439		11.747				-4.16193	-5.28767	-4.7248	-4.14439		-1.30581	-20.5638
									4.075e-05	2.50542	4.075e-05	-0.000119963		11.8185				-4.06928	-5.19501	-4.63215	-4.14439		11.7477				-4.16187	-5.28761	-4.72474	-4.14439		-1.06794	-20.55
									4.125e-05	2.26728	4.125e-05	-0.000131152		11.8203				-4.06927	-5.195	-4.63213	-4.14439		11.7485				-4.16181	-5.28755	-4.72468	-4.14439		-0.8296	-20.5333
									4.175e-05	2.02938	4.175e-05	-0.000144472		11.8222				-4.06926	-5.19499	-4.63212	-4.14439		11.7492				-4.16175	-5.28749	-4.72462	-4.14439		-0.59141	-20.5147
									4.225e-05	1.79093	4.225e-05	-0.000152238		11.824				-4.06924	-5.19498	-4.63211	-4.14439		11.75				-4.1617	-5.28743	-4.72457	-4.14439		-0.35307	-20.4938
									4.275e-05	1.55294	4.275e-05	-0.000162133		11.8258				-4.06923	-5.19497	-4.6321	-4.14439		11.7508				-4.16164	-5.28738	-4.72451	-4.14439		-0.11528	-20.4702
									4.325e-05	1.31501	4.325e-05	-0.000168967		11.8277				-4.06922	-5.19496	-4.63209	-4.14439		11.7515				-4.16158	-5.28732	-4.72445	-4.14439		-0.000747254	-20.4556
									4.375e-05	1.0772	4.375e-05	-0.000177317		11.8295				-4.06921	-5.19495	-4.63208	-4.14439		11.7523				-4.16152	-5.28726	-4.72439	-4.14439
									4.425e-05	0.83875	4.425e-05	-0.000183539		11.8313				-4.0692	-5.19494	-4.63207	-4.14439		11.753				-4.16146	-5.2872	-4.72433	-4.14439
									4.475e-05	0.60093	4.475e-05	-0.000193907		11.8332				-4.06919	-5.19493	-4.63206	-4.14439		11.7538				-4.1614	-5.28714	-4.72427	-4.14439
									4.525e-05	0.36297	4.525e-05	-0.000205028		11.835				-4.06918	-5.19492	-4.63205	-4.14439		11.7545				-4.16135	-5.28708	-4.72422	-4.14439
									4.575e-05	0.12465	4.575e-05	-0.000217373		11.8369				-4.06917	-5.19491	-4.63204	-4.14439		11.7553				-4.16129	-5.28703	-4.72416	-4.14439
									4.625e-05	0.00077849	4.625e-05	-0.000145947		11.8387				-4.06916	-5.1949	-4.63203	-4.14439		11.7561				-4.16123	-5.28697	-4.7241	-4.14439
									4.675e-05	0.000482013	4.675e-05	-8.5029e-05		11.8406				-4.06915	-5.19489	-4.63202	-4.14439		11.7568				-4.16117	-5.28691	-4.72404	-4.14439
									4.725e-05	-0.11418	4.725e-05	-0.000143316		11.8424				-4.06914	-5.19488	-4.63201	-4.14439		11.7576				-4.16111	-5.28685	-4.72398	-4.14439
									4.775e-05	-0.35156	4.775e-05	-0.00021136		11.8442				-4.06913	-5.19487	-4.632	-4.14439		11.7584				-4.16105	-5.28679	-4.72392	-4.14439
									4.825e-05	-0.58987	4.825e-05	-0.000283231		11.8461				-4.06912	-5.19486	-4.63199	-4.14439		11.7591				-4.161	-5.28673	-4.72387	-4.14439
									4.875e-05	-0.82784	4.875e-05	-0.000370941		11.8479				-4.06911	-5.19485	-4.63198	-4.14439		11.7599				-4.16094	-5.28668	-4.72381	-4.14439
									4.925e-05	-1.06612	4.925e-05	-0.000490814		11.8498				-4.0691	-5.19484	-4.63197	-4.14439		11.7607				-4.16088	-5.28662	-4.72375	-4.14439
									4.975e-05	-1.30429	4.975e-05	-0.00065013		11.8516				-4.06909	-5.19483	-4.63196	-4.14439		11.7614				-4.16082	-5.28656	-4.72369	-4.14439
									5.025e-05	-1.54218	5.025e-05	-0.000809753		11.8535				-4.06908	-5.19482	-4.63195	-4.14439		11.7622				-4.16076	-5.2865	-4.72363	-4.14439
									5.075e-05	-1.7802	5.075e-05	-0.000884296		11.8553				-4.06907	-5.1948	-4.63194	-4.14439		11.763				-4.1607	-5.28644	-4.72357	-4.14439
									5.125e-05	-2.01828	5.125e-05	-0.000844644		11.8572				-4.06906	-5.19479	-4.63193	-4.14439		11.7637				-4.16065	-5.28638	-4.72351	-4.14439
									5.175e-05	-2.25624	5.175e-05	-0.000732635		11.859				-4.06905	-5.19478	-4.63191	-4.14439		11.7645				-4.16059	-5.28633	-4.72346	-4.14439
									5.225e-05	-2.4944	5.225e-05	-0.000613513		11.8609				-4.06904	-5.19477	-4.6319	-4.14439		11.7653				-4.16053	-5.28627	-4.7234	-4.14439
									5.275e-05	-2.73266	5.275e-05	-0.000529756		11.8628				-4.06902	-5.19476	-4.63189	-4.14439		11.766				-4.16047	-5.28621	-4.72334	-4.14439
									5.325e-05	-2.97056	5.325e-05	-0.000479889		11.8646				-4.06901	-5.19475	-4.63188	-4.14439		11.7668				-4.16041	-5.28615	-4.72328	-4.14439
									5.375e-05	-3.2082	5.375e-05	-0.000445999		11.8665				-4.069	-5.19474	-4.63187	-4.14439		11.7676				-4.16035	-5.28609	-4.72322	-4.14439
									5.425e-05	-3.44669	5.425e-05	-0.000408393		11.8683				-4.06899	-5.19473	-4.63186	-4.14439		11.7684				-4.1603	-5.28603	-4.72316	-4.14439
									5.475e-05	-3.68444	5.475e-05	-0.000364121		11.8702				-4.06898	-5.19472	-4.63185	-4.14439		11.7692				-4.16024	-5.28598	-4.72311	-4.14439
									5.525e-05	-3.92204	5.525e-05	-0.000329522		11.872				-4.06897	-5.19471	-4.63184	-4.14439		11.7699				-4.16018	-5.28592	-4.72305	-4.14439
									5.575e-05	-4.16021	5.575e-05	-0.00031669		11.8739				-4.06896	-5.1947	-4.63183	-4.14439		11.7707				-4.16012	-5.28586	-4.72299	-4.14439
									5.625e-05	-4.39849	5.625e-05	-0.000315994		11.8758				-4.06895	-5.19469	-4.63182	-4.14439		11.7715				-4.16006	-5.2858	-4.72293	-4.14439
									5.675e-05	-4.63584	5.675e-05	-0.00031257		11.8776				-4.06894	-5.19468	-4.63181	-4.14439		11.7723				-4.16	-5.28574	-4.72287	-4.14439
									5.725e-05	-4.87357	5.725e-05	-0.000302772		11.8795				-4.06893	-5.19467	-4.6318	-4.14439		11.7731				-4.15994	-5.28568	-4.72281	-4.14439
									5.775e-05	-4.99761	5.775e-05	-0.000192641		11.8814				-4.06892	-5.19466	-4.63179	-4.14439		11.7738				-4.15989	-5.28562	-4.72276	-4.14439
									5.825e-05	-4.99794	5.825e-05	-0.000104082		11.8833				-4.06891	-5.19465	-4.63178	-4.14439		11.7746				-4.15983	-5.28557	-4.7227	-4.14439
									5.875e-05	-4.88334	5.875e-05	-8.3424e-06		11.8851				-4.0689	-5.19464	-4.63177	-4.14439		11.7754				-4.15977	-5.28551	-4.72264	-4.14439
									5.925e-05	-4.64617	5.925e-05	3.76139e-05		11.887				-4.06889	-5.19463	-4.63176	-4.14439		11.7762				-4.15971	-5.28545	-4.72258	-4.14439
									5.975e-05	-4.40842	5.975e-05	4.85254e-05		11.8889				-4.06888	-5.19462	-4.63175	-4.14439		11.777				-4.15965	-5.28539	-4.72252	-4.14439
									6.025e-05	-4.17017	6.025e-05	5.39812e-05		11.8907				-4.06887	-5.19461	-4.63174	-4.14439		11.7778				-4.15959	-5.28533	-4.72246	-4.14439
									6.075e-05	-3.93185	6.075e-05	5.77668e-05		11.8926				-4.06886	-5.1946	-4.63173	-4.14439		11.7786				-4.15954	-5.28527	-4.72241	-4.14439
									6.125e-05	-3.69438	6.125e-05	5.83513e-05		11.8945				-4.06885	-5.19458	-4.63172	-4.14439		11.7794				-4.15948	-5.28522	-4.72235	-4.14439
									6.175e-05	-3.45652	6.175e-05	5.98266e-05		11.8964				-4.06884	-5.19457	-4.6317	-4.14439		11.7802				-4.15942	-5.28516	-4.72229	-4.14439
									6.225e-05	-3.21847	6.225e-05	6.07173e-05		11.8982				-4.06883	-5.19456	-4.63169	-4.14439		11.7809				-4.15936	-5.2851	-4.72223	-4.14439
									6.275e-05	-2.98055	6.275e-05	6.332e-05		11.9001				-4.06881	-5.19455	-4.63168	-4.14439		11.7817				-4.1593	-5.28504	-4.72217	-4.14439
									6.325e-05	-2.74247	6.325e-05	6.33756e-05		11.902				-4.0688	-5.19454	-4.63167	-4.14439		11.7825				-4.15924	-5.28498	-4.72211	-4.14439
									6.375e-05	-2.50459	6.375e-05	6.63819e-05		11.9039				-4.06879	-5.19453	-4.63166	-4.14439		11.7833				-4.15919	-5.28492	-4.72206	-4.14439
									6.425e-05	-2.26613	6.425e-05	7.02231e-05		11.9058				-4.06878	-5.19452	-4.63165	-4.14439		11.7841				-4.15913	-5.28487	-4.722	-4.14439
									6.475e-05	-2.02834	6.475e-05	7.37861e-05		11.9077				-4.06877	-5.19451	-4.63164	-4.14439		11.7849				-4.15907	-5.28481	-4.72194	-4.14439
									6.525e-05	-1.78971	6.525e-05	7.61799e-05		11.9095				-4.06876	-5.1945	-4.63163	-4.14439		11.7857				-4.15901	-5.28475	-4.72188	-4.14439
									6.575e-05	-1.55176	6.575e-05	8.11903e-05		11.9114				-4.06875	-5.19449	-4.63162	-4.14439		11.7865				-4.15895	-5.28469	-4.72182	-4.14439
									6.625e-05	-1.31398	6.625e-05	8.51151e-05		11.9133				-4.06874	-5.19448	-4.63161	-4.14439		11.7873				-4.15889	-5.28463	-4.72176	-4.14439
									6.675e-05	-1.07585	6.675e-05	8.90677e-05		11.9152				-4.06873	-5.19447	-4.6316	-4.14439		11.7881				-4.15884	-5.28457	-4.7217	-4.14439
									6.725e-05	-0.83767	6.725e-05	9.37163e-05		11.9171				-4.06872	-5.19446	-4.63159	-4.14439		11.7889				-4.15878	-5.28452	-4.72165	-4.14439
									6.775e-05	-0.59947	6.775e-05	9.80168e-05		11.919				-4.06871	-5.19445	-4.63158	-4.14439		11.7897				-4.15872	-5.28446	-4.72159	-4.14439
									6.825e-05	-0.36128	6.825e-05	0.000101441		11.9209				-4.0687	-5.19444	-4.63157	-4.14439		11.7905				-4.15866	-5.2844	-4.72153	-4.14439
									6.875e-05	-0.12363	6.875e-05	0.000106061		11.9228				-4.06869	-5.19443	-4.63156	-4.14439		11.7913				-4.1586	-5.28434	-4.72147	-4.14439
									6.925e-05	-0.000252119	6.925e-05	4.35011e-05		11.9246				-4.06868	-5.19442	-4.63155	-4.14439		11.7921				-4.15854	-5.28428	-4.72141	-4.14439
									6.975e-05	7.25935e-05	6.975e-05	2.06343e-05		11.9266				-4.06867	-5.19441	-4.63154	-4.14439		11.7929				-4.15849	-5.28422	-4.72135	-4.14439
									7.025e-05	-0.1144	7.025e-05	-4.55723e-05		11.9284				-4.06866	-5.1944	-4.63153	-4.14439		11.7937				-4.15843	-5.28417	-4.7213	-4.14439
									7.075e-05	-0.35201	7.075e-05	-6.32756e-05		11.9303				-4.06865	-5.19439	-4.63152	-4.14439		11.7945				-4.15837	-5.28411	-4.72124	-4.14439
									7.125e-05	-0.58976	7.125e-05	-6.58087e-05		11.9322				-4.06864	-5.19437	-4.63151	-4.14439		11.7953				-4.15831	-5.28405	-4.72118	-4.14439
									7.175e-05	-0.82782	7.175e-05	-6.68803e-05		11.9341				-4.06863	-5.19436	-4.6315	-4.14439		11.7962				-4.15825	-5.28399	-4.72112	-4.14439
									7.225e-05	-1.06628	7.225e-05	-6.57391e-05		11.936				-4.06862	-5.19435	-4.63148	-4.14439		11.797				-4.15819	-5.28393	-4.72106	-4.14439
									7.275e-05	-1.30389	7.275e-05	-6.69499e-05		11.9379				-4.06861	-5.19434	-4.63147	-4.14439		11.7978				-4.15813	-5.28387	-4.721	-4.14439
									7.325e-05	-1.54187	7.325e-05	-6.61566e-05		11.9398				-4.06859	-5.19433	-4.63146	-4.14439		11.7986				-4.15808	-5.28381	-4.72095	-4.14439
									7.375e-05	-1.78018	7.375e-05	-6.58087e-05		11.9418				-4.06858	-5.19432	-4.63145	-4.14439		11.7994				-4.15802	-5.28376	-4.72089	-4.14439
									7.425e-05	-2.01856	7.425e-05	-6.67272e-05		11.9436				-4.06857	-5.19431	-4.63144	-4.14439		11.8002				-4.15796	-5.2837	-4.72083	-4.14439
									7.475e-05	-2.25637	7.475e-05	-6.6435e-05		11.9456				-4.06856	-5.1943	-4.63143	-4.14439		11.8011				-4.1579	-5.28364	-4.72077	-4.14439
									7.525e-05	-2.49474	7.525e-05	-6.75901e-05		11.9475				-4.06855	-5.19429	-4.63142	-4.14439		11.8019				-4.15784	-5.28358	-4.72071	-4.14439
									7.575e-05	-2.73311	7.575e-05	-6.86896e-05		11.9494				-4.06854	-5.19428	-4.63141	-4.14439		11.8027				-4.15778	-5.28352	-4.72065	-4.14439
									7.625e-05	-2.97135	7.625e-05	-6.96639e-05		11.9513				-4.06853	-5.19427	-4.6314	-4.14439		11.8035				-4.15773	-5.28346	-4.7206	-4.14439
									7.675e-05	-3.20891	7.675e-05	-7.02623e-05		11.9532				-4.06852	-5.19426	-4.63139	-4.14439		11.8043				-4.15767	-5.28341	-4.72054	-4.14439
									7.725e-05	-3.44694	7.725e-05	-7.34077e-05		11.9551				-4.06851	-5.19425	-4.63138	-4.14439		11.8051				-4.15761	-5.28335	-4.72048	-4.14439
									7.775e-05	-3.68509	7.775e-05	-7.73882e-05		11.957				-4.0685	-5.19424	-4.63137	-4.14439		11.806				-4.15755	-5.28329	-4.72042	-4.14439
									7.825e-05	-3.92274	7.825e-05	-8.23012e-05		11.9589				-4.06849	-5.19423	-4.63136	-4.14439		11.8068				-4.15749	-5.28323	-4.72036	-4.14439
									7.875e-05	-4.16062	7.875e-05	-9.15565e-05		11.9609				-4.06848	-5.19422	-4.63135	-4.14439		11.8076				-4.15743	-5.28317	-4.7203	-4.14439
									7.925e-05	-4.39901	7.925e-05	-0.000104277		11.9628				-4.06847	-5.19421	-4.63134	-4.14439		11.8084				-4.15738	-5.28311	-4.72025	-4.14439
									7.975e-05	-4.63728	7.975e-05	-0.000122342		11.9647				-4.06846	-5.1942	-4.63133	-4.14439		11.8093				-4.15732	-5.28306	-4.72019	-4.14439
									8.025e-05	-4.87417	8.025e-05	-0.000143052		11.9666				-4.06845	-5.19419	-4.63132	-4.14439		11.8101				-4.15726	-5.283	-4.72013	-4.14439
									8.075e-05	-4.99834	8.075e-05	-9.06796e-05		11.9685				-4.06844	-5.19418	-4.63131	-4.14439		11.8109				-4.1572	-5.28294	-4.72007	-4.14439
									8.125e-05	-4.99845	8.125e-05	-5.25033e-05		11.9704				-4.06843	-5.19417	-4.6313	-4.14439		11.8117				-4.15714	-5.28288	-4.72001	-4.14439
									8.175e-05	-4.88405	8.175e-05	1.8143e-05		11.9724				-4.06842	-5.19415	-4.63129	-4.14439		11.8126				-4.15708	-5.28282	-4.71995	-4.14439
									8.225e-05	-4.64679	8.225e-05	4.66604e-05		11.9743				-4.06841	-5.19414	-4.63127	-4.14439		11.8134				-4.15703	-5.28276	-4.71989	-4.14439
									8.275e-05	-4.40931	8.275e-05	5.43709e-05		11.9762				-4.0684	-5.19413	-4.63126	-4.14439		11.8142				-4.15697	-5.28271	-4.71984	-4.14439
									8.325e-05	-4.17088	8.325e-05	5.71962e-05		11.9781				-4.06838	-5.19412	-4.63125	-4.14439		11.8151				-4.15691	-5.28265	-4.71978	-4.14439
									8.375e-05	-3.93276	8.375e-05	5.91446e-05		11.9801				-4.06837	-5.19411	-4.63124	-4.14439		11.8159				-4.15685	-5.28259	-4.71972	-4.14439
									8.425e-05	-3.6952	8.425e-05	5.94369e-05		11.982				-4.06836	-5.1941	-4.63123	-4.14439		11.8167				-4.15679	-5.28253	-4.71966	-4.14439
									8.475e-05	-3.45719	8.475e-05	6.08148e-05		11.9839				-4.06835	-5.19409	-4.63122	-4.14439		11.8176				-4.15673	-5.28247	-4.7196	-4.14439
									8.525e-05	-3.21919	8.525e-05	6.18308e-05		11.9859				-4.06834	-5.19408	-4.63121	-4.14439		11.8184				-4.15668	-5.28241	-4.71954	-4.14439
									8.575e-05	-2.98135	8.575e-05	6.28885e-05		11.9878				-4.06833	-5.19407	-4.6312	-4.14439		11.8193				-4.15662	-5.28236	-4.71949	-4.14439
									8.625e-05	-2.74336	8.625e-05	6.467e-05		11.9897				-4.06832	-5.19406	-4.63119	-4.14439		11.8201				-4.15656	-5.2823	-4.71943	-4.14439
									8.675e-05	-2.50522	8.675e-05	6.73561e-05		11.9917				-4.06831	-5.19405	-4.63118	-4.14439		11.8209				-4.1565	-5.28224	-4.71937	-4.14439
									8.725e-05	-2.26659	8.725e-05	6.95968e-05		11.9936				-4.0683	-5.19404	-4.63117	-4.14439		11.8218				-4.15644	-5.28218	-4.71931	-4.14439
									8.775e-05	-2.0291	8.775e-05	7.24221e-05		11.9955				-4.06829	-5.19403	-4.63116	-4.14439		11.8226				-4.15638	-5.28212	-4.71925	-4.14439
									8.825e-05	-1.79087	8.825e-05	7.67366e-05		11.9975				-4.06828	-5.19402	-4.63115	-4.14439		11.8235				-4.15632	-5.28206	-4.71919	-4.14439
									8.875e-05	-1.55253	8.875e-05	7.95898e-05		11.9994				-4.06827	-5.19401	-4.63114	-4.14439		11.8243				-4.15627	-5.282	-4.71914	-4.14439
									8.925e-05	-1.31472	8.925e-05	8.34311e-05		12.0014				-4.06826	-5.194	-4.63113	-4.14439		11.8252				-4.15621	-5.28195	-4.71908	-4.14439
									8.975e-05	-1.07737	8.975e-05	8.62981e-05		12.0033				-4.06825	-5.19399	-4.63112	-4.14439		11.826				-4.15615	-5.28189	-4.71902	-4.14439
									9.025e-05	-0.83874	9.025e-05	9.0376e-05		12.0053				-4.06824	-5.19398	-4.63111	-4.14439		11.8269				-4.15609	-5.28183	-4.71896	-4.14439
									9.075e-05	-0.60067	9.075e-05	9.43008e-05		12.0072				-4.06823	-5.19397	-4.6311	-4.14439		11.8277				-4.15603	-5.28177	-4.7189	-4.14439
									9.125e-05	-0.36224	9.125e-05	9.72514e-05		12.0091				-4.06822	-5.19396	-4.63109	-4.14439		11.8285				-4.15597	-5.28171	-4.71884	-4.14439
									9.175e-05	-0.12467	9.175e-05	0.000101343		12.0111				-4.06821	-5.19394	-4.63108	-4.14439		11.8294				-4.15592	-5.28165	-4.71879	-4.14439
									9.225e-05	-0.001	9.225e-05	4.05923e-05		12.013				-4.0682	-5.19393	-4.63107	-4.14439		11.8302				-4.15586	-5.2816	-4.71873	-4.14439
									9.275e-05	-0.00104	9.275e-05	2.03699e-05		12.015				-4.06819	-5.19392	-4.63105	-4.14439		11.8311				-4.1558	-5.28154	-4.71867	-4.14439
														12.0169				-4.06818	-5.19391	-4.63104	-4.14439		11.832				-4.15574	-5.28148	-4.71861	-4.14439
														12.0189				-4.06816	-5.1939	-4.63103	-4.14439		11.8328				-4.15568	-5.28142	-4.71855	-4.14439
														12.0208				-4.06815	-5.19389	-4.63102	-4.14439		11.8337				-4.15562	-5.28136	-4.71849	-4.14439
														12.0228				-4.06814	-5.19388	-4.63101	-4.14439		11.8345				-4.15557	-5.2813	-4.71844	-4.14439
														12.0248				-4.06813	-5.19387	-4.631	-4.14439		11.8354				-4.15551	-5.28125	-4.71838	-4.14439
														12.0267				-4.06812	-5.19386	-4.63099	-4.14439		11.8362				-4.15545	-5.28119	-4.71832	-4.14439
														12.0287				-4.06811	-5.19385	-4.63098	-4.14439		11.8371				-4.15539	-5.28113	-4.71826	-4.14439
														12.0306				-4.0681	-5.19384	-4.63097	-4.14439		11.838				-4.15533	-5.28107	-4.7182	-4.14439
														12.0326				-4.06809	-5.19383	-4.63096	-4.14439		11.8388				-4.15527	-5.28101	-4.71814	-4.14439
														12.0345				-4.06808	-5.19382	-4.63095	-4.14439		11.8397				-4.15522	-5.28095	-4.71808	-4.14439
														12.0365				-4.06807	-5.19381	-4.63094	-4.14439		11.8406				-4.15516	-5.2809	-4.71803	-4.14439
														12.0385				-4.06806	-5.1938	-4.63093	-4.14439		11.8414				-4.1551	-5.28084	-4.71797	-4.14439
														12.0404				-4.06805	-5.19379	-4.63092	-4.14439		11.8423				-4.15504	-5.28078	-4.71791	-4.14439
														12.0424				-4.06804	-5.19378	-4.63091	-4.14439		11.8431				-4.15498	-5.28072	-4.71785	-4.14439
														12.0444				-4.06803	-5.19377	-4.6309	-4.14439		11.844				-4.15492	-5.28066	-4.71779	-4.14439
														12.0464				-4.06802	-5.19376	-4.63089	-4.14439		11.8449				-4.15487	-5.2806	-4.71773	-4.14439
														12.0483				-4.06801	-5.19375	-4.63088	-4.14439		11.8458				-4.15481	-5.28055	-4.71768	-4.14439
														12.0503				-4.068	-5.19374	-4.63087	-4.14439		11.8466				-4.15475	-5.28049	-4.71762	-4.14439
														12.0523				-4.06799	-5.19372	-4.63086	-4.14439		11.8475				-4.15469	-5.28043	-4.71756	-4.14439
														12.0542				-4.06798	-5.19371	-4.63084	-4.14439		11.8484				-4.15463	-5.28037	-4.7175	-4.14439
														12.0562				-4.06797	-5.1937	-4.63083	-4.14439		11.8492				-4.15457	-5.28031	-4.71744	-4.14439
														12.0582				-4.06795	-5.19369	-4.63082	-4.14439		11.8501				-4.15451	-5.28025	-4.71738	-4.14439
														12.0602				-4.06794	-5.19368	-4.63081	-4.14439		11.851				-4.15446	-5.28019	-4.71733	-4.14439
														12.0622				-4.06793	-5.19367	-4.6308	-4.14439		11.8519				-4.1544	-5.28014	-4.71727	-4.14439
														12.0641				-4.06792	-5.19366	-4.63079	-4.14439		11.8528				-4.15434	-5.28008	-4.71721	-4.14439
														12.0661				-4.06791	-5.19365	-4.63078	-4.14439		11.8536				-4.15428	-5.28002	-4.71715	-4.14439
														12.0681				-4.0679	-5.19364	-4.63077	-4.14439		11.8545				-4.15422	-5.27996	-4.71709	-4.14439
														12.0701				-4.06789	-5.19363	-4.63076	-4.14439		11.8554				-4.15416	-5.2799	-4.71703	-4.14439
														12.0721				-4.06788	-5.19362	-4.63075	-4.14439		11.8563				-4.15411	-5.27984	-4.71698	-4.14439
														12.074				-4.06787	-5.19361	-4.63074	-4.14439		11.8572				-4.15405	-5.27979	-4.71692	-4.14439
														12.076				-4.06786	-5.1936	-4.63073	-4.14439		11.8581				-4.15399	-5.27973	-4.71686	-4.14439
														12.078				-4.06785	-5.19359	-4.63072	-4.14439		11.8589				-4.15393	-5.27967	-4.7168	-4.14439
														12.08				-4.06784	-5.19358	-4.63071	-4.14439		11.8598				-4.15387	-5.27961	-4.71674	-4.14439
														12.082				-4.06783	-5.19357	-4.6307	-4.14439		11.8607				-4.15381	-5.27955	-4.71668	-4.14439
														12.084				-4.06782	-5.19356	-4.63069	-4.14439		11.8616				-4.15376	-5.27949	-4.71663	-4.14439
														12.086				-4.06781	-5.19355	-4.63068	-4.14439		11.8625				-4.1537	-5.27944	-4.71657	-4.14439
														12.088				-4.0678	-5.19354	-4.63067	-4.14439		11.8634				-4.15364	-5.27938	-4.71651	-4.14439
														12.09				-4.06779	-5.19353	-4.63066	-4.14439		11.8643				-4.15358	-5.27932	-4.71645	-4.14439
														12.092				-4.06778	-5.19351	-4.63065	-4.14439		11.8652				-4.15352	-5.27926	-4.71639	-4.14439
														12.094				-4.06777	-5.1935	-4.63064	-4.14439		11.8661				-4.15346	-5.2792	-4.71633	-4.14439
														12.096				-4.06776	-5.19349	-4.63062	-4.14439		11.867				-4.15341	-5.27914	-4.71627	-4.14439
														12.098				-4.06775	-5.19348	-4.63061	-4.14439		11.8679				-4.15335	-5.27909	-4.71622	-4.14439
														12.1				-4.06773	-5.19347	-4.6306	-4.14439		11.8688				-4.15329	-5.27903	-4.71616	-4.14439
														12.102				-4.06772	-5.19346	-4.63059	-4.14439		11.8697				-4.15323	-5.27897	-4.7161	-4.14439
														12.104				-4.06771	-5.19345	-4.63058	-4.14439		11.8706				-4.15317	-5.27891	-4.71604	-4.14439
														12.106				-4.0677	-5.19344	-4.63057	-4.14439		11.8715				-4.15311	-5.27885	-4.71598	-4.14439
														12.108				-4.06769	-5.19343	-4.63056	-4.14439		11.8724				-4.15306	-5.27879	-4.71592	-4.14439
														12.11				-4.06768	-5.19342	-4.63055	-4.14439		11.8733				-4.153	-5.27874	-4.71587	-4.14439
														12.112				-4.06767	-5.19341	-4.63054	-4.14439		11.8742				-4.15294	-5.27868	-4.71581	-4.14439
														12.1141				-4.06766	-5.1934	-4.63053	-4.14439		11.8751				-4.15288	-5.27862	-4.71575	-4.14439
														12.1161				-4.06765	-5.19339	-4.63052	-4.14439		11.876				-4.15282	-5.27856	-4.71569	-4.14439
														12.1181				-4.06764	-5.19338	-4.63051	-4.14439		11.8769				-4.15276	-5.2785	-4.71563	-4.14439
														12.1201				-4.06763	-5.19337	-4.6305	-4.14439		11.8778				-4.1527	-5.27844	-4.71557	-4.14439
														12.1221				-4.06762	-5.19336	-4.63049	-4.14439		11.8787				-4.15265	-5.27838	-4.71552	-4.14439
														12.1241				-4.06761	-5.19335	-4.63048	-4.14439		11.8796				-4.15259	-5.27833	-4.71546	-4.14439
														12.1262				-4.0676	-5.19334	-4.63047	-4.14439		11.8805				-4.15253	-5.27827	-4.7154	-4.14439
														12.1282				-4.06759	-5.19333	-4.63046	-4.14439		11.8815				-4.15247	-5.27821	-4.71534	-4.14439
														12.1302				-4.06758	-5.19332	-4.63045	-4.14439		11.8824				-4.15241	-5.27815	-4.71528	-4.14439
														12.1322				-4.06757	-5.19331	-4.63044	-4.14439		11.8833				-4.15235	-5.27809	-4.71522	-4.14439
														12.1342				-4.06756	-5.19329	-4.63043	-4.14439		11.8842				-4.1523	-5.27803	-4.71517	-4.14439
														12.1363				-4.06755	-5.19328	-4.63041	-4.14439		11.8851				-4.15224	-5.27798	-4.71511	-4.14439
														12.1383				-4.06754	-5.19327	-4.6304	-4.14439		11.886				-4.15218	-5.27792	-4.71505	-4.14439
														12.1403				-4.06752	-5.19326	-4.63039	-4.14439		11.887				-4.15212	-5.27786	-4.71499	-4.14439
														12.1424				-4.06751	-5.19325	-4.63038	-4.14439		11.8879				-4.15206	-5.2778	-4.71493	-4.14439
														12.1444				-4.0675	-5.19324	-4.63037	-4.14439		11.8888				-4.152	-5.27774	-4.71487	-4.14439
														12.1464				-4.06749	-5.19323	-4.63036	-4.14439		11.8897				-4.15195	-5.27768	-4.71482	-4.14439
														12.1485				-4.06748	-5.19322	-4.63035	-4.14439		11.8907				-4.15189	-5.27763	-4.71476	-4.14439
														12.1505				-4.06747	-5.19321	-4.63034	-4.14439		11.8916				-4.15183	-5.27757	-4.7147	-4.14439
														12.1525				-4.06746	-5.1932	-4.63033	-4.14439		11.8925				-4.15177	-5.27751	-4.71464	-4.14439
														12.1546				-4.06745	-5.19319	-4.63032	-4.14439		11.8934				-4.15171	-5.27745	-4.71458	-4.14439
														12.1566				-4.06744	-5.19318	-4.63031	-4.14439		11.8944				-4.15165	-5.27739	-4.71452	-4.14439
														12.1586				-4.06743	-5.19317	-4.6303	-4.14439		11.8953				-4.1516	-5.27733	-4.71446	-4.14439
														12.1607				-4.06742	-5.19316	-4.63029	-4.14439		11.8962				-4.15154	-5.27728	-4.71441	-4.14439
														12.1627				-4.06741	-5.19315	-4.63028	-4.14439		11.8972				-4.15148	-5.27722	-4.71435	-4.14439
														12.1648				-4.0674	-5.19314	-4.63027	-4.14439		11.8981				-4.15142	-5.27716	-4.71429	-4.14439
														12.1668				-4.06739	-5.19313	-4.63026	-4.14439		11.899				-4.15136	-5.2771	-4.71423	-4.14439
														12.1689				-4.06738	-5.19312	-4.63025	-4.14439		11.9				-4.1513	-5.27704	-4.71417	-4.14439
														12.1709				-4.06737	-5.19311	-4.63024	-4.14439		11.9009				-4.15125	-5.27698	-4.71411	-4.14439
														12.173				-4.06736	-5.1931	-4.63023	-4.14439		11.9019				-4.15119	-5.27693	-4.71406	-4.14439
														12.175				-4.06735	-5.19308	-4.63022	-4.14439		11.9028				-4.15113	-5.27687	-4.714	-4.14439
														12.1771				-4.06734	-5.19307	-4.63021	-4.14439		11.9037				-4.15107	-5.27681	-4.71394	-4.14439
														12.1791				-4.06733	-5.19306	-4.63019	-4.14439		11.9047				-4.15101	-5.27675	-4.71388	-4.14439
														12.1812				-4.06732	-5.19305	-4.63018	-4.14439		11.9056				-4.15095	-5.27669	-4.71382	-4.14439
														12.1832				-4.0673	-5.19304	-4.63017	-4.14439		11.9066				-4.15089	-5.27663	-4.71376	-4.14439
														12.1853				-4.06729	-5.19303	-4.63016	-4.14439		11.9075				-4.15084	-5.27657	-4.71371	-4.14439
														12.1874				-4.06728	-5.19302	-4.63015	-4.14439		11.9085				-4.15078	-5.27652	-4.71365	-4.14439
														12.1894				-4.06727	-5.19301	-4.63014	-4.14439		11.9094				-4.15072	-5.27646	-4.71359	-4.14439
														12.1915				-4.06726	-5.193	-4.63013	-4.14439		11.9104				-4.15066	-5.2764	-4.71353	-4.14439
														12.1935				-4.06725	-5.19299	-4.63012	-4.14439		11.9113				-4.1506	-5.27634	-4.71347	-4.14439
														12.1956				-4.06724	-5.19298	-4.63011	-4.14439		11.9123				-4.15054	-5.27628	-4.71341	-4.14439
														12.1977				-4.06723	-5.19297	-4.6301	-4.14439		11.9132				-4.15049	-5.27622	-4.71336	-4.14439
														12.1997				-4.06722	-5.19296	-4.63009	-4.14439		11.9142				-4.15043	-5.27617	-4.7133	-4.14439
														12.2018				-4.06721	-5.19295	-4.63008	-4.14439		11.9151				-4.15037	-5.27611	-4.71324	-4.14439
														12.2039				-4.0672	-5.19294	-4.63007	-4.14439		11.9161				-4.15031	-5.27605	-4.71318	-4.14439
														12.2059				-4.06719	-5.19293	-4.63006	-4.14439		11.917				-4.15025	-5.27599	-4.71312	-4.14439
														12.208				-4.06718	-5.19292	-4.63005	-4.14439		11.918				-4.15019	-5.27593	-4.71306	-4.14439
														12.2101				-4.06717	-5.19291	-4.63004	-4.14439		11.919				-4.15014	-5.27587	-4.713	-4.14439
														12.2122				-4.06716	-5.1929	-4.63003	-4.14439		11.9199				-4.15008	-5.27582	-4.71295	-4.14439
														12.2142				-4.06715	-5.19289	-4.63002	-4.14439		11.9209				-4.15002	-5.27576	-4.71289	-4.14439
														12.2163				-4.06714	-5.19288	-4.63001	-4.14439		11.9218				-4.14996	-5.2757	-4.71283	-4.14439
														12.2184				-4.06713	-5.19286	-4.63	-4.14439		11.9228				-4.1499	-5.27564	-4.71277	-4.14439
														12.2205				-4.06712	-5.19285	-4.62999	-4.14439		11.9238				-4.14984	-5.27558	-4.71271	-4.14439
														12.2226				-4.06711	-5.19284	-4.62997	-4.14439		11.9247				-4.14979	-5.27552	-4.71265	-4.14439
														12.2247				-4.06709	-5.19283	-4.62996	-4.14439		11.9257				-4.14973	-5.27547	-4.7126	-4.14439
														12.2267				-4.06708	-5.19282	-4.62995	-4.14439		11.9267				-4.14967	-5.27541	-4.71254	-4.14439
														12.2288				-4.06707	-5.19281	-4.62994	-4.14439		11.9276				-4.14961	-5.27535	-4.71248	-4.14439
														12.2309				-4.06706	-5.1928	-4.62993	-4.14439		11.9286				-4.14955	-5.27529	-4.71242	-4.14439
														12.233				-4.06705	-5.19279	-4.62992	-4.14439		11.9296				-4.14949	-5.27523	-4.71236	-4.14439
														12.2351				-4.06704	-5.19278	-4.62991	-4.14439		11.9306				-4.14944	-5.27517	-4.7123	-4.14439
														12.2372				-4.06703	-5.19277	-4.6299	-4.14439		11.9315				-4.14938	-5.27512	-4.71225	-4.14439
														12.2393				-4.06702	-5.19276	-4.62989	-4.14439		11.9325				-4.14932	-5.27506	-4.71219	-4.14439
														12.2414				-4.06701	-5.19275	-4.62988	-4.14439		11.9335				-4.14926	-5.275	-4.71213	-4.14439
														12.2435				-4.067	-5.19274	-4.62987	-4.14439		11.9345				-4.1492	-5.27494	-4.71207	-4.14439
														12.2456				-4.06699	-5.19273	-4.62986	-4.14439		11.9355				-4.14914	-5.27488	-4.71201	-4.14439
														12.2477				-4.06698	-5.19272	-4.62985	-4.14439		11.9365				-4.14908	-5.27482	-4.71195	-4.14439
														12.2498				-4.06697	-5.19271	-4.62984	-4.14439		11.9374				-4.14903	-5.27476	-4.7119	-4.14439
														12.2519				-4.06696	-5.1927	-4.62983	-4.14439		11.9384				-4.14897	-5.27471	-4.71184	-4.14439
														12.254				-4.06695	-5.19269	-4.62982	-4.14439		11.9394				-4.14891	-5.27465	-4.71178	-4.14439
														12.2561				-4.06694	-5.19268	-4.62981	-4.14439		11.9404				-4.14885	-5.27459	-4.71172	-4.14439
														12.2582				-4.06693	-5.19267	-4.6298	-4.14439		11.9414				-4.14879	-5.27453	-4.71166	-4.14439
														12.2603				-4.06692	-5.19265	-4.62979	-4.14439		11.9424				-4.14873	-5.27447	-4.7116	-4.14439
														12.2624				-4.06691	-5.19264	-4.62978	-4.14439		11.9434				-4.14868	-5.27441	-4.71155	-4.14439
														12.2645				-4.0669	-5.19263	-4.62976	-4.14439		11.9443				-4.14862	-5.27436	-4.71149	-4.14439
														12.2666				-4.06689	-5.19262	-4.62975	-4.14439		11.9453				-4.14856	-5.2743	-4.71143	-4.14439
														12.2687				-4.06687	-5.19261	-4.62974	-4.14439		11.9463				-4.1485	-5.27424	-4.71137	-4.14439
														12.2708				-4.06686	-5.1926	-4.62973	-4.14439		11.9473				-4.14844	-5.27418	-4.71131	-4.14439
														12.2729				-4.06685	-5.19259	-4.62972	-4.14439		11.9483				-4.14838	-5.27412	-4.71125	-4.14439
														12.2751				-4.06684	-5.19258	-4.62971	-4.14439		11.9493				-4.14833	-5.27406	-4.71119	-4.14439
														12.2772				-4.06683	-5.19257	-4.6297	-4.14439		11.9503				-4.14827	-5.27401	-4.71114	-4.14439
														12.2793				-4.06682	-5.19256	-4.62969	-4.14439		11.9513				-4.14821	-5.27395	-4.71108	-4.14439
														12.2814				-4.06681	-5.19255	-4.62968	-4.14439		11.9523				-4.14815	-5.27389	-4.71102	-4.14439
														12.2835				-4.0668	-5.19254	-4.62967	-4.14439		11.9533				-4.14809	-5.27383	-4.71096	-4.14439
														12.2857				-4.06679	-5.19253	-4.62966	-4.14439		11.9543				-4.14803	-5.27377	-4.7109	-4.14439
														12.2878				-4.06678	-5.19252	-4.62965	-4.14439		11.9553				-4.14798	-5.27371	-4.71084	-4.14439
														12.2899				-4.06677	-5.19251	-4.62964	-4.14439		11.9563				-4.14792	-5.27366	-4.71079	-4.14439
														12.2921				-4.06676	-5.1925	-4.62963	-4.14439		11.9573				-4.14786	-5.2736	-4.71073	-4.14439
														12.2942				-4.06675	-5.19249	-4.62962	-4.14439		11.9584				-4.1478	-5.27354	-4.71067	-4.14439
														12.2963				-4.06674	-5.19248	-4.62961	-4.14439		11.9594				-4.14774	-5.27348	-4.71061	-4.14439
														12.2985				-4.06673	-5.19247	-4.6296	-4.14439		11.9604				-4.14768	-5.27342	-4.71055	-4.14439
														12.3006				-4.06672	-5.19246	-4.62959	-4.14439		11.9614				-4.14763	-5.27336	-4.71049	-4.14439
														12.3027				-4.06671	-5.19245	-4.62958	-4.14439		11.9624				-4.14757	-5.27331	-4.71044	-4.14439
														12.3049				-4.0667	-5.19243	-4.62957	-4.14439		11.9634				-4.14751	-5.27325	-4.71038	-4.14439
														12.307				-4.06669	-5.19242	-4.62956	-4.14439		11.9644				-4.14745	-5.27319	-4.71032	-4.14439
														12.3091				-4.06668	-5.19241	-4.62954	-4.14439		11.9655				-4.14739	-5.27313	-4.71026	-4.14439
														12.3113				-4.06666	-5.1924	-4.62953	-4.14439		11.9665				-4.14733	-5.27307	-4.7102	-4.14439
														12.3134				-4.06665	-5.19239	-4.62952	-4.14439		11.9675				-4.14727	-5.27301	-4.71014	-4.14439
														12.3156				-4.06664	-5.19238	-4.62951	-4.14439		11.9685				-4.14722	-5.27295	-4.71009	-4.14439
														12.3177				-4.06663	-5.19237	-4.6295	-4.14439		11.9695				-4.14716	-5.2729	-4.71003	-4.14439
														12.3199				-4.06662	-5.19236	-4.62949	-4.14439		11.9706				-4.1471	-5.27284	-4.70997	-4.14439
														12.322				-4.06661	-5.19235	-4.62948	-4.14439		11.9716				-4.14704	-5.27278	-4.70991	-4.14439
														12.3241				-4.0666	-5.19234	-4.62947	-4.14439		11.9726				-4.14698	-5.27272	-4.70985	-4.14439
														12.3263				-4.06659	-5.19233	-4.62946	-4.14439		11.9736				-4.14692	-5.27266	-4.70979	-4.14439
														12.3285				-4.06658	-5.19232	-4.62945	-4.14439		11.9747				-4.14687	-5.2726	-4.70974	-4.14439
														12.3306				-4.06657	-5.19231	-4.62944	-4.14439		11.9757				-4.14681	-5.27255	-4.70968	-4.14439
														12.3328				-4.06656	-5.1923	-4.62943	-4.14439		11.9767				-4.14675	-5.27249	-4.70962	-4.14439
														12.3349				-4.06655	-5.19229	-4.62942	-4.14439		11.9778				-4.14669	-5.27243	-4.70956	-4.14439
														12.3371				-4.06654	-5.19228	-4.62941	-4.14439		11.9788				-4.14663	-5.27237	-4.7095	-4.14439
														12.3392				-4.06653	-5.19227	-4.6294	-4.14439		11.9798				-4.14657	-5.27231	-4.70944	-4.14439
														12.3414				-4.06652	-5.19226	-4.62939	-4.14439		11.9809				-4.14652	-5.27225	-4.70938	-4.14439
														12.3436				-4.06651	-5.19225	-4.62938	-4.14439		11.9819				-4.14646	-5.2722	-4.70933	-4.14439
														12.3457				-4.0665	-5.19224	-4.62937	-4.14439		11.983				-4.1464	-5.27214	-4.70927	-4.14439
														12.3479				-4.06649	-5.19222	-4.62936	-4.14439		11.984				-4.14634	-5.27208	-4.70921	-4.14439
														12.3501				-4.06648	-5.19221	-4.62935	-4.14439		11.985				-4.14628	-5.27202	-4.70915	-4.14439
														12.3522				-4.06647	-5.1922	-4.62933	-4.14439		11.9861				-4.14622	-5.27196	-4.70909	-4.14439
														12.3544				-4.06646	-5.19219	-4.62932	-4.14439		11.9871				-4.14617	-5.2719	-4.70903	-4.14439
														12.3566				-4.06644	-5.19218	-4.62931	-4.14439		11.9882				-4.14611	-5.27185	-4.70898	-4.14439
														12.3587				-4.06643	-5.19217	-4.6293	-4.14439		11.9892				-4.14605	-5.27179	-4.70892	-4.14439
														12.3609				-4.06642	-5.19216	-4.62929	-4.14439		11.9903				-4.14599	-5.27173	-4.70886	-4.14439
														12.3631				-4.06641	-5.19215	-4.62928	-4.14439		11.9913				-4.14593	-5.27167	-4.7088	-4.14439
														12.3653				-4.0664	-5.19214	-4.62927	-4.14439		11.9924				-4.14587	-5.27161	-4.70874	-4.14439
														12.3674				-4.06639	-5.19213	-4.62926	-4.14439		11.9934				-4.14582	-5.27155	-4.70868	-4.14439
														12.3696				-4.06638	-5.19212	-4.62925	-4.14439		11.9945				-4.14576	-5.2715	-4.70863	-4.14439
														12.3718				-4.06637	-5.19211	-4.62924	-4.14439		11.9955				-4.1457	-5.27144	-4.70857	-4.14439
														12.374				-4.06636	-5.1921	-4.62923	-4.14439		11.9966				-4.14564	-5.27138	-4.70851	-4.14439
														12.3762				-4.06635	-5.19209	-4.62922	-4.14439		11.9976				-4.14558	-5.27132	-4.70845	-4.14439
														12.3784				-4.06634	-5.19208	-4.62921	-4.14439		11.9987				-4.14552	-5.27126	-4.70839	-4.14439
														12.3805				-4.06633	-5.19207	-4.6292	-4.14439		11.9998				-4.14546	-5.2712	-4.70833	-4.14439
														12.3827				-4.06632	-5.19206	-4.62919	-4.14439		12.0008				-4.14541	-5.27114	-4.70828	-4.14439
														12.3849				-4.06631	-5.19205	-4.62918	-4.14439		12.0019				-4.14535	-5.27109	-4.70822	-4.14439
														12.3871				-4.0663	-5.19204	-4.62917	-4.14439		12.003				-4.14529	-5.27103	-4.70816	-4.14439
														12.3893				-4.06629	-5.19203	-4.62916	-4.14439		12.004				-4.14523	-5.27097	-4.7081	-4.14439
														12.3915				-4.06628	-5.19202	-4.62915	-4.14439		12.0051				-4.14517	-5.27091	-4.70804	-4.14439
														12.3937				-4.06627	-5.192	-4.62914	-4.14439		12.0061				-4.14511	-5.27085	-4.70798	-4.14439
														12.3959				-4.06626	-5.19199	-4.62913	-4.14439		12.0072				-4.14506	-5.27079	-4.70793	-4.14439
														12.3981				-4.06625	-5.19198	-4.62911	-4.14439		12.0083				-4.145	-5.27074	-4.70787	-4.14439
														12.4003				-4.06623	-5.19197	-4.6291	-4.14439		12.0094				-4.14494	-5.27068	-4.70781	-4.14439
														12.4025				-4.06622	-5.19196	-4.62909	-4.14439		12.0104				-4.14488	-5.27062	-4.70775	-4.14439
														12.4047				-4.06621	-5.19195	-4.62908	-4.14439		12.0115				-4.14482	-5.27056	-4.70769	-4.14439
														12.4069				-4.0662	-5.19194	-4.62907	-4.14439		12.0126				-4.14476	-5.2705	-4.70763	-4.14439
														12.4091				-4.06619	-5.19193	-4.62906	-4.14439		12.0137				-4.14471	-5.27044	-4.70757	-4.14439
														12.4113				-4.06618	-5.19192	-4.62905	-4.14439		12.0147				-4.14465	-5.27039	-4.70752	-4.14439
														12.4136				-4.06617	-5.19191	-4.62904	-4.14439		12.0158				-4.14459	-5.27033	-4.70746	-4.14439
														12.4158				-4.06616	-5.1919	-4.62903	-4.14439		12.0169				-4.14453	-5.27027	-4.7074	-4.14439
														12.418				-4.06615	-5.19189	-4.62902	-4.14439		12.018				-4.14447	-5.27021	-4.70734	-4.14439
														12.4202				-4.06614	-5.19188	-4.62901	-4.14439		12.0191				-4.14441	-5.27015	-4.70728	-4.14439
														12.4224				-4.06613	-5.19187	-4.629	-4.14439		12.0202				-4.14436	-5.27009	-4.70722	-4.14439
														12.4246				-4.06612	-5.19186	-4.62899	-4.14439		12.0213				-4.1443	-5.27004	-4.70717	-4.14439
														12.4268				-4.06611	-5.19185	-4.62898	-4.14439		12.0223				-4.14424	-5.26998	-4.70711	-4.14439
														12.4291				-4.0661	-5.19184	-4.62897	-4.14439		12.0234				-4.14418	-5.26992	-4.70705	-4.14439
														12.4313				-4.06609	-5.19183	-4.62896	-4.14439		12.0245				-4.14412	-5.26986	-4.70699	-4.14439
														12.4335				-4.06608	-5.19182	-4.62895	-4.14439		12.0256				-4.14406	-5.2698	-4.70693	-4.14439
														12.4357				-4.06607	-5.19181	-4.62894	-4.14439		12.0267				-4.14401	-5.26974	-4.70687	-4.14439
														12.438				-4.06606	-5.19179	-4.62893	-4.14439		12.0278				-4.14395	-5.26969	-4.70682	-4.14439
														12.4402				-4.06605	-5.19178	-4.62892	-4.14439		12.0289				-4.14389	-5.26963	-4.70676	-4.14439
														12.4424				-4.06604	-5.19177	-4.6289	-4.14439		12.03				-4.14383	-5.26957	-4.7067	-4.14439
														12.4446				-4.06603	-5.19176	-4.62889	-4.14439		12.0311				-4.14377	-5.26951	-4.70664	-4.14439
														12.4469				-4.06601	-5.19175	-4.62888	-4.14439		12.0322				-4.14371	-5.26945	-4.70658	-4.14439
														12.4491				-4.066	-5.19174	-4.62887	-4.14439		12.0333				-4.14365	-5.26939	-4.70652	-4.14439
														12.4514				-4.06599	-5.19173	-4.62886	-4.14439		12.0344				-4.1436	-5.26933	-4.70647	-4.14439
														12.4536				-4.06598	-5.19172	-4.62885	-4.14439		12.0355				-4.14354	-5.26928	-4.70641	-4.14439
														12.4558				-4.06597	-5.19171	-4.62884	-4.14439		12.0366				-4.14348	-5.26922	-4.70635	-4.14439
														12.4581				-4.06596	-5.1917	-4.62883	-4.14439		12.0377				-4.14342	-5.26916	-4.70629	-4.14439
														12.4603				-4.06595	-5.19169	-4.62882	-4.14439		12.0388				-4.14336	-5.2691	-4.70623	-4.14439
														12.4626				-4.06594	-5.19168	-4.62881	-4.14439		12.0399				-4.1433	-5.26904	-4.70617	-4.14439
														12.4648				-4.06593	-5.19167	-4.6288	-4.14439		12.0411				-4.14325	-5.26898	-4.70612	-4.14439
														12.4671				-4.06592	-5.19166	-4.62879	-4.14439		12.0422				-4.14319	-5.26893	-4.70606	-4.14439
														12.4693				-4.06591	-5.19165	-4.62878	-4.14439		12.0433				-4.14313	-5.26887	-4.706	-4.14439
														12.4716				-4.0659	-5.19164	-4.62877	-4.14439		12.0444				-4.14307	-5.26881	-4.70594	-4.14439
														12.4738				-4.06589	-5.19163	-4.62876	-4.14439		12.0455				-4.14301	-5.26875	-4.70588	-4.14439
														12.4761				-4.06588	-5.19162	-4.62875	-4.14439		12.0466				-4.14295	-5.26869	-4.70582	-4.14439
														12.4783				-4.06587	-5.19161	-4.62874	-4.14439		12.0478				-4.1429	-5.26863	-4.70576	-4.14439
														12.4806				-4.06586	-5.1916	-4.62873	-4.14439		12.0489				-4.14284	-5.26858	-4.70571	-4.14439
														12.4828				-4.06585	-5.19159	-4.62872	-4.14439		12.05				-4.14278	-5.26852	-4.70565	-4.14439
														12.4851				-4.06584	-5.19157	-4.62871	-4.14439		12.0511				-4.14272	-5.26846	-4.70559	-4.14439
														12.4873				-4.06583	-5.19156	-4.6287	-4.14439		12.0523				-4.14266	-5.2684	-4.70553	-4.14439
														12.4896				-4.06582	-5.19155	-4.62868	-4.14439		12.0534				-4.1426	-5.26834	-4.70547	-4.14439
														12.4919				-4.0658	-5.19154	-4.62867	-4.14439		12.0545				-4.14255	-5.26828	-4.70541	-4.14439
														12.4941				-4.06579	-5.19153	-4.62866	-4.14439		12.0556				-4.14249	-5.26823	-4.70536	-4.14439
														12.4964				-4.06578	-5.19152	-4.62865	-4.14439		12.0568				-4.14243	-5.26817	-4.7053	-4.14439
														12.4987				-4.06577	-5.19151	-4.62864	-4.14439		12.0579				-4.14237	-5.26811	-4.70524	-4.14439
														12.5009				-4.06576	-5.1915	-4.62863	-4.14439		12.059				-4.14231	-5.26805	-4.70518	-4.14439
														12.5032				-4.06575	-5.19149	-4.62862	-4.14439		12.0602				-4.14225	-5.26799	-4.70512	-4.14439
														12.5055				-4.06574	-5.19148	-4.62861	-4.14439		12.0613				-4.1422	-5.26793	-4.70506	-4.14439
														12.5078				-4.06573	-5.19147	-4.6286	-4.14439		12.0625				-4.14214	-5.26788	-4.70501	-4.14439
														12.51				-4.06572	-5.19146	-4.62859	-4.14439		12.0636				-4.14208	-5.26782	-4.70495	-4.14439
														12.5123				-4.06571	-5.19145	-4.62858	-4.14439		12.0647				-4.14202	-5.26776	-4.70489	-4.14439
														12.5146				-4.0657	-5.19144	-4.62857	-4.14439		12.0659				-4.14196	-5.2677	-4.70483	-4.14439
														12.5169				-4.06569	-5.19143	-4.62856	-4.14439		12.067				-4.1419	-5.26764	-4.70477	-4.14439
														12.5192				-4.06568	-5.19142	-4.62855	-4.14439		12.0682				-4.14184	-5.26758	-4.70471	-4.14439
														12.5215				-4.06567	-5.19141	-4.62854	-4.14439		12.0693				-4.14179	-5.26752	-4.70466	-4.14439
														12.5237				-4.06566	-5.1914	-4.62853	-4.14439		12.0705				-4.14173	-5.26747	-4.7046	-4.14439
														12.526				-4.06565	-5.19139	-4.62852	-4.14439		12.0716				-4.14167	-5.26741	-4.70454	-4.14439
														12.5283				-4.06564	-5.19138	-4.62851	-4.14439		12.0728				-4.14161	-5.26735	-4.70448	-4.14439
														12.5306				-4.06563	-5.19136	-4.6285	-4.14439		12.0739				-4.14155	-5.26729	-4.70442	-4.14439
														12.5329				-4.06562	-5.19135	-4.62849	-4.14439		12.0751				-4.14149	-5.26723	-4.70436	-4.14439
														12.5352				-4.06561	-5.19134	-4.62847	-4.14439		12.0762				-4.14144	-5.26717	-4.70431	-4.14439
														12.5375				-4.0656	-5.19133	-4.62846	-4.14439		12.0774				-4.14138	-5.26712	-4.70425	-4.14439
														12.5398				-4.06558	-5.19132	-4.62845	-4.14439		12.0785				-4.14132	-5.26706	-4.70419	-4.14439
														12.5421				-4.06557	-5.19131	-4.62844	-4.14439		12.0797				-4.14126	-5.267	-4.70413	-4.14439
														12.5444				-4.06556	-5.1913	-4.62843	-4.14439		12.0809				-4.1412	-5.26694	-4.70407	-4.14439
														12.5467				-4.06555	-5.19129	-4.62842	-4.14439		12.082				-4.14114	-5.26688	-4.70401	-4.14439
														12.549				-4.06554	-5.19128	-4.62841	-4.14439		12.0832				-4.14109	-5.26682	-4.70395	-4.14439
														12.5513				-4.06553	-5.19127	-4.6284	-4.14439		12.0844				-4.14103	-5.26677	-4.7039	-4.14439
														12.5536				-4.06552	-5.19126	-4.62839	-4.14439		12.0855				-4.14097	-5.26671	-4.70384	-4.14439
														12.5559				-4.06551	-5.19125	-4.62838	-4.14439		12.0867				-4.14091	-5.26665	-4.70378	-4.14439
														12.5582				-4.0655	-5.19124	-4.62837	-4.14439		12.0879				-4.14085	-5.26659	-4.70372	-4.14439
														12.5606				-4.06549	-5.19123	-4.62836	-4.14439		12.0891				-4.14079	-5.26653	-4.70366	-4.14439
														12.5629				-4.06548	-5.19122	-4.62835	-4.14439		12.0902				-4.14074	-5.26647	-4.7036	-4.14439
														12.5652				-4.06547	-5.19121	-4.62834	-4.14439		12.0914				-4.14068	-5.26642	-4.70355	-4.14439
														12.5675				-4.06546	-5.1912	-4.62833	-4.14439		12.0926				-4.14062	-5.26636	-4.70349	-4.14439
														12.5698				-4.06545	-5.19119	-4.62832	-4.14439		12.0938				-4.14056	-5.2663	-4.70343	-4.14439
														12.5722				-4.06544	-5.19118	-4.62831	-4.14439		12.0949				-4.1405	-5.26624	-4.70337	-4.14439
														12.5745				-4.06543	-5.19117	-4.6283	-4.14439		12.0961				-4.14044	-5.26618	-4.70331	-4.14439
														12.5768				-4.06542	-5.19116	-4.62829	-4.14439		12.0973				-4.14039	-5.26612	-4.70325	-4.14439
														12.5791				-4.06541	-5.19114	-4.62828	-4.14439		12.0985				-4.14033	-5.26606	-4.7032	-4.14439
														12.5815				-4.0654	-5.19113	-4.62827	-4.14439		12.0997				-4.14027	-5.26601	-4.70314	-4.14439
														12.5838				-4.06539	-5.19112	-4.62825	-4.14439		12.1009				-4.14021	-5.26595	-4.70308	-4.14439
														12.5861				-4.06537	-5.19111	-4.62824	-4.14439		12.1021				-4.14015	-5.26589	-4.70302	-4.14439
														12.5884				-4.06536	-5.1911	-4.62823	-4.14439		12.1032				-4.14009	-5.26583	-4.70296	-4.14439
														12.5908				-4.06535	-5.19109	-4.62822	-4.14439		12.1044				-4.14003	-5.26577	-4.7029	-4.14439
														12.5931				-4.06534	-5.19108	-4.62821	-4.14439		12.1056				-4.13998	-5.26571	-4.70285	-4.14439
														12.5954				-4.06533	-5.19107	-4.6282	-4.14439		12.1068				-4.13992	-5.26566	-4.70279	-4.14439
														12.5978				-4.06532	-5.19106	-4.62819	-4.14439		12.108				-4.13986	-5.2656	-4.70273	-4.14439
														12.6001				-4.06531	-5.19105	-4.62818	-4.14439		12.1092				-4.1398	-5.26554	-4.70267	-4.14439
														12.6025				-4.0653	-5.19104	-4.62817	-4.14439		12.1104				-4.13974	-5.26548	-4.70261	-4.14439
														12.6048				-4.06529	-5.19103	-4.62816	-4.14439		12.1116				-4.13968	-5.26542	-4.70255	-4.14439
														12.6072				-4.06528	-5.19102	-4.62815	-4.14439		12.1128				-4.13963	-5.26536	-4.7025	-4.14439
														12.6095				-4.06527	-5.19101	-4.62814	-4.14439		12.114				-4.13957	-5.26531	-4.70244	-4.14439
														12.6119				-4.06526	-5.191	-4.62813	-4.14439		12.1152				-4.13951	-5.26525	-4.70238	-4.14439
														12.6142				-4.06525	-5.19099	-4.62812	-4.14439		12.1164				-4.13945	-5.26519	-4.70232	-4.14439
														12.6166				-4.06524	-5.19098	-4.62811	-4.14439		12.1176				-4.13939	-5.26513	-4.70226	-4.14439
														12.6189				-4.06523	-5.19097	-4.6281	-4.14439		12.1189				-4.13933	-5.26507	-4.7022	-4.14439
														12.6213				-4.06522	-5.19096	-4.62809	-4.14439		12.1201				-4.13928	-5.26501	-4.70214	-4.14439
														12.6236				-4.06521	-5.19095	-4.62808	-4.14439		12.1213				-4.13922	-5.26496	-4.70209	-4.14439
														12.626				-4.0652	-5.19094	-4.62807	-4.14439		12.1225				-4.13916	-5.2649	-4.70203	-4.14439
														12.6284				-4.06519	-5.19092	-4.62806	-4.14439		12.1237				-4.1391	-5.26484	-4.70197	-4.14439
														12.6307				-4.06518	-5.19091	-4.62804	-4.14439		12.1249				-4.13904	-5.26478	-4.70191	-4.14439
														12.6331				-4.06517	-5.1909	-4.62803	-4.14439		12.1262				-4.13898	-5.26472	-4.70185	-4.14439
														12.6355				-4.06515	-5.19089	-4.62802	-4.14439		12.1274				-4.13893	-5.26466	-4.70179	-4.14439
														12.6378				-4.06514	-5.19088	-4.62801	-4.14439		12.1286				-4.13887	-5.26461	-4.70174	-4.14439
														12.6402				-4.06513	-5.19087	-4.628	-4.14439		12.1298				-4.13881	-5.26455	-4.70168	-4.14439
														12.6426				-4.06512	-5.19086	-4.62799	-4.14439		12.131				-4.13875	-5.26449	-4.70162	-4.14439
														12.6449				-4.06511	-5.19085	-4.62798	-4.14439		12.1323				-4.13869	-5.26443	-4.70156	-4.14439
														12.6473				-4.0651	-5.19084	-4.62797	-4.14439		12.1335				-4.13863	-5.26437	-4.7015	-4.14439
														12.6497				-4.06509	-5.19083	-4.62796	-4.14439		12.1347				-4.13857	-5.26431	-4.70144	-4.14439
														12.6521				-4.06508	-5.19082	-4.62795	-4.14439		12.136				-4.13852	-5.26425	-4.70139	-4.14439
														12.6545				-4.06507	-5.19081	-4.62794	-4.14439		12.1372				-4.13846	-5.2642	-4.70133	-4.14439
														12.6568				-4.06506	-5.1908	-4.62793	-4.14439		12.1384				-4.1384	-5.26414	-4.70127	-4.14439
														12.6592				-4.06505	-5.19079	-4.62792	-4.14439		12.1397				-4.13834	-5.26408	-4.70121	-4.14439
														12.6616				-4.06504	-5.19078	-4.62791	-4.14439		12.1409				-4.13828	-5.26402	-4.70115	-4.14439
														12.664				-4.06503	-5.19077	-4.6279	-4.14439		12.1422				-4.13822	-5.26396	-4.70109	-4.14439
														12.6664				-4.06502	-5.19076	-4.62789	-4.14439		12.1434				-4.13817	-5.2639	-4.70104	-4.14439
														12.6688				-4.06501	-5.19075	-4.62788	-4.14439		12.1446				-4.13811	-5.26385	-4.70098	-4.14439
														12.6712				-4.065	-5.19074	-4.62787	-4.14439		12.1459				-4.13805	-5.26379	-4.70092	-4.14439
														12.6736				-4.06499	-5.19073	-4.62786	-4.14439		12.1471				-4.13799	-5.26373	-4.70086	-4.14439
														12.676				-4.06498	-5.19071	-4.62785	-4.14439		12.1484				-4.13793	-5.26367	-4.7008	-4.14439
														12.6784				-4.06497	-5.1907	-4.62784	-4.14439		12.1496				-4.13787	-5.26361	-4.70074	-4.14439
														12.6807				-4.06496	-5.19069	-4.62782	-4.14439		12.1509				-4.13782	-5.26355	-4.70069	-4.14439
														12.6831				-4.06494	-5.19068	-4.62781	-4.14439		12.1521				-4.13776	-5.2635	-4.70063	-4.14439
														12.6855				-4.06493	-5.19067	-4.6278	-4.14439		12.1534				-4.1377	-5.26344	-4.70057	-4.14439
														12.688				-4.06492	-5.19066	-4.62779	-4.14439		12.1546				-4.13764	-5.26338	-4.70051	-4.14439
														12.6904				-4.06491	-5.19065	-4.62778	-4.14439		12.1559				-4.13758	-5.26332	-4.70045	-4.14439
														12.6928				-4.0649	-5.19064	-4.62777	-4.14439		12.1571				-4.13752	-5.26326	-4.70039	-4.14439
														12.6952				-4.06489	-5.19063	-4.62776	-4.14439		12.1584				-4.13747	-5.2632	-4.70033	-4.14439
														12.6976				-4.06488	-5.19062	-4.62775	-4.14439		12.1597				-4.13741	-5.26315	-4.70028	-4.14439
														12.7				-4.06487	-5.19061	-4.62774	-4.14439		12.1609				-4.13735	-5.26309	-4.70022	-4.14439
														12.7024				-4.06486	-5.1906	-4.62773	-4.14439		12.1622				-4.13729	-5.26303	-4.70016	-4.14439
														12.7048				-4.06485	-5.19059	-4.62772	-4.14439		12.1635				-4.13723	-5.26297	-4.7001	-4.14439
														12.7073				-4.06484	-5.19058	-4.62771	-4.14439		12.1647				-4.13717	-5.26291	-4.70004	-4.14439
														12.7097				-4.06483	-5.19057	-4.6277	-4.14439		12.166				-4.13712	-5.26285	-4.69998	-4.14439
														12.7121				-4.06482	-5.19056	-4.62769	-4.14439		12.1673				-4.13706	-5.2628	-4.69993	-4.14439
														12.7145				-4.06481	-5.19055	-4.62768	-4.14439		12.1686				-4.137	-5.26274	-4.69987	-4.14439
														12.717				-4.0648	-5.19054	-4.62767	-4.14439		12.1698				-4.13694	-5.26268	-4.69981	-4.14439
														12.7194				-4.06479	-5.19053	-4.62766	-4.14439		12.1711				-4.13688	-5.26262	-4.69975	-4.14439
														12.7218				-4.06478	-5.19052	-4.62765	-4.14439		12.1724				-4.13682	-5.26256	-4.69969	-4.14439
														12.7242				-4.06477	-5.19051	-4.62764	-4.14439		12.1737				-4.13676	-5.2625	-4.69963	-4.14439
														12.7267				-4.06476	-5.19049	-4.62763	-4.14439		12.175				-4.13671	-5.26244	-4.69958	-4.14439
														12.7291				-4.06475	-5.19048	-4.62761	-4.14439		12.1762				-4.13665	-5.26239	-4.69952	-4.14439
														12.7316				-4.06474	-5.19047	-4.6276	-4.14439		12.1775				-4.13659	-5.26233	-4.69946	-4.14439
														12.734				-4.06472	-5.19046	-4.62759	-4.14439		12.1788				-4.13653	-5.26227	-4.6994	-4.14439
														12.7364				-4.06471	-5.19045	-4.62758	-4.14439		12.1801				-4.13647	-5.26221	-4.69934	-4.14439
														12.7389				-4.0647	-5.19044	-4.62757	-4.14439		12.1814				-4.13641	-5.26215	-4.69928	-4.14439
														12.7413				-4.06469	-5.19043	-4.62756	-4.14439		12.1827				-4.13636	-5.26209	-4.69923	-4.14439
														12.7438				-4.06468	-5.19042	-4.62755	-4.14439		12.184				-4.1363	-5.26204	-4.69917	-4.14439
														12.7462				-4.06467	-5.19041	-4.62754	-4.14439		12.1853				-4.13624	-5.26198	-4.69911	-4.14439
														12.7487				-4.06466	-5.1904	-4.62753	-4.14439		12.1866				-4.13618	-5.26192	-4.69905	-4.14439
														12.7511				-4.06465	-5.19039	-4.62752	-4.14439		12.1879				-4.13612	-5.26186	-4.69899	-4.14439
														12.7536				-4.06464	-5.19038	-4.62751	-4.14439		12.1892				-4.13606	-5.2618	-4.69893	-4.14439
														12.756				-4.06463	-5.19037	-4.6275	-4.14439		12.1905				-4.13601	-5.26174	-4.69888	-4.14439
														12.7585				-4.06462	-5.19036	-4.62749	-4.14439		12.1918				-4.13595	-5.26169	-4.69882	-4.14439
														12.7609				-4.06461	-5.19035	-4.62748	-4.14439		12.1931				-4.13589	-5.26163	-4.69876	-4.14439
														12.7634				-4.0646	-5.19034	-4.62747	-4.14439		12.1944				-4.13583	-5.26157	-4.6987	-4.14439
														12.7659				-4.06459	-5.19033	-4.62746	-4.14439		12.1957				-4.13577	-5.26151	-4.69864	-4.14439
														12.7683				-4.06458	-5.19032	-4.62745	-4.14439		12.197				-4.13571	-5.26145	-4.69858	-4.14439
														12.7708				-4.06457	-5.19031	-4.62744	-4.14439		12.1983				-4.13566	-5.26139	-4.69852	-4.14439
														12.7733				-4.06456	-5.1903	-4.62743	-4.14439		12.1996				-4.1356	-5.26134	-4.69847	-4.14439
														12.7757				-4.06455	-5.19028	-4.62742	-4.14439		12.201				-4.13554	-5.26128	-4.69841	-4.14439
														12.7782				-4.06454	-5.19027	-4.62741	-4.14439		12.2023				-4.13548	-5.26122	-4.69835	-4.14439
														12.7807				-4.06453	-5.19026	-4.62739	-4.14439		12.2036				-4.13542	-5.26116	-4.69829	-4.14439
														12.7831				-4.06451	-5.19025	-4.62738	-4.14439		12.2049				-4.13536	-5.2611	-4.69823	-4.14439
														12.7856				-4.0645	-5.19024	-4.62737	-4.14439		12.2062				-4.13531	-5.26104	-4.69817	-4.14439
														12.7881				-4.06449	-5.19023	-4.62736	-4.14439		12.2075				-4.13525	-5.26099	-4.69812	-4.14439
														12.7906				-4.06448	-5.19022	-4.62735	-4.14439		12.2089				-4.13519	-5.26093	-4.69806	-4.14439
														12.7931				-4.06447	-5.19021	-4.62734	-4.14439		12.2102				-4.13513	-5.26087	-4.698	-4.14439
														12.7956				-4.06446	-5.1902	-4.62733	-4.14439		12.2115				-4.13507	-5.26081	-4.69794	-4.14439
														12.798				-4.06445	-5.19019	-4.62732	-4.14439		12.2129				-4.13501	-5.26075	-4.69788	-4.14439
														12.8005				-4.06444	-5.19018	-4.62731	-4.14439		12.2142				-4.13495	-5.26069	-4.69782	-4.14439
														12.803				-4.06443	-5.19017	-4.6273	-4.14439		12.2155				-4.1349	-5.26063	-4.69777	-4.14439
														12.8055				-4.06442	-5.19016	-4.62729	-4.14439		12.2169				-4.13484	-5.26058	-4.69771	-4.14439
														12.808				-4.06441	-5.19015	-4.62728	-4.14439		12.2182				-4.13478	-5.26052	-4.69765	-4.14439
														12.8105				-4.0644	-5.19014	-4.62727	-4.14439		12.2195				-4.13472	-5.26046	-4.69759	-4.14439
														12.813				-4.06439	-5.19013	-4.62726	-4.14439		12.2209				-4.13466	-5.2604	-4.69753	-4.14439
														12.8155				-4.06438	-5.19012	-4.62725	-4.14439		12.2222				-4.1346	-5.26034	-4.69747	-4.14439
														12.818				-4.06437	-5.19011	-4.62724	-4.14439		12.2236				-4.13455	-5.26028	-4.69742	-4.14439
														12.8205				-4.06436	-5.1901	-4.62723	-4.14439		12.2249				-4.13449	-5.26023	-4.69736	-4.14439
														12.823				-4.06435	-5.19009	-4.62722	-4.14439		12.2263				-4.13443	-5.26017	-4.6973	-4.14439
														12.8255				-4.06434	-5.19008	-4.62721	-4.14439		12.2276				-4.13437	-5.26011	-4.69724	-4.14439
														12.828				-4.06433	-5.19006	-4.6272	-4.14439		12.229				-4.13431	-5.26005	-4.69718	-4.14439
														12.8305				-4.06432	-5.19005	-4.62718	-4.14439		12.2303				-4.13425	-5.25999	-4.69712	-4.14439
														12.8331				-4.06431	-5.19004	-4.62717	-4.14439		12.2317				-4.1342	-5.25993	-4.69707	-4.14439
														12.8356				-4.06429	-5.19003	-4.62716	-4.14439		12.233				-4.13414	-5.25988	-4.69701	-4.14439
														12.8381				-4.06428	-5.19002	-4.62715	-4.14439		12.2344				-4.13408	-5.25982	-4.69695	-4.14439
														12.8406				-4.06427	-5.19001	-4.62714	-4.14439		12.2358				-4.13402	-5.25976	-4.69689	-4.14439
														12.8431				-4.06426	-5.19	-4.62713	-4.14439		12.2371				-4.13396	-5.2597	-4.69683	-4.14439
														12.8456				-4.06425	-5.18999	-4.62712	-4.14439		12.2385				-4.1339	-5.25964	-4.69677	-4.14439
														12.8482				-4.06424	-5.18998	-4.62711	-4.14439		12.2399				-4.13385	-5.25958	-4.69671	-4.14439
														12.8507				-4.06423	-5.18997	-4.6271	-4.14439		12.2412				-4.13379	-5.25953	-4.69666	-4.14439
														12.8532				-4.06422	-5.18996	-4.62709	-4.14439		12.2426				-4.13373	-5.25947	-4.6966	-4.14439
														12.8558				-4.06421	-5.18995	-4.62708	-4.14439		12.244				-4.13367	-5.25941	-4.69654	-4.14439
														12.8583				-4.0642	-5.18994	-4.62707	-4.14439		12.2453				-4.13361	-5.25935	-4.69648	-4.14439
														12.8608				-4.06419	-5.18993	-4.62706	-4.14439		12.2467				-4.13355	-5.25929	-4.69642	-4.14439
														12.8634				-4.06418	-5.18992	-4.62705	-4.14439		12.2481				-4.1335	-5.25923	-4.69636	-4.14439
														12.8659				-4.06417	-5.18991	-4.62704	-4.14439		12.2495				-4.13344	-5.25918	-4.69631	-4.14439
														12.8684				-4.06416	-5.1899	-4.62703	-4.14439		12.2508				-4.13338	-5.25912	-4.69625	-4.14439
														12.871				-4.06415	-5.18989	-4.62702	-4.14439		12.2522				-4.13332	-5.25906	-4.69619	-4.14439
														12.8735				-4.06414	-5.18988	-4.62701	-4.14439		12.2536				-4.13326	-5.259	-4.69613	-4.14439
														12.8761				-4.06413	-5.18987	-4.627	-4.14439		12.255				-4.1332	-5.25894	-4.69607	-4.14439
														12.8786				-4.06412	-5.18985	-4.62699	-4.14439		12.2564				-4.13314	-5.25888	-4.69601	-4.14439
														12.8812				-4.06411	-5.18984	-4.62698	-4.14439		12.2578				-4.13309	-5.25882	-4.69596	-4.14439
														12.8837				-4.0641	-5.18983	-4.62696	-4.14439		12.2592				-4.13303	-5.25877	-4.6959	-4.14439
														12.8863				-4.06408	-5.18982	-4.62695	-4.14439		12.2606				-4.13297	-5.25871	-4.69584	-4.14439
														12.8888				-4.06407	-5.18981	-4.62694	-4.14439		12.262				-4.13291	-5.25865	-4.69578	-4.14439
														12.8914				-4.06406	-5.1898	-4.62693	-4.14439		12.2634				-4.13285	-5.25859	-4.69572	-4.14439
														12.894				-4.06405	-5.18979	-4.62692	-4.14439		12.2647				-4.13279	-5.25853	-4.69566	-4.14439
														12.8965				-4.06404	-5.18978	-4.62691	-4.14439		12.2661				-4.13274	-5.25847	-4.69561	-4.14439
														12.8991				-4.06403	-5.18977	-4.6269	-4.14439		12.2675				-4.13268	-5.25842	-4.69555	-4.14439
														12.9017				-4.06402	-5.18976	-4.62689	-4.14439		12.269				-4.13262	-5.25836	-4.69549	-4.14439
														12.9042				-4.06401	-5.18975	-4.62688	-4.14439		12.2704				-4.13256	-5.2583	-4.69543	-4.14439
														12.9068				-4.064	-5.18974	-4.62687	-4.14439		12.2718				-4.1325	-5.25824	-4.69537	-4.14439
														12.9094				-4.06399	-5.18973	-4.62686	-4.14439		12.2732				-4.13244	-5.25818	-4.69531	-4.14439
														12.9119				-4.06398	-5.18972	-4.62685	-4.14439		12.2746				-4.13239	-5.25812	-4.69526	-4.14439
														12.9145				-4.06397	-5.18971	-4.62684	-4.14439		12.276				-4.13233	-5.25807	-4.6952	-4.14439
														12.9171				-4.06396	-5.1897	-4.62683	-4.14439		12.2774				-4.13227	-5.25801	-4.69514	-4.14439
														12.9197				-4.06395	-5.18969	-4.62682	-4.14439		12.2788				-4.13221	-5.25795	-4.69508	-4.14439
														12.9222				-4.06394	-5.18968	-4.62681	-4.14439		12.2803				-4.13215	-5.25789	-4.69502	-4.14439
														12.9248				-4.06393	-5.18967	-4.6268	-4.14439		12.2817				-4.13209	-5.25783	-4.69496	-4.14439
														12.9274				-4.06392	-5.18966	-4.62679	-4.14439		12.2831				-4.13204	-5.25777	-4.6949	-4.14439
														12.93				-4.06391	-5.18965	-4.62678	-4.14439		12.2845				-4.13198	-5.25772	-4.69485	-4.14439
														12.9326				-4.0639	-5.18963	-4.62677	-4.14439		12.2859				-4.13192	-5.25766	-4.69479	-4.14439
														12.9352				-4.06389	-5.18962	-4.62675	-4.14439		12.2874				-4.13186	-5.2576	-4.69473	-4.14439
														12.9378				-4.06388	-5.18961	-4.62674	-4.14439		12.2888				-4.1318	-5.25754	-4.69467	-4.14439
														12.9404				-4.06386	-5.1896	-4.62673	-4.14439		12.2902				-4.13174	-5.25748	-4.69461	-4.14439
														12.943				-4.06385	-5.18959	-4.62672	-4.14439		12.2917				-4.13169	-5.25742	-4.69455	-4.14439
														12.9456				-4.06384	-5.18958	-4.62671	-4.14439		12.2931				-4.13163	-5.25737	-4.6945	-4.14439
														12.9482				-4.06383	-5.18957	-4.6267	-4.14439		12.2945				-4.13157	-5.25731	-4.69444	-4.14439
														12.9508				-4.06382	-5.18956	-4.62669	-4.14439		12.296				-4.13151	-5.25725	-4.69438	-4.14439
														12.9534				-4.06381	-5.18955	-4.62668	-4.14439		12.2974				-4.13145	-5.25719	-4.69432	-4.14439
														12.956				-4.0638	-5.18954	-4.62667	-4.14439		12.2989				-4.13139	-5.25713	-4.69426	-4.14439
														12.9586				-4.06379	-5.18953	-4.62666	-4.14439		12.3003				-4.13133	-5.25707	-4.6942	-4.14439
														12.9612				-4.06378	-5.18952	-4.62665	-4.14439		12.3018				-4.13128	-5.25701	-4.69415	-4.14439
														12.9638				-4.06377	-5.18951	-4.62664	-4.14439		12.3032				-4.13122	-5.25696	-4.69409	-4.14439
														12.9664				-4.06376	-5.1895	-4.62663	-4.14439		12.3047				-4.13116	-5.2569	-4.69403	-4.14439
														12.9691				-4.06375	-5.18949	-4.62662	-4.14439		12.3061				-4.1311	-5.25684	-4.69397	-4.14439
														12.9717				-4.06374	-5.18948	-4.62661	-4.14439		12.3076				-4.13104	-5.25678	-4.69391	-4.14439
														12.9743				-4.06373	-5.18947	-4.6266	-4.14439		12.309				-4.13098	-5.25672	-4.69385	-4.14439
														12.9769				-4.06372	-5.18946	-4.62659	-4.14439		12.3105				-4.13093	-5.25666	-4.6938	-4.14439
														12.9795				-4.06371	-5.18945	-4.62658	-4.14439		12.3119				-4.13087	-5.25661	-4.69374	-4.14439
														12.9822				-4.0637	-5.18944	-4.62657	-4.14439		12.3134				-4.13081	-5.25655	-4.69368	-4.14439
														12.9848				-4.06369	-5.18942	-4.62656	-4.14439		12.3149				-4.13075	-5.25649	-4.69362	-4.14439
														12.9875				-4.06368	-5.18941	-4.62655	-4.14439		12.3163				-4.13069	-5.25643	-4.69356	-4.14439
														12.9901				-4.06367	-5.1894	-4.62653	-4.14439		12.3178				-4.13063	-5.25637	-4.6935	-4.14439
														12.9927				-4.06366	-5.18939	-4.62652	-4.14439		12.3193				-4.13058	-5.25631	-4.69345	-4.14439
														12.9954				-4.06364	-5.18938	-4.62651	-4.14439		12.3208				-4.13052	-5.25626	-4.69339	-4.14439
														12.998				-4.06363	-5.18937	-4.6265	-4.14439		12.3222				-4.13046	-5.2562	-4.69333	-4.14439
														13.0006				-4.06362	-5.18936	-4.62649	-4.14439		12.3237				-4.1304	-5.25614	-4.69327	-4.14439
														13.0033				-4.06361	-5.18935	-4.62648	-4.14439		12.3252				-4.13034	-5.25608	-4.69321	-4.14439
														13.0059				-4.0636	-5.18934	-4.62647	-4.14439		12.3267				-4.13028	-5.25602	-4.69315	-4.14439
														13.0086				-4.06359	-5.18933	-4.62646	-4.14439		12.3281				-4.13023	-5.25596	-4.69309	-4.14439
														13.0112				-4.06358	-5.18932	-4.62645	-4.14439		12.3296				-4.13017	-5.25591	-4.69304	-4.14439
														13.0139				-4.06357	-5.18931	-4.62644	-4.14439		12.3311				-4.13011	-5.25585	-4.69298	-4.14439
														13.0165				-4.06356	-5.1893	-4.62643	-4.14439		12.3326				-4.13005	-5.25579	-4.69292	-4.14439
														13.0192				-4.06355	-5.18929	-4.62642	-4.14439		12.3341				-4.12999	-5.25573	-4.69286	-4.14439
														13.0219				-4.06354	-5.18928	-4.62641	-4.14439		12.3356				-4.12993	-5.25567	-4.6928	-4.14439
														13.0245				-4.06353	-5.18927	-4.6264	-4.14439		12.3371				-4.12988	-5.25561	-4.69274	-4.14439
														13.0272				-4.06352	-5.18926	-4.62639	-4.14439		12.3386				-4.12982	-5.25556	-4.69269	-4.14439
														13.0298				-4.06351	-5.18925	-4.62638	-4.14439		12.3401				-4.12976	-5.2555	-4.69263	-4.14439
														13.0325				-4.0635	-5.18924	-4.62637	-4.14439		12.3416				-4.1297	-5.25544	-4.69257	-4.14439
														13.0352				-4.06349	-5.18923	-4.62636	-4.14439		12.3431				-4.12964	-5.25538	-4.69251	-4.14439
														13.0379				-4.06348	-5.18922	-4.62635	-4.14439		12.3446				-4.12958	-5.25532	-4.69245	-4.14439
														13.0405				-4.06347	-5.1892	-4.62634	-4.14439		12.3461				-4.12952	-5.25526	-4.69239	-4.14439
														13.0432				-4.06346	-5.18919	-4.62632	-4.14439		12.3476				-4.12947	-5.2552	-4.69234	-4.14439
														13.0459				-4.06345	-5.18918	-4.62631	-4.14439		12.3491				-4.12941	-5.25515	-4.69228	-4.14439
														13.0486				-4.06343	-5.18917	-4.6263	-4.14439		12.3506				-4.12935	-5.25509	-4.69222	-4.14439
														13.0513				-4.06342	-5.18916	-4.62629	-4.14439		12.3521				-4.12929	-5.25503	-4.69216	-4.14439
														13.054				-4.06341	-5.18915	-4.62628	-4.14439		12.3536				-4.12923	-5.25497	-4.6921	-4.14439
														13.0566				-4.0634	-5.18914	-4.62627	-4.14439		12.3551				-4.12917	-5.25491	-4.69204	-4.14439
														13.0593				-4.06339	-5.18913	-4.62626	-4.14439		12.3567				-4.12912	-5.25485	-4.69199	-4.14439
														13.062				-4.06338	-5.18912	-4.62625	-4.14439		12.3582				-4.12906	-5.2548	-4.69193	-4.14439
														13.0647				-4.06337	-5.18911	-4.62624	-4.14439		12.3597				-4.129	-5.25474	-4.69187	-4.14439
														13.0674				-4.06336	-5.1891	-4.62623	-4.14439		12.3612				-4.12894	-5.25468	-4.69181	-4.14439
														13.0701				-4.06335	-5.18909	-4.62622	-4.14439		12.3628				-4.12888	-5.25462	-4.69175	-4.14439
														13.0728				-4.06334	-5.18908	-4.62621	-4.14439		12.3643				-4.12882	-5.25456	-4.69169	-4.14439
														13.0755				-4.06333	-5.18907	-4.6262	-4.14439		12.3658				-4.12877	-5.2545	-4.69163	-4.14439
														13.0782				-4.06332	-5.18906	-4.62619	-4.14439		12.3674				-4.12871	-5.25445	-4.69158	-4.14439
														13.0809				-4.06331	-5.18905	-4.62618	-4.14439		12.3689				-4.12865	-5.25439	-4.69152	-4.14439
														13.0836				-4.0633	-5.18904	-4.62617	-4.14439		12.3704				-4.12859	-5.25433	-4.69146	-4.14439
														13.0863				-4.06329	-5.18903	-4.62616	-4.14439		12.372				-4.12853	-5.25427	-4.6914	-4.14439
														13.0891				-4.06328	-5.18902	-4.62615	-4.14439		12.3735				-4.12847	-5.25421	-4.69134	-4.14439
														13.0918				-4.06327	-5.18901	-4.62614	-4.14439		12.3751				-4.12842	-5.25415	-4.69128	-4.14439
														13.0945				-4.06326	-5.18899	-4.62613	-4.14439		12.3766				-4.12836	-5.2541	-4.69123	-4.14439
														13.0972				-4.06325	-5.18898	-4.62612	-4.14439		12.3781				-4.1283	-5.25404	-4.69117	-4.14439
														13.0999				-4.06324	-5.18897	-4.6261	-4.14439		12.3797				-4.12824	-5.25398	-4.69111	-4.14439
														13.1027				-4.06323	-5.18896	-4.62609	-4.14439		12.3812				-4.12818	-5.25392	-4.69105	-4.14439
														13.1054				-4.06321	-5.18895	-4.62608	-4.14439		12.3828				-4.12812	-5.25386	-4.69099	-4.14439
														13.1081				-4.0632	-5.18894	-4.62607	-4.14439		12.3844				-4.12807	-5.2538	-4.69093	-4.14439
														13.1108				-4.06319	-5.18893	-4.62606	-4.14439		12.3859				-4.12801	-5.25375	-4.69088	-4.14439
														13.1136				-4.06318	-5.18892	-4.62605	-4.14439		12.3875				-4.12795	-5.25369	-4.69082	-4.14439
														13.1163				-4.06317	-5.18891	-4.62604	-4.14439		12.389				-4.12789	-5.25363	-4.69076	-4.14439
														13.119				-4.06316	-5.1889	-4.62603	-4.14439		12.3906				-4.12783	-5.25357	-4.6907	-4.14439
														13.1218				-4.06315	-5.18889	-4.62602	-4.14439		12.3922				-4.12777	-5.25351	-4.69064	-4.14439
														13.1245				-4.06314	-5.18888	-4.62601	-4.14439		12.3937				-4.12771	-5.25345	-4.69058	-4.14439
														13.1273				-4.06313	-5.18887	-4.626	-4.14439		12.3953				-4.12766	-5.25339	-4.69053	-4.14439
														13.13				-4.06312	-5.18886	-4.62599	-4.14439		12.3969				-4.1276	-5.25334	-4.69047	-4.14439
														13.1328				-4.06311	-5.18885	-4.62598	-4.14439		12.3985				-4.12754	-5.25328	-4.69041	-4.14439
														13.1355				-4.0631	-5.18884	-4.62597	-4.14439		12.4				-4.12748	-5.25322	-4.69035	-4.14439
														13.1383				-4.06309	-5.18883	-4.62596	-4.14439		12.4016				-4.12742	-5.25316	-4.69029	-4.14439
														13.141				-4.06308	-5.18882	-4.62595	-4.14439		12.4032				-4.12736	-5.2531	-4.69023	-4.14439
														13.1438				-4.06307	-5.18881	-4.62594	-4.14439		12.4048				-4.12731	-5.25304	-4.69018	-4.14439
														13.1466				-4.06306	-5.1888	-4.62593	-4.14439		12.4064				-4.12725	-5.25299	-4.69012	-4.14439
														13.1493				-4.06305	-5.18879	-4.62592	-4.14439		12.408				-4.12719	-5.25293	-4.69006	-4.14439
														13.1521				-4.06304	-5.18877	-4.62591	-4.14439		12.4095				-4.12713	-5.25287	-4.69	-4.14439
														13.1548				-4.06303	-5.18876	-4.62589	-4.14439		12.4111				-4.12707	-5.25281	-4.68994	-4.14439
														13.1576				-4.06302	-5.18875	-4.62588	-4.14439		12.4127				-4.12701	-5.25275	-4.68988	-4.14439
														13.1604				-4.063	-5.18874	-4.62587	-4.14439		12.4143				-4.12696	-5.25269	-4.68982	-4.14439
														13.1632				-4.06299	-5.18873	-4.62586	-4.14439		12.4159				-4.1269	-5.25264	-4.68977	-4.14439
														13.166				-4.06298	-5.18872	-4.62585	-4.14439		12.4175				-4.12684	-5.25258	-4.68971	-4.14439
														13.1687				-4.06297	-5.18871	-4.62584	-4.14439		12.4191				-4.12678	-5.25252	-4.68965	-4.14439
														13.1715				-4.06296	-5.1887	-4.62583	-4.14439		12.4207				-4.12672	-5.25246	-4.68959	-4.14439
														13.1743				-4.06295	-5.18869	-4.62582	-4.14439		12.4223				-4.12666	-5.2524	-4.68953	-4.14439
														13.1771				-4.06294	-5.18868	-4.62581	-4.14439		12.4239				-4.12661	-5.25234	-4.68947	-4.14439
														13.1799				-4.06293	-5.18867	-4.6258	-4.14439		12.4256				-4.12655	-5.25229	-4.68942	-4.14439
														13.1827				-4.06292	-5.18866	-4.62579	-4.14439		12.4272				-4.12649	-5.25223	-4.68936	-4.14439
														13.1854				-4.06291	-5.18865	-4.62578	-4.14439		12.4288				-4.12643	-5.25217	-4.6893	-4.14439
														13.1882				-4.0629	-5.18864	-4.62577	-4.14439		12.4304				-4.12637	-5.25211	-4.68924	-4.14439
														13.191				-4.06289	-5.18863	-4.62576	-4.14439		12.432				-4.12631	-5.25205	-4.68918	-4.14439
														13.1938				-4.06288	-5.18862	-4.62575	-4.14439		12.4337				-4.12626	-5.25199	-4.68912	-4.14439
														13.1966				-4.06287	-5.18861	-4.62574	-4.14439		12.4353				-4.1262	-5.25194	-4.68907	-4.14439
														13.1995				-4.06286	-5.1886	-4.62573	-4.14439		12.4369				-4.12614	-5.25188	-4.68901	-4.14439
														13.2022				-4.06285	-5.18859	-4.62572	-4.14439		12.4385				-4.12608	-5.25182	-4.68895	-4.14439
														13.2051				-4.06284	-5.18858	-4.62571	-4.14439		12.4402				-4.12602	-5.25176	-4.68889	-4.14439
														13.2079				-4.06283	-5.18856	-4.6257	-4.14439		12.4418				-4.12596	-5.2517	-4.68883	-4.14439
														13.2107				-4.06282	-5.18855	-4.62569	-4.14439		12.4434				-4.1259	-5.25164	-4.68877	-4.14439
														13.2135				-4.06281	-5.18854	-4.62567	-4.14439		12.4451				-4.12585	-5.25158	-4.68872	-4.14439
														13.2163				-4.0628	-5.18853	-4.62566	-4.14439		12.4467				-4.12579	-5.25153	-4.68866	-4.14439
														13.2191				-4.06278	-5.18852	-4.62565	-4.14439		12.4484				-4.12573	-5.25147	-4.6886	-4.14439
														13.222				-4.06277	-5.18851	-4.62564	-4.14439		12.45				-4.12567	-5.25141	-4.68854	-4.14439
														13.2248				-4.06276	-5.1885	-4.62563	-4.14439		12.4517				-4.12561	-5.25135	-4.68848	-4.14439
														13.2276				-4.06275	-5.18849	-4.62562	-4.14439		12.4533				-4.12555	-5.25129	-4.68842	-4.14439
														13.2304				-4.06274	-5.18848	-4.62561	-4.14439		12.455				-4.1255	-5.25123	-4.68837	-4.14439
														13.2333				-4.06273	-5.18847	-4.6256	-4.14439		12.4566				-4.12544	-5.25118	-4.68831	-4.14439
														13.2361				-4.06272	-5.18846	-4.62559	-4.14439		12.4583				-4.12538	-5.25112	-4.68825	-4.14439
														13.239				-4.06271	-5.18845	-4.62558	-4.14439		12.4599				-4.12532	-5.25106	-4.68819	-4.14439
														13.2418				-4.0627	-5.18844	-4.62557	-4.14439		12.4616				-4.12526	-5.251	-4.68813	-4.14439
														13.2446				-4.06269	-5.18843	-4.62556	-4.14439		12.4632				-4.1252	-5.25094	-4.68807	-4.14439
														13.2475				-4.06268	-5.18842	-4.62555	-4.14439		12.4649				-4.12515	-5.25088	-4.68801	-4.14439
														13.2503				-4.06267	-5.18841	-4.62554	-4.14439		12.4666				-4.12509	-5.25083	-4.68796	-4.14439
														13.2532				-4.06266	-5.1884	-4.62553	-4.14439		12.4682				-4.12503	-5.25077	-4.6879	-4.14439
														13.256				-4.06265	-5.18839	-4.62552	-4.14439		12.4699				-4.12497	-5.25071	-4.68784	-4.14439
														13.2589				-4.06264	-5.18838	-4.62551	-4.14439		12.4716				-4.12491	-5.25065	-4.68778	-4.14439
														13.2617				-4.06263	-5.18837	-4.6255	-4.14439		12.4733				-4.12485	-5.25059	-4.68772	-4.14439
														13.2646				-4.06262	-5.18836	-4.62549	-4.14439		12.4749				-4.1248	-5.25053	-4.68766	-4.14439
														13.2675				-4.06261	-5.18834	-4.62548	-4.14439		12.4766				-4.12474	-5.25048	-4.68761	-4.14439
														13.2703				-4.0626	-5.18833	-4.62546	-4.14439		12.4783				-4.12468	-5.25042	-4.68755	-4.14439
														13.2732				-4.06259	-5.18832	-4.62545	-4.14439		12.48				-4.12462	-5.25036	-4.68749	-4.14439
														13.276				-4.06257	-5.18831	-4.62544	-4.14439		12.4817				-4.12456	-5.2503	-4.68743	-4.14439
														13.2789				-4.06256	-5.1883	-4.62543	-4.14439		12.4834				-4.1245	-5.25024	-4.68737	-4.14439
														13.2818				-4.06255	-5.18829	-4.62542	-4.14439		12.485				-4.12445	-5.25018	-4.68731	-4.14439
														13.2847				-4.06254	-5.18828	-4.62541	-4.14439		12.4868				-4.12439	-5.25013	-4.68726	-4.14439
														13.2875				-4.06253	-5.18827	-4.6254	-4.14439		12.4884				-4.12433	-5.25007	-4.6872	-4.14439
														13.2904				-4.06252	-5.18826	-4.62539	-4.14439		12.4901				-4.12427	-5.25001	-4.68714	-4.14439
														13.2933				-4.06251	-5.18825	-4.62538	-4.14439		12.4918				-4.12421	-5.24995	-4.68708	-4.14439
														13.2962				-4.0625	-5.18824	-4.62537	-4.14439		12.4935				-4.12415	-5.24989	-4.68702	-4.14439
														13.2991				-4.06249	-5.18823	-4.62536	-4.14439		12.4953				-4.12409	-5.24983	-4.68696	-4.14439
														13.302				-4.06248	-5.18822	-4.62535	-4.14439		12.497				-4.12404	-5.24977	-4.68691	-4.14439
														13.3049				-4.06247	-5.18821	-4.62534	-4.14439		12.4987				-4.12398	-5.24972	-4.68685	-4.14439
														13.3078				-4.06246	-5.1882	-4.62533	-4.14439		12.5004				-4.12392	-5.24966	-4.68679	-4.14439
														13.3107				-4.06245	-5.18819	-4.62532	-4.14439		12.5021				-4.12386	-5.2496	-4.68673	-4.14439
														13.3136				-4.06244	-5.18818	-4.62531	-4.14439		12.5038				-4.1238	-5.24954	-4.68667	-4.14439
														13.3165				-4.06243	-5.18817	-4.6253	-4.14439		12.5055				-4.12374	-5.24948	-4.68661	-4.14439
														13.3194				-4.06242	-5.18816	-4.62529	-4.14439		12.5073				-4.12369	-5.24942	-4.68656	-4.14439
														13.3223				-4.06241	-5.18815	-4.62528	-4.14439		12.509				-4.12363	-5.24937	-4.6865	-4.14439
														13.3252				-4.0624	-5.18813	-4.62527	-4.14439		12.5107				-4.12357	-5.24931	-4.68644	-4.14439
														13.3281				-4.06239	-5.18812	-4.62526	-4.14439		12.5124				-4.12351	-5.24925	-4.68638	-4.14439
														13.331				-4.06238	-5.18811	-4.62524	-4.14439		12.5142				-4.12345	-5.24919	-4.68632	-4.14439
														13.3339				-4.06237	-5.1881	-4.62523	-4.14439		12.5159				-4.12339	-5.24913	-4.68626	-4.14439
														13.3369				-4.06235	-5.18809	-4.62522	-4.14439		12.5176				-4.12334	-5.24907	-4.6862	-4.14439
														13.3398				-4.06234	-5.18808	-4.62521	-4.14439		12.5194				-4.12328	-5.24902	-4.68615	-4.14439
														13.3427				-4.06233	-5.18807	-4.6252	-4.14439		12.5211				-4.12322	-5.24896	-4.68609	-4.14439
														13.3456				-4.06232	-5.18806	-4.62519	-4.14439		12.5229				-4.12316	-5.2489	-4.68603	-4.14439
														13.3486				-4.06231	-5.18805	-4.62518	-4.14439		12.5246				-4.1231	-5.24884	-4.68597	-4.14439
														13.3515				-4.0623	-5.18804	-4.62517	-4.14439		12.5264				-4.12304	-5.24878	-4.68591	-4.14439
														13.3544				-4.06229	-5.18803	-4.62516	-4.14439		12.5281				-4.12299	-5.24872	-4.68585	-4.14439
														13.3574				-4.06228	-5.18802	-4.62515	-4.14439		12.5299				-4.12293	-5.24867	-4.6858	-4.14439
														13.3603				-4.06227	-5.18801	-4.62514	-4.14439		12.5316				-4.12287	-5.24861	-4.68574	-4.14439
														13.3633				-4.06226	-5.188	-4.62513	-4.14439		12.5334				-4.12281	-5.24855	-4.68568	-4.14439
														13.3662				-4.06225	-5.18799	-4.62512	-4.14439		12.5351				-4.12275	-5.24849	-4.68562	-4.14439
														13.3691				-4.06224	-5.18798	-4.62511	-4.14439		12.5369				-4.12269	-5.24843	-4.68556	-4.14439
														13.3721				-4.06223	-5.18797	-4.6251	-4.14439		12.5387				-4.12264	-5.24837	-4.6855	-4.14439
														13.375				-4.06222	-5.18796	-4.62509	-4.14439		12.5404				-4.12258	-5.24832	-4.68545	-4.14439
														13.378				-4.06221	-5.18795	-4.62508	-4.14439		12.5422				-4.12252	-5.24826	-4.68539	-4.14439
														13.381				-4.0622	-5.18794	-4.62507	-4.14439		12.544				-4.12246	-5.2482	-4.68533	-4.14439
														13.3839				-4.06219	-5.18793	-4.62506	-4.14439		12.5457				-4.1224	-5.24814	-4.68527	-4.14439
														13.3869				-4.06218	-5.18791	-4.62505	-4.14439		12.5475				-4.12234	-5.24808	-4.68521	-4.14439
														13.3899				-4.06217	-5.1879	-4.62503	-4.14439		12.5493				-4.12228	-5.24802	-4.68515	-4.14439
														13.3928				-4.06216	-5.18789	-4.62502	-4.14439		12.5511				-4.12223	-5.24796	-4.6851	-4.14439
														13.3958				-4.06214	-5.18788	-4.62501	-4.14439		12.5529				-4.12217	-5.24791	-4.68504	-4.14439
														13.3988				-4.06213	-5.18787	-4.625	-4.14439		12.5547				-4.12211	-5.24785	-4.68498	-4.14439
														13.4017				-4.06212	-5.18786	-4.62499	-4.14439		12.5564				-4.12205	-5.24779	-4.68492	-4.14439
														13.4047				-4.06211	-5.18785	-4.62498	-4.14439		12.5582				-4.12199	-5.24773	-4.68486	-4.14439
														13.4077				-4.0621	-5.18784	-4.62497	-4.14439		12.56				-4.12193	-5.24767	-4.6848	-4.14439
														13.4107				-4.06209	-5.18783	-4.62496	-4.14439		12.5618				-4.12188	-5.24761	-4.68475	-4.14439
														13.4137				-4.06208	-5.18782	-4.62495	-4.14439		12.5636				-4.12182	-5.24756	-4.68469	-4.14439
														13.4167				-4.06207	-5.18781	-4.62494	-4.14439		12.5654				-4.12176	-5.2475	-4.68463	-4.14439
														13.4197				-4.06206	-5.1878	-4.62493	-4.14439		12.5672				-4.1217	-5.24744	-4.68457	-4.14439
														13.4227				-4.06205	-5.18779	-4.62492	-4.14439		12.569				-4.12164	-5.24738	-4.68451	-4.14439
														13.4256				-4.06204	-5.18778	-4.62491	-4.14439		12.5709				-4.12158	-5.24732	-4.68445	-4.14439
														13.4286				-4.06203	-5.18777	-4.6249	-4.14439		12.5727				-4.12153	-5.24726	-4.68439	-4.14439
														13.4316				-4.06202	-5.18776	-4.62489	-4.14439		12.5745				-4.12147	-5.24721	-4.68434	-4.14439
														13.4347				-4.06201	-5.18775	-4.62488	-4.14439		12.5763				-4.12141	-5.24715	-4.68428	-4.14439
														13.4377				-4.062	-5.18774	-4.62487	-4.14439		12.5781				-4.12135	-5.24709	-4.68422	-4.14439
														13.4407				-4.06199	-5.18773	-4.62486	-4.14439		12.5799				-4.12129	-5.24703	-4.68416	-4.14439
														13.4437				-4.06198	-5.18772	-4.62485	-4.14439		12.5818				-4.12123	-5.24697	-4.6841	-4.14439
														13.4467				-4.06197	-5.1877	-4.62484	-4.14439		12.5836				-4.12118	-5.24691	-4.68404	-4.14439
														13.4497				-4.06196	-5.18769	-4.62483	-4.14439		12.5854				-4.12112	-5.24686	-4.68399	-4.14439
														13.4527				-4.06195	-5.18768	-4.62481	-4.14439		12.5872				-4.12106	-5.2468	-4.68393	-4.14439
														13.4558				-4.06194	-5.18767	-4.6248	-4.14439		12.5891				-4.121	-5.24674	-4.68387	-4.14439
														13.4588				-4.06192	-5.18766	-4.62479	-4.14439		12.5909				-4.12094	-5.24668	-4.68381	-4.14439
														13.4618				-4.06191	-5.18765	-4.62478	-4.14439		12.5928				-4.12088	-5.24662	-4.68375	-4.14439
														13.4649				-4.0619	-5.18764	-4.62477	-4.14439		12.5946				-4.12083	-5.24656	-4.68369	-4.14439
														13.4679				-4.06189	-5.18763	-4.62476	-4.14439		12.5965				-4.12077	-5.24651	-4.68364	-4.14439
														13.4709				-4.06188	-5.18762	-4.62475	-4.14439		12.5983				-4.12071	-5.24645	-4.68358	-4.14439
														13.474				-4.06187	-5.18761	-4.62474	-4.14439		12.6001				-4.12065	-5.24639	-4.68352	-4.14439
														13.477				-4.06186	-5.1876	-4.62473	-4.14439		12.602				-4.12059	-5.24633	-4.68346	-4.14439
														13.4801				-4.06185	-5.18759	-4.62472	-4.14439		12.6038				-4.12053	-5.24627	-4.6834	-4.14439
														13.4831				-4.06184	-5.18758	-4.62471	-4.14439		12.6057				-4.12047	-5.24621	-4.68334	-4.14439
														13.4862				-4.06183	-5.18757	-4.6247	-4.14439		12.6076				-4.12042	-5.24615	-4.68329	-4.14439
														13.4892				-4.06182	-5.18756	-4.62469	-4.14439		12.6094				-4.12036	-5.2461	-4.68323	-4.14439
														13.4923				-4.06181	-5.18755	-4.62468	-4.14439		12.6113				-4.1203	-5.24604	-4.68317	-4.14439
														13.4953				-4.0618	-5.18754	-4.62467	-4.14439		12.6132				-4.12024	-5.24598	-4.68311	-4.14439
														13.4984				-4.06179	-5.18753	-4.62466	-4.14439		12.615				-4.12018	-5.24592	-4.68305	-4.14439
														13.5015				-4.06178	-5.18752	-4.62465	-4.14439		12.6169				-4.12012	-5.24586	-4.68299	-4.14439
														13.5045				-4.06177	-5.18751	-4.62464	-4.14439		12.6188				-4.12007	-5.2458	-4.68294	-4.14439
														13.5076				-4.06176	-5.1875	-4.62463	-4.14439		12.6207				-4.12001	-5.24575	-4.68288	-4.14439
														13.5107				-4.06175	-5.18748	-4.62462	-4.14439		12.6226				-4.11995	-5.24569	-4.68282	-4.14439
														13.5137				-4.06174	-5.18747	-4.62461	-4.14439		12.6244				-4.11989	-5.24563	-4.68276	-4.14439
														13.5168				-4.06173	-5.18746	-4.62459	-4.14439		12.6263				-4.11983	-5.24557	-4.6827	-4.14439
														13.5199				-4.06171	-5.18745	-4.62458	-4.14439		12.6282				-4.11977	-5.24551	-4.68264	-4.14439
														13.523				-4.0617	-5.18744	-4.62457	-4.14439		12.6301				-4.11972	-5.24545	-4.68258	-4.14439
														13.5261				-4.06169	-5.18743	-4.62456	-4.14439		12.632				-4.11966	-5.2454	-4.68253	-4.14439
														13.5291				-4.06168	-5.18742	-4.62455	-4.14439		12.6339				-4.1196	-5.24534	-4.68247	-4.14439
														13.5322				-4.06167	-5.18741	-4.62454	-4.14439		12.6358				-4.11954	-5.24528	-4.68241	-4.14439
														13.5353				-4.06166	-5.1874	-4.62453	-4.14439		12.6377				-4.11948	-5.24522	-4.68235	-4.14439
														13.5384				-4.06165	-5.18739	-4.62452	-4.14439		12.6396				-4.11942	-5.24516	-4.68229	-4.14439
														13.5415				-4.06164	-5.18738	-4.62451	-4.14439		12.6415				-4.11937	-5.2451	-4.68223	-4.14439
														13.5446				-4.06163	-5.18737	-4.6245	-4.14439		12.6434				-4.11931	-5.24505	-4.68218	-4.14439
														13.5478				-4.06162	-5.18736	-4.62449	-4.14439		12.6453				-4.11925	-5.24499	-4.68212	-4.14439
														13.5509				-4.06161	-5.18735	-4.62448	-4.14439		12.6472				-4.11919	-5.24493	-4.68206	-4.14439
														13.554				-4.0616	-5.18734	-4.62447	-4.14439		12.6492				-4.11913	-5.24487	-4.682	-4.14439
														13.5571				-4.06159	-5.18733	-4.62446	-4.14439		12.6511				-4.11907	-5.24481	-4.68194	-4.14439
														13.5602				-4.06158	-5.18732	-4.62445	-4.14439		12.653				-4.11902	-5.24475	-4.68188	-4.14439
														13.5633				-4.06157	-5.18731	-4.62444	-4.14439		12.6549				-4.11896	-5.2447	-4.68183	-4.14439
														13.5664				-4.06156	-5.1873	-4.62443	-4.14439		12.6569				-4.1189	-5.24464	-4.68177	-4.14439
														13.5696				-4.06155	-5.18729	-4.62442	-4.14439		12.6588				-4.11884	-5.24458	-4.68171	-4.14439
														13.5727				-4.06154	-5.18727	-4.62441	-4.14439		12.6607				-4.11878	-5.24452	-4.68165	-4.14439
														13.5758				-4.06153	-5.18726	-4.6244	-4.14439		12.6627				-4.11872	-5.24446	-4.68159	-4.14439
														13.579				-4.06152	-5.18725	-4.62438	-4.14439		12.6646				-4.11866	-5.2444	-4.68153	-4.14439
														13.5821				-4.06151	-5.18724	-4.62437	-4.14439		12.6666				-4.11861	-5.24434	-4.68148	-4.14439
														13.5852				-4.06149	-5.18723	-4.62436	-4.14439		12.6685				-4.11855	-5.24429	-4.68142	-4.14439
														13.5884				-4.06148	-5.18722	-4.62435	-4.14439		12.6704				-4.11849	-5.24423	-4.68136	-4.14439
														13.5915				-4.06147	-5.18721	-4.62434	-4.14439		12.6724				-4.11843	-5.24417	-4.6813	-4.14439
														13.5947				-4.06146	-5.1872	-4.62433	-4.14439		12.6744				-4.11837	-5.24411	-4.68124	-4.14439
														13.5978				-4.06145	-5.18719	-4.62432	-4.14439		12.6763				-4.11831	-5.24405	-4.68118	-4.14439
														13.601				-4.06144	-5.18718	-4.62431	-4.14439		12.6783				-4.11826	-5.24399	-4.68113	-4.14439
														13.6041				-4.06143	-5.18717	-4.6243	-4.14439		12.6802				-4.1182	-5.24394	-4.68107	-4.14439
														13.6073				-4.06142	-5.18716	-4.62429	-4.14439		12.6822				-4.11814	-5.24388	-4.68101	-4.14439
														13.6105				-4.06141	-5.18715	-4.62428	-4.14439		12.6842				-4.11808	-5.24382	-4.68095	-4.14439
														13.6136				-4.0614	-5.18714	-4.62427	-4.14439		12.6861				-4.11802	-5.24376	-4.68089	-4.14439
														13.6168				-4.06139	-5.18713	-4.62426	-4.14439		12.6881				-4.11796	-5.2437	-4.68083	-4.14439
														13.62				-4.06138	-5.18712	-4.62425	-4.14439		12.6901				-4.11791	-5.24364	-4.68077	-4.14439
														13.6232				-4.06137	-5.18711	-4.62424	-4.14439		12.6921				-4.11785	-5.24359	-4.68072	-4.14439
														13.6263				-4.06136	-5.1871	-4.62423	-4.14439		12.694				-4.11779	-5.24353	-4.68066	-4.14439
														13.6295				-4.06135	-5.18709	-4.62422	-4.14439		12.696				-4.11773	-5.24347	-4.6806	-4.14439
														13.6327				-4.06134	-5.18708	-4.62421	-4.14439		12.698				-4.11767	-5.24341	-4.68054	-4.14439
														13.6359				-4.06133	-5.18707	-4.6242	-4.14439		12.7				-4.11761	-5.24335	-4.68048	-4.14439
														13.6391				-4.06132	-5.18705	-4.62419	-4.14439		12.702				-4.11756	-5.24329	-4.68042	-4.14439
														13.6423				-4.06131	-5.18704	-4.62418	-4.14439		12.704				-4.1175	-5.24324	-4.68037	-4.14439
														13.6455				-4.0613	-5.18703	-4.62416	-4.14439		12.706				-4.11744	-5.24318	-4.68031	-4.14439
														13.6486				-4.06128	-5.18702	-4.62415	-4.14439		12.708				-4.11738	-5.24312	-4.68025	-4.14439
														13.6518				-4.06127	-5.18701	-4.62414	-4.14439		12.71				-4.11732	-5.24306	-4.68019	-4.14439
														13.6551				-4.06126	-5.187	-4.62413	-4.14439		12.712				-4.11726	-5.243	-4.68013	-4.14439
														13.6583				-4.06125	-5.18699	-4.62412	-4.14439		12.714				-4.11721	-5.24294	-4.68007	-4.14439
														13.6615				-4.06124	-5.18698	-4.62411	-4.14439		12.716				-4.11715	-5.24288	-4.68002	-4.14439
														13.6647				-4.06123	-5.18697	-4.6241	-4.14439		12.718				-4.11709	-5.24283	-4.67996	-4.14439
														13.6679				-4.06122	-5.18696	-4.62409	-4.14439		12.7201				-4.11703	-5.24277	-4.6799	-4.14439
														13.6711				-4.06121	-5.18695	-4.62408	-4.14439		12.7221				-4.11697	-5.24271	-4.67984	-4.14439
														13.6743				-4.0612	-5.18694	-4.62407	-4.14439		12.7241				-4.11691	-5.24265	-4.67978	-4.14439
														13.6776				-4.06119	-5.18693	-4.62406	-4.14439		12.7261				-4.11685	-5.24259	-4.67972	-4.14439
														13.6808				-4.06118	-5.18692	-4.62405	-4.14439		12.7282				-4.1168	-5.24253	-4.67967	-4.14439
														13.684				-4.06117	-5.18691	-4.62404	-4.14439		12.7302				-4.11674	-5.24248	-4.67961	-4.14439
														13.6873				-4.06116	-5.1869	-4.62403	-4.14439		12.7322				-4.11668	-5.24242	-4.67955	-4.14439
														13.6905				-4.06115	-5.18689	-4.62402	-4.14439		12.7343				-4.11662	-5.24236	-4.67949	-4.14439
														13.6937				-4.06114	-5.18688	-4.62401	-4.14439		12.7363				-4.11656	-5.2423	-4.67943	-4.14439
														13.697				-4.06113	-5.18687	-4.624	-4.14439		12.7384				-4.1165	-5.24224	-4.67937	-4.14439
														13.7002				-4.06112	-5.18686	-4.62399	-4.14439		12.7404				-4.11645	-5.24218	-4.67932	-4.14439
														13.7035				-4.06111	-5.18684	-4.62398	-4.14439		12.7424				-4.11639	-5.24213	-4.67926	-4.14439
														13.7067				-4.0611	-5.18683	-4.62397	-4.14439		12.7445				-4.11633	-5.24207	-4.6792	-4.14439
														13.71				-4.06109	-5.18682	-4.62395	-4.14439		12.7466				-4.11627	-5.24201	-4.67914	-4.14439
														13.7133				-4.06108	-5.18681	-4.62394	-4.14439		12.7486				-4.11621	-5.24195	-4.67908	-4.14439
														13.7165				-4.06106	-5.1868	-4.62393	-4.14439		12.7507				-4.11615	-5.24189	-4.67902	-4.14439
														13.7198				-4.06105	-5.18679	-4.62392	-4.14439		12.7528				-4.1161	-5.24183	-4.67896	-4.14439
														13.723				-4.06104	-5.18678	-4.62391	-4.14439		12.7548				-4.11604	-5.24178	-4.67891	-4.14439
														13.7263				-4.06103	-5.18677	-4.6239	-4.14439		12.7569				-4.11598	-5.24172	-4.67885	-4.14439
														13.7296				-4.06102	-5.18676	-4.62389	-4.14439		12.759				-4.11592	-5.24166	-4.67879	-4.14439
														13.7329				-4.06101	-5.18675	-4.62388	-4.14439		12.761				-4.11586	-5.2416	-4.67873	-4.14439
														13.7361				-4.061	-5.18674	-4.62387	-4.14439		12.7631				-4.1158	-5.24154	-4.67867	-4.14439
														13.7394				-4.06099	-5.18673	-4.62386	-4.14439		12.7652				-4.11575	-5.24148	-4.67861	-4.14439
														13.7427				-4.06098	-5.18672	-4.62385	-4.14439		12.7673				-4.11569	-5.24143	-4.67856	-4.14439
														13.746				-4.06097	-5.18671	-4.62384	-4.14439		12.7694				-4.11563	-5.24137	-4.6785	-4.14439
														13.7493				-4.06096	-5.1867	-4.62383	-4.14439		12.7715				-4.11557	-5.24131	-4.67844	-4.14439
														13.7526				-4.06095	-5.18669	-4.62382	-4.14439		12.7736				-4.11551	-5.24125	-4.67838	-4.14439
														13.7559				-4.06094	-5.18668	-4.62381	-4.14439		12.7757				-4.11545	-5.24119	-4.67832	-4.14439
														13.7592				-4.06093	-5.18667	-4.6238	-4.14439		12.7778				-4.11539	-5.24113	-4.67826	-4.14439
														13.7625				-4.06092	-5.18666	-4.62379	-4.14439		12.7799				-4.11534	-5.24107	-4.67821	-4.14439
														13.7658				-4.06091	-5.18665	-4.62378	-4.14439		12.782				-4.11528	-5.24102	-4.67815	-4.14439
														13.7691				-4.0609	-5.18664	-4.62377	-4.14439		12.7841				-4.11522	-5.24096	-4.67809	-4.14439
														13.7724				-4.06089	-5.18662	-4.62376	-4.14439		12.7862				-4.11516	-5.2409	-4.67803	-4.14439
														13.7758				-4.06088	-5.18661	-4.62375	-4.14439		12.7883				-4.1151	-5.24084	-4.67797	-4.14439
														13.7791				-4.06087	-5.1866	-4.62373	-4.14439		12.7904				-4.11504	-5.24078	-4.67791	-4.14439
														13.7824				-4.06085	-5.18659	-4.62372	-4.14439		12.7926				-4.11499	-5.24072	-4.67786	-4.14439
														13.7857				-4.06084	-5.18658	-4.62371	-4.14439		12.7947				-4.11493	-5.24067	-4.6778	-4.14439
														13.789				-4.06083	-5.18657	-4.6237	-4.14439		12.7968				-4.11487	-5.24061	-4.67774	-4.14439
														13.7924				-4.06082	-5.18656	-4.62369	-4.14439		12.7989				-4.11481	-5.24055	-4.67768	-4.14439
														13.7957				-4.06081	-5.18655	-4.62368	-4.14439		12.8011				-4.11475	-5.24049	-4.67762	-4.14439
														13.7991				-4.0608	-5.18654	-4.62367	-4.14439		12.8032				-4.11469	-5.24043	-4.67756	-4.14439
														13.8024				-4.06079	-5.18653	-4.62366	-4.14439		12.8054				-4.11464	-5.24037	-4.67751	-4.14439
														13.8057				-4.06078	-5.18652	-4.62365	-4.14439		12.8075				-4.11458	-5.24032	-4.67745	-4.14439
														13.8091				-4.06077	-5.18651	-4.62364	-4.14439		12.8096				-4.11452	-5.24026	-4.67739	-4.14439
														13.8125				-4.06076	-5.1865	-4.62363	-4.14439		12.8118				-4.11446	-5.2402	-4.67733	-4.14439
														13.8158				-4.06075	-5.18649	-4.62362	-4.14439		12.814				-4.1144	-5.24014	-4.67727	-4.14439
														13.8192				-4.06074	-5.18648	-4.62361	-4.14439		12.8161				-4.11434	-5.24008	-4.67721	-4.14439
														13.8225				-4.06073	-5.18647	-4.6236	-4.14439		12.8183				-4.11429	-5.24002	-4.67715	-4.14439
														13.8259				-4.06072	-5.18646	-4.62359	-4.14439		12.8204				-4.11423	-5.23997	-4.6771	-4.14439
														13.8293				-4.06071	-5.18645	-4.62358	-4.14439		12.8226				-4.11417	-5.23991	-4.67704	-4.14439
														13.8326				-4.0607	-5.18644	-4.62357	-4.14439		12.8248				-4.11411	-5.23985	-4.67698	-4.14439
														13.836				-4.06069	-5.18643	-4.62356	-4.14439		12.8269				-4.11405	-5.23979	-4.67692	-4.14439
														13.8394				-4.06068	-5.18641	-4.62355	-4.14439		12.8291				-4.11399	-5.23973	-4.67686	-4.14439
														13.8428				-4.06067	-5.1864	-4.62354	-4.14439		12.8313				-4.11394	-5.23967	-4.6768	-4.14439
														13.8462				-4.06066	-5.18639	-4.62352	-4.14439		12.8335				-4.11388	-5.23962	-4.67675	-4.14439
														13.8496				-4.06065	-5.18638	-4.62351	-4.14439		12.8356				-4.11382	-5.23956	-4.67669	-4.14439
														13.8529				-4.06063	-5.18637	-4.6235	-4.14439		12.8378				-4.11376	-5.2395	-4.67663	-4.14439
														13.8563				-4.06062	-5.18636	-4.62349	-4.14439		12.84				-4.1137	-5.23944	-4.67657	-4.14439
														13.8597				-4.06061	-5.18635	-4.62348	-4.14439		12.8422				-4.11364	-5.23938	-4.67651	-4.14439
														13.8631				-4.0606	-5.18634	-4.62347	-4.14439		12.8444				-4.11358	-5.23932	-4.67645	-4.14439
														13.8666				-4.06059	-5.18633	-4.62346	-4.14439		12.8466				-4.11353	-5.23926	-4.6764	-4.14439
														13.87				-4.06058	-5.18632	-4.62345	-4.14439		12.8488				-4.11347	-5.23921	-4.67634	-4.14439
														13.8734				-4.06057	-5.18631	-4.62344	-4.14439		12.851				-4.11341	-5.23915	-4.67628	-4.14439
														13.8768				-4.06056	-5.1863	-4.62343	-4.14439		12.8532				-4.11335	-5.23909	-4.67622	-4.14439
														13.8802				-4.06055	-5.18629	-4.62342	-4.14439		12.8555				-4.11329	-5.23903	-4.67616	-4.14439
														13.8836				-4.06054	-5.18628	-4.62341	-4.14439		12.8577				-4.11323	-5.23897	-4.6761	-4.14439
														13.8871				-4.06053	-5.18627	-4.6234	-4.14439		12.8599				-4.11318	-5.23891	-4.67605	-4.14439
														13.8905				-4.06052	-5.18626	-4.62339	-4.14439		12.8621				-4.11312	-5.23886	-4.67599	-4.14439
														13.8939				-4.06051	-5.18625	-4.62338	-4.14439		12.8643				-4.11306	-5.2388	-4.67593	-4.14439
														13.8973				-4.0605	-5.18624	-4.62337	-4.14439		12.8666				-4.113	-5.23874	-4.67587	-4.14439
														13.9008				-4.06049	-5.18623	-4.62336	-4.14439		12.8688				-4.11294	-5.23868	-4.67581	-4.14439
														13.9042				-4.06048	-5.18622	-4.62335	-4.14439		12.871				-4.11288	-5.23862	-4.67575	-4.14439
														13.9077				-4.06047	-5.18621	-4.62334	-4.14439		12.8733				-4.11283	-5.23856	-4.6757	-4.14439
														13.9111				-4.06046	-5.18619	-4.62333	-4.14439		12.8755				-4.11277	-5.23851	-4.67564	-4.14439
														13.9146				-4.06045	-5.18618	-4.62332	-4.14439		12.8778				-4.11271	-5.23845	-4.67558	-4.14439
														13.918				-4.06044	-5.18617	-4.6233	-4.14439		12.88				-4.11265	-5.23839	-4.67552	-4.14439
														13.9215				-4.06042	-5.18616	-4.62329	-4.14439		12.8823				-4.11259	-5.23833	-4.67546	-4.14439
														13.925				-4.06041	-5.18615	-4.62328	-4.14439		12.8845				-4.11253	-5.23827	-4.6754	-4.14439
														13.9284				-4.0604	-5.18614	-4.62327	-4.14439		12.8868				-4.11248	-5.23821	-4.67534	-4.14439
														13.9319				-4.06039	-5.18613	-4.62326	-4.14439		12.8891				-4.11242	-5.23816	-4.67529	-4.14439
														13.9354				-4.06038	-5.18612	-4.62325	-4.14439		12.8913				-4.11236	-5.2381	-4.67523	-4.14439
														13.9389				-4.06037	-5.18611	-4.62324	-4.14439		12.8936				-4.1123	-5.23804	-4.67517	-4.14439
														13.9423				-4.06036	-5.1861	-4.62323	-4.14439		12.8959				-4.11224	-5.23798	-4.67511	-4.14439
														13.9458				-4.06035	-5.18609	-4.62322	-4.14439		12.8981				-4.11218	-5.23792	-4.67505	-4.14439
														13.9493				-4.06034	-5.18608	-4.62321	-4.14439		12.9004				-4.11213	-5.23786	-4.67499	-4.14439
														13.9528				-4.06033	-5.18607	-4.6232	-4.14439		12.9027				-4.11207	-5.23781	-4.67494	-4.14439
														13.9563				-4.06032	-5.18606	-4.62319	-4.14439		12.905				-4.11201	-5.23775	-4.67488	-4.14439
														13.9598				-4.06031	-5.18605	-4.62318	-4.14439		12.9073				-4.11195	-5.23769	-4.67482	-4.14439
														13.9633				-4.0603	-5.18604	-4.62317	-4.14439		12.9096				-4.11189	-5.23763	-4.67476	-4.14439
														13.9668				-4.06029	-5.18603	-4.62316	-4.14439		12.9119				-4.11183	-5.23757	-4.6747	-4.14439
														13.9703				-4.06028	-5.18602	-4.62315	-4.14439		12.9142				-4.11177	-5.23751	-4.67464	-4.14439
														13.9738				-4.06027	-5.18601	-4.62314	-4.14439		12.9165				-4.11172	-5.23745	-4.67459	-4.14439
														13.9773				-4.06026	-5.186	-4.62313	-4.14439		12.9188				-4.11166	-5.2374	-4.67453	-4.14439
														13.9808				-4.06025	-5.18598	-4.62312	-4.14439		12.9211				-4.1116	-5.23734	-4.67447	-4.14439
														13.9844				-4.06024	-5.18597	-4.62311	-4.14439		12.9234				-4.11154	-5.23728	-4.67441	-4.14439
														13.9879				-4.06023	-5.18596	-4.62309	-4.14439		12.9257				-4.11148	-5.23722	-4.67435	-4.14439
														13.9914				-4.06022	-5.18595	-4.62308	-4.14439		12.928				-4.11142	-5.23716	-4.67429	-4.14439
														13.9949				-4.0602	-5.18594	-4.62307	-4.14439		12.9304				-4.11137	-5.2371	-4.67424	-4.14439
														13.9985				-4.06019	-5.18593	-4.62306	-4.14439		12.9327				-4.11131	-5.23705	-4.67418	-4.14439
														14.002				-4.06018	-5.18592	-4.62305	-4.14439		12.935				-4.11125	-5.23699	-4.67412	-4.14439
														14.0056				-4.06017	-5.18591	-4.62304	-4.14439		12.9374				-4.11119	-5.23693	-4.67406	-4.14439
														14.0091				-4.06016	-5.1859	-4.62303	-4.14439		12.9397				-4.11113	-5.23687	-4.674	-4.14439
														14.0127				-4.06015	-5.18589	-4.62302	-4.14439		12.942				-4.11107	-5.23681	-4.67394	-4.14439
														14.0162				-4.06014	-5.18588	-4.62301	-4.14439		12.9444				-4.11102	-5.23675	-4.67389	-4.14439
														14.0198				-4.06013	-5.18587	-4.623	-4.14439		12.9467				-4.11096	-5.2367	-4.67383	-4.14439
														14.0233				-4.06012	-5.18586	-4.62299	-4.14439		12.9491				-4.1109	-5.23664	-4.67377	-4.14439
														14.0269				-4.06011	-5.18585	-4.62298	-4.14439		12.9514				-4.11084	-5.23658	-4.67371	-4.14439
														14.0305				-4.0601	-5.18584	-4.62297	-4.14439		12.9538				-4.11078	-5.23652	-4.67365	-4.14439
														14.0341				-4.06009	-5.18583	-4.62296	-4.14439		12.9562				-4.11072	-5.23646	-4.67359	-4.14439
														14.0376				-4.06008	-5.18582	-4.62295	-4.14439		12.9585				-4.11067	-5.2364	-4.67353	-4.14439
														14.0412				-4.06007	-5.18581	-4.62294	-4.14439		12.9609				-4.11061	-5.23635	-4.67348	-4.14439
														14.0448				-4.06006	-5.1858	-4.62293	-4.14439		12.9633				-4.11055	-5.23629	-4.67342	-4.14439
														14.0484				-4.06005	-5.18579	-4.62292	-4.14439		12.9656				-4.11049	-5.23623	-4.67336	-4.14439
														14.052				-4.06004	-5.18578	-4.62291	-4.14439		12.968				-4.11043	-5.23617	-4.6733	-4.14439
														14.0556				-4.06003	-5.18576	-4.6229	-4.14439		12.9704				-4.11037	-5.23611	-4.67324	-4.14439
														14.0592				-4.06002	-5.18575	-4.62289	-4.14439		12.9728				-4.11032	-5.23605	-4.67318	-4.14439
														14.0628				-4.06001	-5.18574	-4.62287	-4.14439		12.9752				-4.11026	-5.236	-4.67313	-4.14439
														14.0664				-4.05999	-5.18573	-4.62286	-4.14439		12.9776				-4.1102	-5.23594	-4.67307	-4.14439
														14.07				-4.05998	-5.18572	-4.62285	-4.14439		12.98				-4.11014	-5.23588	-4.67301	-4.14439
														14.0736				-4.05997	-5.18571	-4.62284	-4.14439		12.9824				-4.11008	-5.23582	-4.67295	-4.14439
														14.0772				-4.05996	-5.1857	-4.62283	-4.14439		12.9848				-4.11002	-5.23576	-4.67289	-4.14439
														14.0808				-4.05995	-5.18569	-4.62282	-4.14439		12.9872				-4.10996	-5.2357	-4.67283	-4.14439
														14.0845				-4.05994	-5.18568	-4.62281	-4.14439		12.9896				-4.10991	-5.23564	-4.67278	-4.14439
														14.0881				-4.05993	-5.18567	-4.6228	-4.14439		12.992				-4.10985	-5.23559	-4.67272	-4.14439
														14.0917				-4.05992	-5.18566	-4.62279	-4.14439		12.9944				-4.10979	-5.23553	-4.67266	-4.14439
														14.0953				-4.05991	-5.18565	-4.62278	-4.14439		12.9969				-4.10973	-5.23547	-4.6726	-4.14439
														14.099				-4.0599	-5.18564	-4.62277	-4.14439		12.9993				-4.10967	-5.23541	-4.67254	-4.14439
														14.1026				-4.05989	-5.18563	-4.62276	-4.14439		13.0017				-4.10961	-5.23535	-4.67248	-4.14439
														14.1063				-4.05988	-5.18562	-4.62275	-4.14439		13.0042				-4.10956	-5.23529	-4.67243	-4.14439
														14.1099				-4.05987	-5.18561	-4.62274	-4.14439		13.0066				-4.1095	-5.23524	-4.67237	-4.14439
														14.1136				-4.05986	-5.1856	-4.62273	-4.14439		13.009				-4.10944	-5.23518	-4.67231	-4.14439
														14.1172				-4.05985	-5.18559	-4.62272	-4.14439		13.0115				-4.10938	-5.23512	-4.67225	-4.14439
														14.1209				-4.05984	-5.18558	-4.62271	-4.14439		13.0139				-4.10932	-5.23506	-4.67219	-4.14439
														14.1246				-4.05983	-5.18557	-4.6227	-4.14439		13.0164				-4.10926	-5.235	-4.67213	-4.14439
														14.1282				-4.05982	-5.18556	-4.62269	-4.14439		13.0188				-4.10921	-5.23494	-4.67208	-4.14439
														14.1319				-4.05981	-5.18554	-4.62268	-4.14439		13.0213				-4.10915	-5.23489	-4.67202	-4.14439
														14.1356				-4.0598	-5.18553	-4.62266	-4.14439		13.0238				-4.10909	-5.23483	-4.67196	-4.14439
														14.1393				-4.05979	-5.18552	-4.62265	-4.14439		13.0262				-4.10903	-5.23477	-4.6719	-4.14439
														14.143				-4.05977	-5.18551	-4.62264	-4.14439		13.0287				-4.10897	-5.23471	-4.67184	-4.14439
														14.1466				-4.05976	-5.1855	-4.62263	-4.14439		13.0312				-4.10891	-5.23465	-4.67178	-4.14439
														14.1503				-4.05975	-5.18549	-4.62262	-4.14439		13.0337				-4.10886	-5.23459	-4.67172	-4.14439
														14.154				-4.05974	-5.18548	-4.62261	-4.14439		13.0361				-4.1088	-5.23454	-4.67167	-4.14439
														14.1577				-4.05973	-5.18547	-4.6226	-4.14439		13.0386				-4.10874	-5.23448	-4.67161	-4.14439
														14.1614				-4.05972	-5.18546	-4.62259	-4.14439		13.0411				-4.10868	-5.23442	-4.67155	-4.14439
														14.1651				-4.05971	-5.18545	-4.62258	-4.14439		13.0436				-4.10862	-5.23436	-4.67149	-4.14439
														14.1689				-4.0597	-5.18544	-4.62257	-4.14439		13.0461				-4.10856	-5.2343	-4.67143	-4.14439
														14.1726				-4.05969	-5.18543	-4.62256	-4.14439		13.0486				-4.10851	-5.23424	-4.67137	-4.14439
														14.1763				-4.05968	-5.18542	-4.62255	-4.14439		13.0511				-4.10845	-5.23419	-4.67132	-4.14439
														14.18				-4.05967	-5.18541	-4.62254	-4.14439		13.0536				-4.10839	-5.23413	-4.67126	-4.14439
														14.1837				-4.05966	-5.1854	-4.62253	-4.14439		13.0561				-4.10833	-5.23407	-4.6712	-4.14439
														14.1875				-4.05965	-5.18539	-4.62252	-4.14439		13.0587				-4.10827	-5.23401	-4.67114	-4.14439
														14.1912				-4.05964	-5.18538	-4.62251	-4.14439		13.0612				-4.10821	-5.23395	-4.67108	-4.14439
														14.195				-4.05963	-5.18537	-4.6225	-4.14439		13.0637				-4.10815	-5.23389	-4.67102	-4.14439
														14.1987				-4.05962	-5.18536	-4.62249	-4.14439		13.0662				-4.1081	-5.23383	-4.67097	-4.14439
														14.2024				-4.05961	-5.18535	-4.62248	-4.14439		13.0688				-4.10804	-5.23378	-4.67091	-4.14439
														14.2062				-4.0596	-5.18533	-4.62247	-4.14439		13.0713				-4.10798	-5.23372	-4.67085	-4.14439
														14.2099				-4.05959	-5.18532	-4.62246	-4.14439		13.0738				-4.10792	-5.23366	-4.67079	-4.14439
														14.2137				-4.05958	-5.18531	-4.62244	-4.14439		13.0764				-4.10786	-5.2336	-4.67073	-4.14439
														14.2175				-4.05956	-5.1853	-4.62243	-4.14439		13.0789				-4.1078	-5.23354	-4.67067	-4.14439
														14.2212				-4.05955	-5.18529	-4.62242	-4.14439		13.0815				-4.10775	-5.23348	-4.67062	-4.14439
														14.225				-4.05954	-5.18528	-4.62241	-4.14439		13.084				-4.10769	-5.23343	-4.67056	-4.14439
														14.2288				-4.05953	-5.18527	-4.6224	-4.14439		13.0866				-4.10763	-5.23337	-4.6705	-4.14439
														14.2326				-4.05952	-5.18526	-4.62239	-4.14439		13.0892				-4.10757	-5.23331	-4.67044	-4.14439
														14.2363				-4.05951	-5.18525	-4.62238	-4.14439		13.0917				-4.10751	-5.23325	-4.67038	-4.14439
														14.2401				-4.0595	-5.18524	-4.62237	-4.14439		13.0943				-4.10745	-5.23319	-4.67032	-4.14439
														14.2439				-4.05949	-5.18523	-4.62236	-4.14439		13.0969				-4.1074	-5.23313	-4.67027	-4.14439
														14.2477				-4.05948	-5.18522	-4.62235	-4.14439		13.0994				-4.10734	-5.23308	-4.67021	-4.14439
														14.2515				-4.05947	-5.18521	-4.62234	-4.14439		13.102				-4.10728	-5.23302	-4.67015	-4.14439
														14.2553				-4.05946	-5.1852	-4.62233	-4.14439		13.1046				-4.10722	-5.23296	-4.67009	-4.14439
														14.2591				-4.05945	-5.18519	-4.62232	-4.14439		13.1072				-4.10716	-5.2329	-4.67003	-4.14439
														14.2629				-4.05944	-5.18518	-4.62231	-4.14439		13.1098				-4.1071	-5.23284	-4.66997	-4.14439
														14.2668				-4.05943	-5.18517	-4.6223	-4.14439		13.1124				-4.10705	-5.23278	-4.66991	-4.14439
														14.2706				-4.05942	-5.18516	-4.62229	-4.14439		13.115				-4.10699	-5.23273	-4.66986	-4.14439
														14.2744				-4.05941	-5.18515	-4.62228	-4.14439		13.1176				-4.10693	-5.23267	-4.6698	-4.14439
														14.2782				-4.0594	-5.18514	-4.62227	-4.14439		13.1202				-4.10687	-5.23261	-4.66974	-4.14439
														14.2821				-4.05939	-5.18513	-4.62226	-4.14439		13.1228				-4.10681	-5.23255	-4.66968	-4.14439
														14.2859				-4.05938	-5.18511	-4.62225	-4.14439		13.1255				-4.10675	-5.23249	-4.66962	-4.14439
														14.2897				-4.05937	-5.1851	-4.62223	-4.14439		13.1281				-4.1067	-5.23243	-4.66956	-4.14439
														14.2936				-4.05936	-5.18509	-4.62222	-4.14439		13.1307				-4.10664	-5.23238	-4.66951	-4.14439
														14.2974				-4.05934	-5.18508	-4.62221	-4.14439		13.1333				-4.10658	-5.23232	-4.66945	-4.14439
														14.3013				-4.05933	-5.18507	-4.6222	-4.14439		13.136				-4.10652	-5.23226	-4.66939	-4.14439
														14.3051				-4.05932	-5.18506	-4.62219	-4.14439		13.1386				-4.10646	-5.2322	-4.66933	-4.14439
														14.309				-4.05931	-5.18505	-4.62218	-4.14439		13.1413				-4.1064	-5.23214	-4.66927	-4.14439
														14.3129				-4.0593	-5.18504	-4.62217	-4.14439		13.1439				-4.10634	-5.23208	-4.66921	-4.14439
														14.3168				-4.05929	-5.18503	-4.62216	-4.14439		13.1466				-4.10629	-5.23202	-4.66916	-4.14439
														14.3206				-4.05928	-5.18502	-4.62215	-4.14439		13.1492				-4.10623	-5.23197	-4.6691	-4.14439
														14.3245				-4.05927	-5.18501	-4.62214	-4.14439		13.1519				-4.10617	-5.23191	-4.66904	-4.14439
														14.3284				-4.05926	-5.185	-4.62213	-4.14439		13.1545				-4.10611	-5.23185	-4.66898	-4.14439
														14.3323				-4.05925	-5.18499	-4.62212	-4.14439		13.1572				-4.10605	-5.23179	-4.66892	-4.14439
														14.3362				-4.05924	-5.18498	-4.62211	-4.14439		13.1599				-4.10599	-5.23173	-4.66886	-4.14439
														14.3401				-4.05923	-5.18497	-4.6221	-4.14439		13.1626				-4.10594	-5.23167	-4.66881	-4.14439
														14.344				-4.05922	-5.18496	-4.62209	-4.14439		13.1652				-4.10588	-5.23162	-4.66875	-4.14439
														14.3479				-4.05921	-5.18495	-4.62208	-4.14439		13.1679				-4.10582	-5.23156	-4.66869	-4.14439
														14.3518				-4.0592	-5.18494	-4.62207	-4.14439		13.1706				-4.10576	-5.2315	-4.66863	-4.14439
														14.3557				-4.05919	-5.18493	-4.62206	-4.14439		13.1733				-4.1057	-5.23144	-4.66857	-4.14439
														14.3596				-4.05918	-5.18492	-4.62205	-4.14439		13.176				-4.10564	-5.23138	-4.66851	-4.14439
														14.3635				-4.05917	-5.1849	-4.62204	-4.14439		13.1787				-4.10559	-5.23132	-4.66845	-4.14439
														14.3674				-4.05916	-5.18489	-4.62203	-4.14439		13.1814				-4.10553	-5.23127	-4.6684	-4.14439
														14.3714				-4.05915	-5.18488	-4.62201	-4.14439		13.1841				-4.10547	-5.23121	-4.66834	-4.14439
														14.3753				-4.05913	-5.18487	-4.622	-4.14439		13.1868				-4.10541	-5.23115	-4.66828	-4.14439
														14.3793				-4.05912	-5.18486	-4.62199	-4.14439		13.1896				-4.10535	-5.23109	-4.66822	-4.14439
														14.3832				-4.05911	-5.18485	-4.62198	-4.14439		13.1923				-4.10529	-5.23103	-4.66816	-4.14439
														14.3871				-4.0591	-5.18484	-4.62197	-4.14439		13.195				-4.10524	-5.23097	-4.6681	-4.14439
														14.3911				-4.05909	-5.18483	-4.62196	-4.14439		13.1977				-4.10518	-5.23092	-4.66805	-4.14439
														14.395				-4.05908	-5.18482	-4.62195	-4.14439		13.2005				-4.10512	-5.23086	-4.66799	-4.14439
														14.399				-4.05907	-5.18481	-4.62194	-4.14439		13.2032				-4.10506	-5.2308	-4.66793	-4.14439
														14.403				-4.05906	-5.1848	-4.62193	-4.14439		13.206				-4.105	-5.23074	-4.66787	-4.14439
														14.407				-4.05905	-5.18479	-4.62192	-4.14439		13.2087				-4.10494	-5.23068	-4.66781	-4.14439
														14.4109				-4.05904	-5.18478	-4.62191	-4.14439		13.2115				-4.10489	-5.23062	-4.66775	-4.14439
														14.4149				-4.05903	-5.18477	-4.6219	-4.14439		13.2142				-4.10483	-5.23057	-4.6677	-4.14439
														14.4189				-4.05902	-5.18476	-4.62189	-4.14439		13.217				-4.10477	-5.23051	-4.66764	-4.14439
														14.4229				-4.05901	-5.18475	-4.62188	-4.14439		13.2198				-4.10471	-5.23045	-4.66758	-4.14439
														14.4269				-4.059	-5.18474	-4.62187	-4.14439		13.2225				-4.10465	-5.23039	-4.66752	-4.14439
														14.4309				-4.05899	-5.18473	-4.62186	-4.14439		13.2253				-4.10459	-5.23033	-4.66746	-4.14439
														14.4349				-4.05898	-5.18472	-4.62185	-4.14439		13.2281				-4.10453	-5.23027	-4.6674	-4.14439
														14.4389				-4.05897	-5.18471	-4.62184	-4.14439		13.2309				-4.10448	-5.23021	-4.66735	-4.14439
														14.4429				-4.05896	-5.1847	-4.62183	-4.14439		13.2337				-4.10442	-5.23016	-4.66729	-4.14439
														14.4469				-4.05895	-5.18468	-4.62182	-4.14439		13.2364				-4.10436	-5.2301	-4.66723	-4.14439
														14.4509				-4.05894	-5.18467	-4.6218	-4.14439		13.2392				-4.1043	-5.23004	-4.66717	-4.14439
														14.4549				-4.05893	-5.18466	-4.62179	-4.14439		13.2421				-4.10424	-5.22998	-4.66711	-4.14439
														14.459				-4.05891	-5.18465	-4.62178	-4.14439		13.2448				-4.10418	-5.22992	-4.66705	-4.14439
														14.463				-4.0589	-5.18464	-4.62177	-4.14439		13.2477				-4.10413	-5.22986	-4.667	-4.14439
														14.467				-4.05889	-5.18463	-4.62176	-4.14439		13.2505				-4.10407	-5.22981	-4.66694	-4.14439
														14.4711				-4.05888	-5.18462	-4.62175	-4.14439		13.2533				-4.10401	-5.22975	-4.66688	-4.14439
														14.4751				-4.05887	-5.18461	-4.62174	-4.14439		13.2561				-4.10395	-5.22969	-4.66682	-4.14439
														14.4792				-4.05886	-5.1846	-4.62173	-4.14439		13.259				-4.10389	-5.22963	-4.66676	-4.14439
														14.4832				-4.05885	-5.18459	-4.62172	-4.14439		13.2618				-4.10383	-5.22957	-4.6667	-4.14439
														14.4873				-4.05884	-5.18458	-4.62171	-4.14439		13.2646				-4.10378	-5.22951	-4.66664	-4.14439
														14.4914				-4.05883	-5.18457	-4.6217	-4.14439		13.2675				-4.10372	-5.22946	-4.66659	-4.14439
														14.4954				-4.05882	-5.18456	-4.62169	-4.14439		13.2703				-4.10366	-5.2294	-4.66653	-4.14439
														14.4995				-4.05881	-5.18455	-4.62168	-4.14439		13.2732				-4.1036	-5.22934	-4.66647	-4.14439
														14.5036				-4.0588	-5.18454	-4.62167	-4.14439		13.276				-4.10354	-5.22928	-4.66641	-4.14439
														14.5076				-4.05879	-5.18453	-4.62166	-4.14439		13.2789				-4.10348	-5.22922	-4.66635	-4.14439
														14.5117				-4.05878	-5.18452	-4.62165	-4.14439		13.2817				-4.10343	-5.22916	-4.66629	-4.14439
														14.5158				-4.05877	-5.18451	-4.62164	-4.14439		13.2846				-4.10337	-5.22911	-4.66624	-4.14439
														14.5199				-4.05876	-5.1845	-4.62163	-4.14439		13.2875				-4.10331	-5.22905	-4.66618	-4.14439
														14.524				-4.05875	-5.18449	-4.62162	-4.14439		13.2904				-4.10325	-5.22899	-4.66612	-4.14439
														14.5281				-4.05874	-5.18447	-4.62161	-4.14439		13.2933				-4.10319	-5.22893	-4.66606	-4.14439
														14.5322				-4.05873	-5.18446	-4.6216	-4.14439		13.2961				-4.10313	-5.22887	-4.666	-4.14439
														14.5364				-4.05872	-5.18445	-4.62158	-4.14439		13.299				-4.10308	-5.22881	-4.66594	-4.14439
														14.5405				-4.0587	-5.18444	-4.62157	-4.14439		13.3019				-4.10302	-5.22876	-4.66589	-4.14439
														14.5446				-4.05869	-5.18443	-4.62156	-4.14439		13.3048				-4.10296	-5.2287	-4.66583	-4.14439
														14.5488				-4.05868	-5.18442	-4.62155	-4.14439		13.3077				-4.1029	-5.22864	-4.66577	-4.14439
														14.5529				-4.05867	-5.18441	-4.62154	-4.14439		13.3106				-4.10284	-5.22858	-4.66571	-4.14439
														14.557				-4.05866	-5.1844	-4.62153	-4.14439		13.3136				-4.10278	-5.22852	-4.66565	-4.14439
														14.5612				-4.05865	-5.18439	-4.62152	-4.14439		13.3165				-4.10272	-5.22846	-4.66559	-4.14439
														14.5653				-4.05864	-5.18438	-4.62151	-4.14439		13.3194				-4.10267	-5.2284	-4.66554	-4.14439
														14.5695				-4.05863	-5.18437	-4.6215	-4.14439		13.3223				-4.10261	-5.22835	-4.66548	-4.14439
														14.5736				-4.05862	-5.18436	-4.62149	-4.14439		13.3253				-4.10255	-5.22829	-4.66542	-4.14439
														14.5778				-4.05861	-5.18435	-4.62148	-4.14439		13.3282				-4.10249	-5.22823	-4.66536	-4.14439
														14.582				-4.0586	-5.18434	-4.62147	-4.14439		13.3311				-4.10243	-5.22817	-4.6653	-4.14439
														14.5861				-4.05859	-5.18433	-4.62146	-4.14439		13.3341				-4.10237	-5.22811	-4.66524	-4.14439
														14.5903				-4.05858	-5.18432	-4.62145	-4.14439		13.337				-4.10232	-5.22805	-4.66519	-4.14439
														14.5945				-4.05857	-5.18431	-4.62144	-4.14439		13.34				-4.10226	-5.228	-4.66513	-4.14439
														14.5987				-4.05856	-5.1843	-4.62143	-4.14439		13.343				-4.1022	-5.22794	-4.66507	-4.14439
														14.6029				-4.05855	-5.18429	-4.62142	-4.14439		13.3459				-4.10214	-5.22788	-4.66501	-4.14439
														14.6071				-4.05854	-5.18428	-4.62141	-4.14439		13.3489				-4.10208	-5.22782	-4.66495	-4.14439
														14.6113				-4.05853	-5.18427	-4.6214	-4.14439		13.3519				-4.10202	-5.22776	-4.66489	-4.14439
														14.6155				-4.05852	-5.18425	-4.62139	-4.14439		13.3549				-4.10197	-5.2277	-4.66483	-4.14439
														14.6197				-4.05851	-5.18424	-4.62137	-4.14439		13.3579				-4.10191	-5.22765	-4.66478	-4.14439
														14.6239				-4.0585	-5.18423	-4.62136	-4.14439		13.3609				-4.10185	-5.22759	-4.66472	-4.14439
														14.6281				-4.05848	-5.18422	-4.62135	-4.14439		13.3638				-4.10179	-5.22753	-4.66466	-4.14439
														14.6324				-4.05847	-5.18421	-4.62134	-4.14439		13.3669				-4.10173	-5.22747	-4.6646	-4.14439
														14.6366				-4.05846	-5.1842	-4.62133	-4.14439		13.3699				-4.10167	-5.22741	-4.66454	-4.14439
														14.6408				-4.05845	-5.18419	-4.62132	-4.14439		13.3729				-4.10162	-5.22735	-4.66448	-4.14439
														14.6451				-4.05844	-5.18418	-4.62131	-4.14439		13.3759				-4.10156	-5.2273	-4.66443	-4.14439
														14.6493				-4.05843	-5.18417	-4.6213	-4.14439		13.3789				-4.1015	-5.22724	-4.66437	-4.14439
														14.6536				-4.05842	-5.18416	-4.62129	-4.14439		13.3819				-4.10144	-5.22718	-4.66431	-4.14439
														14.6578				-4.05841	-5.18415	-4.62128	-4.14439		13.385				-4.10138	-5.22712	-4.66425	-4.14439
														14.6621				-4.0584	-5.18414	-4.62127	-4.14439		13.388				-4.10132	-5.22706	-4.66419	-4.14439
														14.6664				-4.05839	-5.18413	-4.62126	-4.14439		13.391				-4.10127	-5.227	-4.66413	-4.14439
														14.6707				-4.05838	-5.18412	-4.62125	-4.14439		13.3941				-4.10121	-5.22695	-4.66408	-4.14439
														14.6749				-4.05837	-5.18411	-4.62124	-4.14439		13.3971				-4.10115	-5.22689	-4.66402	-4.14439
														14.6792				-4.05836	-5.1841	-4.62123	-4.14439		13.4002				-4.10109	-5.22683	-4.66396	-4.14439
														14.6835				-4.05835	-5.18409	-4.62122	-4.14439		13.4033				-4.10103	-5.22677	-4.6639	-4.14439
														14.6878				-4.05834	-5.18408	-4.62121	-4.14439		13.4063				-4.10097	-5.22671	-4.66384	-4.14439
														14.6921				-4.05833	-5.18407	-4.6212	-4.14439		13.4094				-4.10091	-5.22665	-4.66378	-4.14439
														14.6964				-4.05832	-5.18406	-4.62119	-4.14439		13.4125				-4.10086	-5.22659	-4.66373	-4.14439
														14.7007				-4.05831	-5.18404	-4.62118	-4.14439		13.4156				-4.1008	-5.22654	-4.66367	-4.14439
														14.705				-4.0583	-5.18403	-4.62117	-4.14439		13.4186				-4.10074	-5.22648	-4.66361	-4.14439
														14.7093				-4.05829	-5.18402	-4.62115	-4.14439		13.4217				-4.10068	-5.22642	-4.66355	-4.14439
														14.7137				-4.05828	-5.18401	-4.62114	-4.14439		13.4248				-4.10062	-5.22636	-4.66349	-4.14439
														14.718				-4.05826	-5.184	-4.62113	-4.14439		13.4279				-4.10056	-5.2263	-4.66343	-4.14439
														14.7223				-4.05825	-5.18399	-4.62112	-4.14439		13.431				-4.10051	-5.22624	-4.66338	-4.14439
														14.7267				-4.05824	-5.18398	-4.62111	-4.14439		13.4342				-4.10045	-5.22619	-4.66332	-4.14439
														14.731				-4.05823	-5.18397	-4.6211	-4.14439		13.4373				-4.10039	-5.22613	-4.66326	-4.14439
														14.7354				-4.05822	-5.18396	-4.62109	-4.14439		13.4404				-4.10033	-5.22607	-4.6632	-4.14439
														14.7397				-4.05821	-5.18395	-4.62108	-4.14439		13.4435				-4.10027	-5.22601	-4.66314	-4.14439
														14.7441				-4.0582	-5.18394	-4.62107	-4.14439		13.4467				-4.10021	-5.22595	-4.66308	-4.14439
														14.7485				-4.05819	-5.18393	-4.62106	-4.14439		13.4498				-4.10016	-5.22589	-4.66302	-4.14439
														14.7528				-4.05818	-5.18392	-4.62105	-4.14439		13.4529				-4.1001	-5.22584	-4.66297	-4.14439
														14.7572				-4.05817	-5.18391	-4.62104	-4.14439		13.4561				-4.10004	-5.22578	-4.66291	-4.14439
														14.7616				-4.05816	-5.1839	-4.62103	-4.14439		13.4592				-4.09998	-5.22572	-4.66285	-4.14439
														14.766				-4.05815	-5.18389	-4.62102	-4.14439		13.4624				-4.09992	-5.22566	-4.66279	-4.14439
														14.7704				-4.05814	-5.18388	-4.62101	-4.14439		13.4656				-4.09986	-5.2256	-4.66273	-4.14439
														14.7748				-4.05813	-5.18387	-4.621	-4.14439		13.4687				-4.09981	-5.22554	-4.66267	-4.14439
														14.7792				-4.05812	-5.18386	-4.62099	-4.14439		13.4719				-4.09975	-5.22549	-4.66262	-4.14439
														14.7836				-4.05811	-5.18385	-4.62098	-4.14439		13.4751				-4.09969	-5.22543	-4.66256	-4.14439
														14.788				-4.0581	-5.18384	-4.62097	-4.14439		13.4783				-4.09963	-5.22537	-4.6625	-4.14439
														14.7924				-4.05809	-5.18382	-4.62096	-4.14439		13.4815				-4.09957	-5.22531	-4.66244	-4.14439
														14.7968				-4.05808	-5.18381	-4.62094	-4.14439		13.4847				-4.09951	-5.22525	-4.66238	-4.14439
														14.8013				-4.05807	-5.1838	-4.62093	-4.14439		13.4879				-4.09946	-5.22519	-4.66232	-4.14439
														14.8057				-4.05805	-5.18379	-4.62092	-4.14439		13.4911				-4.0994	-5.22514	-4.66227	-4.14439
														14.8101				-4.05804	-5.18378	-4.62091	-4.14439		13.4943				-4.09934	-5.22508	-4.66221	-4.14439
														14.8146				-4.05803	-5.18377	-4.6209	-4.14439		13.4975				-4.09928	-5.22502	-4.66215	-4.14439
														14.819				-4.05802	-5.18376	-4.62089	-4.14439		13.5007				-4.09922	-5.22496	-4.66209	-4.14439
														14.8235				-4.05801	-5.18375	-4.62088	-4.14439		13.5039				-4.09916	-5.2249	-4.66203	-4.14439
														14.828				-4.058	-5.18374	-4.62087	-4.14439		13.5072				-4.0991	-5.22484	-4.66197	-4.14439
														14.8324				-4.05799	-5.18373	-4.62086	-4.14439		13.5104				-4.09905	-5.22478	-4.66192	-4.14439
														14.8369				-4.05798	-5.18372	-4.62085	-4.14439		13.5137				-4.09899	-5.22473	-4.66186	-4.14439
														14.8414				-4.05797	-5.18371	-4.62084	-4.14439		13.5169				-4.09893	-5.22467	-4.6618	-4.14439
														14.8459				-4.05796	-5.1837	-4.62083	-4.14439		13.5202				-4.09887	-5.22461	-4.66174	-4.14439
														14.8504				-4.05795	-5.18369	-4.62082	-4.14439		13.5234				-4.09881	-5.22455	-4.66168	-4.14439
														14.8549				-4.05794	-5.18368	-4.62081	-4.14439		13.5267				-4.09875	-5.22449	-4.66162	-4.14439
														14.8594				-4.05793	-5.18367	-4.6208	-4.14439		13.53				-4.0987	-5.22443	-4.66157	-4.14439
														14.8639				-4.05792	-5.18366	-4.62079	-4.14439		13.5333				-4.09864	-5.22438	-4.66151	-4.14439
														14.8684				-4.05791	-5.18365	-4.62078	-4.14439		13.5365				-4.09858	-5.22432	-4.66145	-4.14439
														14.8729				-4.0579	-5.18364	-4.62077	-4.14439		13.5398				-4.09852	-5.22426	-4.66139	-4.14439
														14.8774				-4.05789	-5.18363	-4.62076	-4.14439		13.5431				-4.09846	-5.2242	-4.66133	-4.14439
														14.882				-4.05788	-5.18361	-4.62075	-4.14439		13.5464				-4.0984	-5.22414	-4.66127	-4.14439
														14.8865				-4.05787	-5.1836	-4.62074	-4.14439		13.5497				-4.09835	-5.22408	-4.66121	-4.14439
														14.891				-4.05786	-5.18359	-4.62072	-4.14439		13.553				-4.09829	-5.22403	-4.66116	-4.14439
														14.8956				-4.05785	-5.18358	-4.62071	-4.14439		13.5564				-4.09823	-5.22397	-4.6611	-4.14439
														14.9001				-4.05783	-5.18357	-4.6207	-4.14439		13.5597				-4.09817	-5.22391	-4.66104	-4.14439
														14.9047				-4.05782	-5.18356	-4.62069	-4.14439		13.563				-4.09811	-5.22385	-4.66098	-4.14439
														14.9093				-4.05781	-5.18355	-4.62068	-4.14439		13.5663				-4.09805	-5.22379	-4.66092	-4.14439
														14.9138				-4.0578	-5.18354	-4.62067	-4.14439		13.5697				-4.098	-5.22373	-4.66086	-4.14439
														14.9184				-4.05779	-5.18353	-4.62066	-4.14439		13.573				-4.09794	-5.22368	-4.66081	-4.14439
														14.923				-4.05778	-5.18352	-4.62065	-4.14439		13.5764				-4.09788	-5.22362	-4.66075	-4.14439
														14.9276				-4.05777	-5.18351	-4.62064	-4.14439		13.5797				-4.09782	-5.22356	-4.66069	-4.14439
														14.9322				-4.05776	-5.1835	-4.62063	-4.14439		13.5831				-4.09776	-5.2235	-4.66063	-4.14439
														14.9368				-4.05775	-5.18349	-4.62062	-4.14439		13.5864				-4.0977	-5.22344	-4.66057	-4.14439
														14.9414				-4.05774	-5.18348	-4.62061	-4.14439		13.5898				-4.09765	-5.22338	-4.66051	-4.14439
														14.946				-4.05773	-5.18347	-4.6206	-4.14439		13.5932				-4.09759	-5.22333	-4.66046	-4.14439
														14.9506				-4.05772	-5.18346	-4.62059	-4.14439		13.5966				-4.09753	-5.22327	-4.6604	-4.14439
														14.9552				-4.05771	-5.18345	-4.62058	-4.14439		13.6				-4.09747	-5.22321	-4.66034	-4.14439
														14.9599				-4.0577	-5.18344	-4.62057	-4.14439		13.6034				-4.09741	-5.22315	-4.66028	-4.14439
														14.9645				-4.05769	-5.18343	-4.62056	-4.14439		13.6068				-4.09735	-5.22309	-4.66022	-4.14439
														14.9691				-4.05768	-5.18342	-4.62055	-4.14439		13.6102				-4.09729	-5.22303	-4.66016	-4.14439
														14.9738				-4.05767	-5.18341	-4.62054	-4.14439		13.6136				-4.09724	-5.22297	-4.66011	-4.14439
														14.9784				-4.05766	-5.18339	-4.62053	-4.14439		13.617				-4.09718	-5.22292	-4.66005	-4.14439
														14.9831				-4.05765	-5.18338	-4.62051	-4.14439		13.6204				-4.09712	-5.22286	-4.65999	-4.14439
														14.9878				-4.05764	-5.18337	-4.6205	-4.14439		13.6239				-4.09706	-5.2228	-4.65993	-4.14439
														14.9924				-4.05762	-5.18336	-4.62049	-4.14439		13.6273				-4.097	-5.22274	-4.65987	-4.14439
														14.9971				-4.05761	-5.18335	-4.62048	-4.14439		13.6308				-4.09694	-5.22268	-4.65981	-4.14439
														15.0018				-4.0576	-5.18334	-4.62047	-4.14439		13.6342				-4.09689	-5.22262	-4.65976	-4.14439
														15.0065				-4.05759	-5.18333	-4.62046	-4.14439		13.6377				-4.09683	-5.22257	-4.6597	-4.14439
														15.0112				-4.05758	-5.18332	-4.62045	-4.14439		13.6411				-4.09677	-5.22251	-4.65964	-4.14439
														15.0159				-4.05757	-5.18331	-4.62044	-4.14439		13.6446				-4.09671	-5.22245	-4.65958	-4.14439
														15.0206				-4.05756	-5.1833	-4.62043	-4.14439		13.6481				-4.09665	-5.22239	-4.65952	-4.14439
														15.0253				-4.05755	-5.18329	-4.62042	-4.14439		13.6516				-4.09659	-5.22233	-4.65946	-4.14439
														15.03				-4.05754	-5.18328	-4.62041	-4.14439		13.655				-4.09654	-5.22227	-4.6594	-4.14439
														15.0348				-4.05753	-5.18327	-4.6204	-4.14439		13.6585				-4.09648	-5.22222	-4.65935	-4.14439
														15.0395				-4.05752	-5.18326	-4.62039	-4.14439		13.662				-4.09642	-5.22216	-4.65929	-4.14439
														15.0442				-4.05751	-5.18325	-4.62038	-4.14439		13.6655				-4.09636	-5.2221	-4.65923	-4.14439
														15.049				-4.0575	-5.18324	-4.62037	-4.14439		13.669				-4.0963	-5.22204	-4.65917	-4.14439
														15.0537				-4.05749	-5.18323	-4.62036	-4.14439		13.6726				-4.09624	-5.22198	-4.65911	-4.14439
														15.0585				-4.05748	-5.18322	-4.62035	-4.14439		13.6761				-4.09619	-5.22192	-4.65905	-4.14439
														15.0632				-4.05747	-5.18321	-4.62034	-4.14439		13.6796				-4.09613	-5.22187	-4.659	-4.14439
														15.068				-4.05746	-5.1832	-4.62033	-4.14439		13.6831				-4.09607	-5.22181	-4.65894	-4.14439
														15.0728				-4.05745	-5.18318	-4.62032	-4.14439		13.6867				-4.09601	-5.22175	-4.65888	-4.14439
														15.0776				-4.05744	-5.18317	-4.62031	-4.14439		13.6902				-4.09595	-5.22169	-4.65882	-4.14439
														15.0823				-4.05743	-5.18316	-4.62029	-4.14439		13.6938				-4.09589	-5.22163	-4.65876	-4.14439
														15.0871				-4.05742	-5.18315	-4.62028	-4.14439		13.6973				-4.09584	-5.22157	-4.6587	-4.14439
														15.0919				-4.0574	-5.18314	-4.62027	-4.14439		13.7009				-4.09578	-5.22151	-4.65865	-4.14439
														15.0968				-4.05739	-5.18313	-4.62026	-4.14439		13.7045				-4.09572	-5.22146	-4.65859	-4.14439
														15.1016				-4.05738	-5.18312	-4.62025	-4.14439		13.7081				-4.09566	-5.2214	-4.65853	-4.14439
														15.1064				-4.05737	-5.18311	-4.62024	-4.14439		13.7116				-4.0956	-5.22134	-4.65847	-4.14439
														15.1112				-4.05736	-5.1831	-4.62023	-4.14439		13.7152				-4.09554	-5.22128	-4.65841	-4.14439
														15.116				-4.05735	-5.18309	-4.62022	-4.14439		13.7188				-4.09548	-5.22122	-4.65835	-4.14439
														15.1209				-4.05734	-5.18308	-4.62021	-4.14439		13.7224				-4.09543	-5.22116	-4.6583	-4.14439
														15.1257				-4.05733	-5.18307	-4.6202	-4.14439		13.726				-4.09537	-5.22111	-4.65824	-4.14439
														15.1306				-4.05732	-5.18306	-4.62019	-4.14439		13.7297				-4.09531	-5.22105	-4.65818	-4.14439
														15.1354				-4.05731	-5.18305	-4.62018	-4.14439		13.7333				-4.09525	-5.22099	-4.65812	-4.14439
														15.1403				-4.0573	-5.18304	-4.62017	-4.14439		13.7369				-4.09519	-5.22093	-4.65806	-4.14439
														15.1452				-4.05729	-5.18303	-4.62016	-4.14439		13.7406				-4.09513	-5.22087	-4.658	-4.14439
														15.15				-4.05728	-5.18302	-4.62015	-4.14439		13.7442				-4.09508	-5.22081	-4.65795	-4.14439
														15.1549				-4.05727	-5.18301	-4.62014	-4.14439		13.7478				-4.09502	-5.22076	-4.65789	-4.14439
														15.1598				-4.05726	-5.183	-4.62013	-4.14439		13.7515				-4.09496	-5.2207	-4.65783	-4.14439
														15.1647				-4.05725	-5.18299	-4.62012	-4.14439		13.7552				-4.0949	-5.22064	-4.65777	-4.14439
														15.1696				-4.05724	-5.18298	-4.62011	-4.14439		13.7588				-4.09484	-5.22058	-4.65771	-4.14439
														15.1745				-4.05723	-5.18296	-4.6201	-4.14439		13.7625				-4.09478	-5.22052	-4.65765	-4.14439
														15.1794				-4.05722	-5.18295	-4.62008	-4.14439		13.7662				-4.09473	-5.22046	-4.65759	-4.14439
														15.1844				-4.05721	-5.18294	-4.62007	-4.14439		13.7699				-4.09467	-5.22041	-4.65754	-4.14439
														15.1893				-4.05719	-5.18293	-4.62006	-4.14439		13.7736				-4.09461	-5.22035	-4.65748	-4.14439
														15.1942				-4.05718	-5.18292	-4.62005	-4.14439		13.7773				-4.09455	-5.22029	-4.65742	-4.14439
														15.1992				-4.05717	-5.18291	-4.62004	-4.14439		13.781				-4.09449	-5.22023	-4.65736	-4.14439
														15.2041				-4.05716	-5.1829	-4.62003	-4.14439		13.7847				-4.09443	-5.22017	-4.6573	-4.14439
														15.2091				-4.05715	-5.18289	-4.62002	-4.14439		13.7884				-4.09438	-5.22011	-4.65724	-4.14439
														15.2141				-4.05714	-5.18288	-4.62001	-4.14439		13.7921				-4.09432	-5.22006	-4.65719	-4.14439
														15.219				-4.05713	-5.18287	-4.62	-4.14439		13.7959				-4.09426	-5.22	-4.65713	-4.14439
														15.224				-4.05712	-5.18286	-4.61999	-4.14439		13.7996				-4.0942	-5.21994	-4.65707	-4.14439
														15.229				-4.05711	-5.18285	-4.61998	-4.14439		13.8033				-4.09414	-5.21988	-4.65701	-4.14439
														15.234				-4.0571	-5.18284	-4.61997	-4.14439		13.8071				-4.09408	-5.21982	-4.65695	-4.14439
														15.239				-4.05709	-5.18283	-4.61996	-4.14439		13.8109				-4.09402	-5.21976	-4.65689	-4.14439
														15.244				-4.05708	-5.18282	-4.61995	-4.14439		13.8146				-4.09397	-5.2197	-4.65684	-4.14439
														15.249				-4.05707	-5.18281	-4.61994	-4.14439		13.8184				-4.09391	-5.21965	-4.65678	-4.14439
														15.254				-4.05706	-5.1828	-4.61993	-4.14439		13.8222				-4.09385	-5.21959	-4.65672	-4.14439
														15.259				-4.05705	-5.18279	-4.61992	-4.14439		13.826				-4.09379	-5.21953	-4.65666	-4.14439
														15.2641				-4.05704	-5.18278	-4.61991	-4.14439		13.8298				-4.09373	-5.21947	-4.6566	-4.14439
														15.2691				-4.05703	-5.18277	-4.6199	-4.14439		13.8336				-4.09367	-5.21941	-4.65654	-4.14439
														15.2742				-4.05702	-5.18275	-4.61989	-4.14439		13.8374				-4.09362	-5.21935	-4.65649	-4.14439
														15.2792				-4.05701	-5.18274	-4.61988	-4.14439		13.8412				-4.09356	-5.2193	-4.65643	-4.14439
														15.2843				-4.057	-5.18273	-4.61986	-4.14439		13.845				-4.0935	-5.21924	-4.65637	-4.14439
														15.2893				-4.05699	-5.18272	-4.61985	-4.14439		13.8488				-4.09344	-5.21918	-4.65631	-4.14439
														15.2944				-4.05697	-5.18271	-4.61984	-4.14439		13.8527				-4.09338	-5.21912	-4.65625	-4.14439
														15.2995				-4.05696	-5.1827	-4.61983	-4.14439		13.8565				-4.09332	-5.21906	-4.65619	-4.14439
														15.3046				-4.05695	-5.18269	-4.61982	-4.14439		13.8604				-4.09327	-5.219	-4.65614	-4.14439
														15.3097				-4.05694	-5.18268	-4.61981	-4.14439		13.8642				-4.09321	-5.21895	-4.65608	-4.14439
														15.3148				-4.05693	-5.18267	-4.6198	-4.14439		13.8681				-4.09315	-5.21889	-4.65602	-4.14439
														15.3199				-4.05692	-5.18266	-4.61979	-4.14439		13.872				-4.09309	-5.21883	-4.65596	-4.14439
														15.325				-4.05691	-5.18265	-4.61978	-4.14439		13.8758				-4.09303	-5.21877	-4.6559	-4.14439
														15.3301				-4.0569	-5.18264	-4.61977	-4.14439		13.8797				-4.09297	-5.21871	-4.65584	-4.14439
														15.3353				-4.05689	-5.18263	-4.61976	-4.14439		13.8836				-4.09292	-5.21865	-4.65578	-4.14439
														15.3404				-4.05688	-5.18262	-4.61975	-4.14439		13.8875				-4.09286	-5.2186	-4.65573	-4.14439
														15.3455				-4.05687	-5.18261	-4.61974	-4.14439		13.8914				-4.0928	-5.21854	-4.65567	-4.14439
														15.3507				-4.05686	-5.1826	-4.61973	-4.14439		13.8953				-4.09274	-5.21848	-4.65561	-4.14439
														15.3558				-4.05685	-5.18259	-4.61972	-4.14439		13.8993				-4.09268	-5.21842	-4.65555	-4.14439
														15.361				-4.05684	-5.18258	-4.61971	-4.14439		13.9032				-4.09262	-5.21836	-4.65549	-4.14439
														15.3662				-4.05683	-5.18257	-4.6197	-4.14439		13.9071				-4.09257	-5.2183	-4.65543	-4.14439
														15.3714				-4.05682	-5.18256	-4.61969	-4.14439		13.911				-4.09251	-5.21825	-4.65538	-4.14439
														15.3765				-4.05681	-5.18255	-4.61968	-4.14439		13.915				-4.09245	-5.21819	-4.65532	-4.14439
														15.3818				-4.0568	-5.18253	-4.61967	-4.14439		13.919				-4.09239	-5.21813	-4.65526	-4.14439
														15.387				-4.05679	-5.18252	-4.61965	-4.14439		13.9229				-4.09233	-5.21807	-4.6552	-4.14439
														15.3922				-4.05678	-5.18251	-4.61964	-4.14439		13.9269				-4.09227	-5.21801	-4.65514	-4.14439
														15.3974				-4.05676	-5.1825	-4.61963	-4.14439		13.9309				-4.09221	-5.21795	-4.65508	-4.14439
														15.4026				-4.05675	-5.18249	-4.61962	-4.14439		13.9349				-4.09216	-5.21789	-4.65503	-4.14439
														15.4078				-4.05674	-5.18248	-4.61961	-4.14439		13.9389				-4.0921	-5.21784	-4.65497	-4.14439
														15.4131				-4.05673	-5.18247	-4.6196	-4.14439		13.9428				-4.09204	-5.21778	-4.65491	-4.14439
														15.4183				-4.05672	-5.18246	-4.61959	-4.14439		13.9469				-4.09198	-5.21772	-4.65485	-4.14439
														15.4236				-4.05671	-5.18245	-4.61958	-4.14439		13.9509				-4.09192	-5.21766	-4.65479	-4.14439
														15.4289				-4.0567	-5.18244	-4.61957	-4.14439		13.9549				-4.09186	-5.2176	-4.65473	-4.14439
														15.4341				-4.05669	-5.18243	-4.61956	-4.14439		13.9589				-4.09181	-5.21754	-4.65468	-4.14439
														15.4394				-4.05668	-5.18242	-4.61955	-4.14439		13.963				-4.09175	-5.21749	-4.65462	-4.14439
														15.4447				-4.05667	-5.18241	-4.61954	-4.14439		13.967				-4.09169	-5.21743	-4.65456	-4.14439
														15.45				-4.05666	-5.1824	-4.61953	-4.14439		13.9711				-4.09163	-5.21737	-4.6545	-4.14439
														15.4553				-4.05665	-5.18239	-4.61952	-4.14439		13.9751				-4.09157	-5.21731	-4.65444	-4.14439
														15.4606				-4.05664	-5.18238	-4.61951	-4.14439		13.9792				-4.09151	-5.21725	-4.65438	-4.14439
														15.4659				-4.05663	-5.18237	-4.6195	-4.14439		13.9833				-4.09146	-5.21719	-4.65433	-4.14439
														15.4712				-4.05662	-5.18236	-4.61949	-4.14439		13.9873				-4.0914	-5.21714	-4.65427	-4.14439
														15.4765				-4.05661	-5.18235	-4.61948	-4.14439		13.9914				-4.09134	-5.21708	-4.65421	-4.14439
														15.4819				-4.0566	-5.18234	-4.61947	-4.14439		13.9955				-4.09128	-5.21702	-4.65415	-4.14439
														15.4872				-4.05659	-5.18232	-4.61946	-4.14439		13.9996				-4.09122	-5.21696	-4.65409	-4.14439
														15.4926				-4.05658	-5.18231	-4.61945	-4.14439		14.0038				-4.09116	-5.2169	-4.65403	-4.14439
														15.498				-4.05657	-5.1823	-4.61943	-4.14439		14.0079				-4.09111	-5.21684	-4.65397	-4.14439
														15.5033				-4.05656	-5.18229	-4.61942	-4.14439		14.012				-4.09105	-5.21679	-4.65392	-4.14439
														15.5087				-4.05654	-5.18228	-4.61941	-4.14439		14.0161				-4.09099	-5.21673	-4.65386	-4.14439
														15.5141				-4.05653	-5.18227	-4.6194	-4.14439		14.0203				-4.09093	-5.21667	-4.6538	-4.14439
														15.5195				-4.05652	-5.18226	-4.61939	-4.14439		14.0244				-4.09087	-5.21661	-4.65374	-4.14439
														15.5249				-4.05651	-5.18225	-4.61938	-4.14439		14.0286				-4.09081	-5.21655	-4.65368	-4.14439
														15.5303				-4.0565	-5.18224	-4.61937	-4.14439		14.0328				-4.09076	-5.21649	-4.65362	-4.14439
														15.5357				-4.05649	-5.18223	-4.61936	-4.14439		14.0369				-4.0907	-5.21644	-4.65357	-4.14439
														15.5411				-4.05648	-5.18222	-4.61935	-4.14439		14.0411				-4.09064	-5.21638	-4.65351	-4.14439
														15.5466				-4.05647	-5.18221	-4.61934	-4.14439		14.0453				-4.09058	-5.21632	-4.65345	-4.14439
														15.552				-4.05646	-5.1822	-4.61933	-4.14439		14.0495				-4.09052	-5.21626	-4.65339	-4.14439
														15.5575				-4.05645	-5.18219	-4.61932	-4.14439		14.0537				-4.09046	-5.2162	-4.65333	-4.14439
														15.5629				-4.05644	-5.18218	-4.61931	-4.14439		14.0579				-4.0904	-5.21614	-4.65327	-4.14439
														15.5684				-4.05643	-5.18217	-4.6193	-4.14439		14.0622				-4.09035	-5.21608	-4.65322	-4.14439
														15.5739				-4.05642	-5.18216	-4.61929	-4.14439		14.0664				-4.09029	-5.21603	-4.65316	-4.14439
														15.5793				-4.05641	-5.18215	-4.61928	-4.14439		14.0706				-4.09023	-5.21597	-4.6531	-4.14439
														15.5848				-4.0564	-5.18214	-4.61927	-4.14439		14.0749				-4.09017	-5.21591	-4.65304	-4.14439
														15.5903				-4.05639	-5.18213	-4.61926	-4.14439		14.0792				-4.09011	-5.21585	-4.65298	-4.14439
														15.5958				-4.05638	-5.18212	-4.61925	-4.14439		14.0834				-4.09005	-5.21579	-4.65292	-4.14439
														15.6014				-4.05637	-5.1821	-4.61924	-4.14439		14.0877				-4.09	-5.21573	-4.65287	-4.14439
														15.6069				-4.05636	-5.18209	-4.61923	-4.14439		14.092				-4.08994	-5.21568	-4.65281	-4.14439
														15.6124				-4.05635	-5.18208	-4.61921	-4.14439		14.0962				-4.08988	-5.21562	-4.65275	-4.14439
														15.618				-4.05633	-5.18207	-4.6192	-4.14439		14.1006				-4.08982	-5.21556	-4.65269	-4.14439
														15.6235				-4.05632	-5.18206	-4.61919	-4.14439		14.1049				-4.08976	-5.2155	-4.65263	-4.14439
														15.6291				-4.05631	-5.18205	-4.61918	-4.14439		14.1092				-4.0897	-5.21544	-4.65257	-4.14439
														15.6346				-4.0563	-5.18204	-4.61917	-4.14439		14.1135				-4.08965	-5.21538	-4.65252	-4.14439
														15.6402				-4.05629	-5.18203	-4.61916	-4.14439		14.1178				-4.08959	-5.21533	-4.65246	-4.14439
														15.6458				-4.05628	-5.18202	-4.61915	-4.14439		14.1222				-4.08953	-5.21527	-4.6524	-4.14439
														15.6514				-4.05627	-5.18201	-4.61914	-4.14439		14.1265				-4.08947	-5.21521	-4.65234	-4.14439
														15.657				-4.05626	-5.182	-4.61913	-4.14439		14.1309				-4.08941	-5.21515	-4.65228	-4.14439
														15.6626				-4.05625	-5.18199	-4.61912	-4.14439		14.1352				-4.08935	-5.21509	-4.65222	-4.14439
														15.6682				-4.05624	-5.18198	-4.61911	-4.14439		14.1396				-4.0893	-5.21503	-4.65216	-4.14439
														15.6738				-4.05623	-5.18197	-4.6191	-4.14439		14.144				-4.08924	-5.21498	-4.65211	-4.14439
														15.6794				-4.05622	-5.18196	-4.61909	-4.14439		14.1484				-4.08918	-5.21492	-4.65205	-4.14439
														15.6851				-4.05621	-5.18195	-4.61908	-4.14439		14.1528				-4.08912	-5.21486	-4.65199	-4.14439
														15.6907				-4.0562	-5.18194	-4.61907	-4.14439		14.1572				-4.08906	-5.2148	-4.65193	-4.14439
														15.6964				-4.05619	-5.18193	-4.61906	-4.14439		14.1616				-4.089	-5.21474	-4.65187	-4.14439
														15.7021				-4.05618	-5.18192	-4.61905	-4.14439		14.166				-4.08895	-5.21468	-4.65181	-4.14439
														15.7077				-4.05617	-5.18191	-4.61904	-4.14439		14.1704				-4.08889	-5.21463	-4.65176	-4.14439
														15.7134				-4.05616	-5.18189	-4.61903	-4.14439		14.1749				-4.08883	-5.21457	-4.6517	-4.14439
														15.7191				-4.05615	-5.18188	-4.61902	-4.14439		14.1793				-4.08877	-5.21451	-4.65164	-4.14439
														15.7248				-4.05614	-5.18187	-4.619	-4.14439		14.1838				-4.08871	-5.21445	-4.65158	-4.14439
														15.7305				-4.05613	-5.18186	-4.61899	-4.14439		14.1883				-4.08865	-5.21439	-4.65152	-4.14439
														15.7363				-4.05611	-5.18185	-4.61898	-4.14439		14.1927				-4.08859	-5.21433	-4.65146	-4.14439
														15.742				-4.0561	-5.18184	-4.61897	-4.14439		14.1972				-4.08854	-5.21427	-4.65141	-4.14439
														15.7477				-4.05609	-5.18183	-4.61896	-4.14439		14.2017				-4.08848	-5.21422	-4.65135	-4.14439
														15.7535				-4.05608	-5.18182	-4.61895	-4.14439		14.2062				-4.08842	-5.21416	-4.65129	-4.14439
														15.7592				-4.05607	-5.18181	-4.61894	-4.14439		14.2107				-4.08836	-5.2141	-4.65123	-4.14439
														15.765				-4.05606	-5.1818	-4.61893	-4.14439		14.2152				-4.0883	-5.21404	-4.65117	-4.14439
														15.7707				-4.05605	-5.18179	-4.61892	-4.14439		14.2198				-4.08824	-5.21398	-4.65111	-4.14439
														15.7765				-4.05604	-5.18178	-4.61891	-4.14439		14.2243				-4.08819	-5.21392	-4.65106	-4.14439
														15.7823				-4.05603	-5.18177	-4.6189	-4.14439		14.2288				-4.08813	-5.21387	-4.651	-4.14439
														15.7881				-4.05602	-5.18176	-4.61889	-4.14439		14.2334				-4.08807	-5.21381	-4.65094	-4.14439
														15.7939				-4.05601	-5.18175	-4.61888	-4.14439		14.238				-4.08801	-5.21375	-4.65088	-4.14439
														15.7997				-4.056	-5.18174	-4.61887	-4.14439		14.2425				-4.08795	-5.21369	-4.65082	-4.14439
														15.8056				-4.05599	-5.18173	-4.61886	-4.14439		14.2471				-4.08789	-5.21363	-4.65076	-4.14439
														15.8114				-4.05598	-5.18172	-4.61885	-4.14439		14.2517				-4.08784	-5.21357	-4.65071	-4.14439
														15.8173				-4.05597	-5.18171	-4.61884	-4.14439		14.2563				-4.08778	-5.21352	-4.65065	-4.14439
														15.8231				-4.05596	-5.1817	-4.61883	-4.14439		14.2609				-4.08772	-5.21346	-4.65059	-4.14439
														15.829				-4.05595	-5.18169	-4.61882	-4.14439		14.2655				-4.08766	-5.2134	-4.65053	-4.14439
														15.8348				-4.05594	-5.18167	-4.61881	-4.14439		14.2702				-4.0876	-5.21334	-4.65047	-4.14439
														15.8407				-4.05593	-5.18166	-4.6188	-4.14439		14.2748				-4.08754	-5.21328	-4.65041	-4.14439
														15.8466				-4.05592	-5.18165	-4.61878	-4.14439		14.2795				-4.08749	-5.21322	-4.65035	-4.14439
														15.8525				-4.0559	-5.18164	-4.61877	-4.14439		14.2841				-4.08743	-5.21317	-4.6503	-4.14439
														15.8584				-4.05589	-5.18163	-4.61876	-4.14439		14.2888				-4.08737	-5.21311	-4.65024	-4.14439
														15.8644				-4.05588	-5.18162	-4.61875	-4.14439		14.2934				-4.08731	-5.21305	-4.65018	-4.14439
														15.8703				-4.05587	-5.18161	-4.61874	-4.14439		14.2981				-4.08725	-5.21299	-4.65012	-4.14439
														15.8762				-4.05586	-5.1816	-4.61873	-4.14439		14.3028				-4.08719	-5.21293	-4.65006	-4.14439
														15.8822				-4.05585	-5.18159	-4.61872	-4.14439		14.3075				-4.08714	-5.21287	-4.65	-4.14439
														15.8881				-4.05584	-5.18158	-4.61871	-4.14439		14.3122				-4.08708	-5.21282	-4.64995	-4.14439
														15.8941				-4.05583	-5.18157	-4.6187	-4.14439		14.317				-4.08702	-5.21276	-4.64989	-4.14439
														15.9001				-4.05582	-5.18156	-4.61869	-4.14439		14.3217				-4.08696	-5.2127	-4.64983	-4.14439
														15.9061				-4.05581	-5.18155	-4.61868	-4.14439		14.3264				-4.0869	-5.21264	-4.64977	-4.14439
														15.9121				-4.0558	-5.18154	-4.61867	-4.14439		14.3312				-4.08684	-5.21258	-4.64971	-4.14439
														15.9181				-4.05579	-5.18153	-4.61866	-4.14439		14.336				-4.08678	-5.21252	-4.64965	-4.14439
														15.9241				-4.05578	-5.18152	-4.61865	-4.14439		14.3407				-4.08673	-5.21246	-4.6496	-4.14439
														15.9301				-4.05577	-5.18151	-4.61864	-4.14439		14.3455				-4.08667	-5.21241	-4.64954	-4.14439
														15.9361				-4.05576	-5.1815	-4.61863	-4.14439		14.3503				-4.08661	-5.21235	-4.64948	-4.14439
														15.9422				-4.05575	-5.18149	-4.61862	-4.14439		14.3551				-4.08655	-5.21229	-4.64942	-4.14439
														15.9482				-4.05574	-5.18148	-4.61861	-4.14439		14.3599				-4.08649	-5.21223	-4.64936	-4.14439
														15.9543				-4.05573	-5.18146	-4.6186	-4.14439		14.3647				-4.08643	-5.21217	-4.6493	-4.14439
														15.9604				-4.05572	-5.18145	-4.61859	-4.14439		14.3695				-4.08638	-5.21211	-4.64925	-4.14439
														15.9665				-4.05571	-5.18144	-4.61857	-4.14439		14.3744				-4.08632	-5.21206	-4.64919	-4.14439
														15.9726				-4.0557	-5.18143	-4.61856	-4.14439		14.3792				-4.08626	-5.212	-4.64913	-4.14439
														15.9787				-4.05568	-5.18142	-4.61855	-4.14439		14.3841				-4.0862	-5.21194	-4.64907	-4.14439
														15.9848				-4.05567	-5.18141	-4.61854	-4.14439		14.3889				-4.08614	-5.21188	-4.64901	-4.14439
														15.9909				-4.05566	-5.1814	-4.61853	-4.14439		14.3938				-4.08608	-5.21182	-4.64895	-4.14439
														15.997				-4.05565	-5.18139	-4.61852	-4.14439		14.3987				-4.08603	-5.21176	-4.6489	-4.14439
														16.0032				-4.05564	-5.18138	-4.61851	-4.14439		14.4036				-4.08597	-5.21171	-4.64884	-4.14439
														16.0093				-4.05563	-5.18137	-4.6185	-4.14439		14.4085				-4.08591	-5.21165	-4.64878	-4.14439
														16.0155				-4.05562	-5.18136	-4.61849	-4.14439		14.4134				-4.08585	-5.21159	-4.64872	-4.14439
														16.0217				-4.05561	-5.18135	-4.61848	-4.14439		14.4184				-4.08579	-5.21153	-4.64866	-4.14439
														16.0279				-4.0556	-5.18134	-4.61847	-4.14439		14.4233				-4.08573	-5.21147	-4.6486	-4.14439
														16.0341				-4.05559	-5.18133	-4.61846	-4.14439		14.4283				-4.08568	-5.21141	-4.64854	-4.14439
														16.0403				-4.05558	-5.18132	-4.61845	-4.14439		14.4332				-4.08562	-5.21136	-4.64849	-4.14439
														16.0465				-4.05557	-5.18131	-4.61844	-4.14439		14.4382				-4.08556	-5.2113	-4.64843	-4.14439
														16.0527				-4.05556	-5.1813	-4.61843	-4.14439		14.4432				-4.0855	-5.21124	-4.64837	-4.14439
														16.0589				-4.05555	-5.18129	-4.61842	-4.14439		14.4482				-4.08544	-5.21118	-4.64831	-4.14439
														16.0652				-4.05554	-5.18128	-4.61841	-4.14439		14.4532				-4.08538	-5.21112	-4.64825	-4.14439
														16.0715				-4.05553	-5.18127	-4.6184	-4.14439		14.4582				-4.08533	-5.21106	-4.64819	-4.14439
														16.0777				-4.05552	-5.18126	-4.61839	-4.14439		14.4632				-4.08527	-5.21101	-4.64814	-4.14439
														16.084				-4.05551	-5.18124	-4.61838	-4.14439		14.4682				-4.08521	-5.21095	-4.64808	-4.14439
														16.0903				-4.0555	-5.18123	-4.61837	-4.14439		14.4733				-4.08515	-5.21089	-4.64802	-4.14439
														16.0966				-4.05549	-5.18122	-4.61835	-4.14439		14.4783				-4.08509	-5.21083	-4.64796	-4.14439
														16.1029				-4.05547	-5.18121	-4.61834	-4.14439		14.4834				-4.08503	-5.21077	-4.6479	-4.14439
														16.1092				-4.05546	-5.1812	-4.61833	-4.14439		14.4884				-4.08497	-5.21071	-4.64784	-4.14439
														16.1156				-4.05545	-5.18119	-4.61832	-4.14439		14.4935				-4.08492	-5.21065	-4.64779	-4.14439
														16.1219				-4.05544	-5.18118	-4.61831	-4.14439		14.4986				-4.08486	-5.2106	-4.64773	-4.14439
														16.1283				-4.05543	-5.18117	-4.6183	-4.14439		14.5037				-4.0848	-5.21054	-4.64767	-4.14439
														16.1346				-4.05542	-5.18116	-4.61829	-4.14439		14.5088				-4.08474	-5.21048	-4.64761	-4.14439
														16.141				-4.05541	-5.18115	-4.61828	-4.14439		14.514				-4.08468	-5.21042	-4.64755	-4.14439
														16.1474				-4.0554	-5.18114	-4.61827	-4.14439		14.5191				-4.08462	-5.21036	-4.64749	-4.14439
														16.1538				-4.05539	-5.18113	-4.61826	-4.14439		14.5243				-4.08457	-5.2103	-4.64744	-4.14439
														16.1602				-4.05538	-5.18112	-4.61825	-4.14439		14.5294				-4.08451	-5.21025	-4.64738	-4.14439
														16.1666				-4.05537	-5.18111	-4.61824	-4.14439		14.5346				-4.08445	-5.21019	-4.64732	-4.14439
														16.173				-4.05536	-5.1811	-4.61823	-4.14439		14.5398				-4.08439	-5.21013	-4.64726	-4.14439
														16.1795				-4.05535	-5.18109	-4.61822	-4.14439		14.545				-4.08433	-5.21007	-4.6472	-4.14439
														16.1859				-4.05534	-5.18108	-4.61821	-4.14439		14.5502				-4.08427	-5.21001	-4.64714	-4.14439
														16.1924				-4.05533	-5.18107	-4.6182	-4.14439		14.5554				-4.08422	-5.20995	-4.64709	-4.14439
														16.1989				-4.05532	-5.18106	-4.61819	-4.14439		14.5606				-4.08416	-5.2099	-4.64703	-4.14439
														16.2054				-4.05531	-5.18105	-4.61818	-4.14439		14.5658				-4.0841	-5.20984	-4.64697	-4.14439
														16.2119				-4.0553	-5.18103	-4.61817	-4.14439		14.5711				-4.08404	-5.20978	-4.64691	-4.14439
														16.2184				-4.05529	-5.18102	-4.61816	-4.14439		14.5763				-4.08398	-5.20972	-4.64685	-4.14439
														16.2249				-4.05528	-5.18101	-4.61814	-4.14439		14.5816				-4.08392	-5.20966	-4.64679	-4.14439
														16.2314				-4.05527	-5.181	-4.61813	-4.14439		14.5869				-4.08387	-5.2096	-4.64673	-4.14439
														16.238				-4.05525	-5.18099	-4.61812	-4.14439		14.5922				-4.08381	-5.20955	-4.64668	-4.14439
														16.2445				-4.05524	-5.18098	-4.61811	-4.14439		14.5975				-4.08375	-5.20949	-4.64662	-4.14439
														16.2511				-4.05523	-5.18097	-4.6181	-4.14439		14.6028				-4.08369	-5.20943	-4.64656	-4.14439
														16.2577				-4.05522	-5.18096	-4.61809	-4.14439		14.6081				-4.08363	-5.20937	-4.6465	-4.14439
														16.2642				-4.05521	-5.18095	-4.61808	-4.14439		14.6135				-4.08357	-5.20931	-4.64644	-4.14439
														16.2708				-4.0552	-5.18094	-4.61807	-4.14439		14.6188				-4.08352	-5.20925	-4.64638	-4.14439
														16.2775				-4.05519	-5.18093	-4.61806	-4.14439		14.6242				-4.08346	-5.2092	-4.64633	-4.14439
														16.2841				-4.05518	-5.18092	-4.61805	-4.14439		14.6296				-4.0834	-5.20914	-4.64627	-4.14439
														16.2907				-4.05517	-5.18091	-4.61804	-4.14439		14.6349				-4.08334	-5.20908	-4.64621	-4.14439
														16.2974				-4.05516	-5.1809	-4.61803	-4.14439		14.6403				-4.08328	-5.20902	-4.64615	-4.14439
														16.304				-4.05515	-5.18089	-4.61802	-4.14439		14.6457				-4.08322	-5.20896	-4.64609	-4.14439
														16.3107				-4.05514	-5.18088	-4.61801	-4.14439		14.6512				-4.08316	-5.2089	-4.64603	-4.14439
														16.3174				-4.05513	-5.18087	-4.618	-4.14439		14.6566				-4.08311	-5.20884	-4.64598	-4.14439
														16.3241				-4.05512	-5.18086	-4.61799	-4.14439		14.6621				-4.08305	-5.20879	-4.64592	-4.14439
														16.3308				-4.05511	-5.18085	-4.61798	-4.14439		14.6675				-4.08299	-5.20873	-4.64586	-4.14439
														16.3375				-4.0551	-5.18084	-4.61797	-4.14439		14.673				-4.08293	-5.20867	-4.6458	-4.14439
														16.3442				-4.05509	-5.18083	-4.61796	-4.14439		14.6784				-4.08287	-5.20861	-4.64574	-4.14439
														16.351				-4.05508	-5.18081	-4.61795	-4.14439		14.6839				-4.08281	-5.20855	-4.64568	-4.14439
														16.3577				-4.05507	-5.1808	-4.61794	-4.14439		14.6895				-4.08276	-5.20849	-4.64563	-4.14439
														16.3645				-4.05506	-5.18079	-4.61792	-4.14439		14.695				-4.0827	-5.20844	-4.64557	-4.14439
														16.3713				-4.05504	-5.18078	-4.61791	-4.14439		14.7005				-4.08264	-5.20838	-4.64551	-4.14439
														16.3781				-4.05503	-5.18077	-4.6179	-4.14439		14.706				-4.08258	-5.20832	-4.64545	-4.14439
														16.3849				-4.05502	-5.18076	-4.61789	-4.14439		14.7116				-4.08252	-5.20826	-4.64539	-4.14439
														16.3917				-4.05501	-5.18075	-4.61788	-4.14439		14.7172				-4.08246	-5.2082	-4.64533	-4.14439
														16.3985				-4.055	-5.18074	-4.61787	-4.14439		14.7227				-4.08241	-5.20814	-4.64527	-4.14439
														16.4053				-4.05499	-5.18073	-4.61786	-4.14439		14.7283				-4.08235	-5.20809	-4.64522	-4.14439
														16.4122				-4.05498	-5.18072	-4.61785	-4.14439		14.7339				-4.08229	-5.20803	-4.64516	-4.14439
														16.4191				-4.05497	-5.18071	-4.61784	-4.14439		14.7395				-4.08223	-5.20797	-4.6451	-4.14439
														16.4259				-4.05496	-5.1807	-4.61783	-4.14439		14.7452				-4.08217	-5.20791	-4.64504	-4.14439
														16.4328				-4.05495	-5.18069	-4.61782	-4.14439		14.7508				-4.08211	-5.20785	-4.64498	-4.14439
														16.4397				-4.05494	-5.18068	-4.61781	-4.14439		14.7564				-4.08206	-5.20779	-4.64492	-4.14439
														16.4466				-4.05493	-5.18067	-4.6178	-4.14439		14.7621				-4.082	-5.20774	-4.64487	-4.14439
														16.4536				-4.05492	-5.18066	-4.61779	-4.14439		14.7678				-4.08194	-5.20768	-4.64481	-4.14439
														16.4605				-4.05491	-5.18065	-4.61778	-4.14439		14.7735				-4.08188	-5.20762	-4.64475	-4.14439
														16.4675				-4.0549	-5.18064	-4.61777	-4.14439		14.7792				-4.08182	-5.20756	-4.64469	-4.14439
														16.4744				-4.05489	-5.18063	-4.61776	-4.14439		14.7849				-4.08176	-5.2075	-4.64463	-4.14439
														16.4814				-4.05488	-5.18062	-4.61775	-4.14439		14.7906				-4.08171	-5.20744	-4.64457	-4.14439
														16.4884				-4.05487	-5.1806	-4.61774	-4.14439		14.7964				-4.08165	-5.20739	-4.64452	-4.14439
														16.4954				-4.05486	-5.18059	-4.61773	-4.14439		14.8021				-4.08159	-5.20733	-4.64446	-4.14439
														16.5024				-4.05485	-5.18058	-4.61771	-4.14439		14.8079				-4.08153	-5.20727	-4.6444	-4.14439
														16.5095				-4.05484	-5.18057	-4.6177	-4.14439		14.8137				-4.08147	-5.20721	-4.64434	-4.14439
														16.5165				-4.05482	-5.18056	-4.61769	-4.14439		14.8195				-4.08141	-5.20715	-4.64428	-4.14439
														16.5236				-4.05481	-5.18055	-4.61768	-4.14439		14.8253				-4.08135	-5.20709	-4.64422	-4.14439
														16.5306				-4.0548	-5.18054	-4.61767	-4.14439		14.8311				-4.0813	-5.20703	-4.64417	-4.14439
														16.5377				-4.05479	-5.18053	-4.61766	-4.14439		14.8369				-4.08124	-5.20698	-4.64411	-4.14439
														16.5448				-4.05478	-5.18052	-4.61765	-4.14439		14.8428				-4.08118	-5.20692	-4.64405	-4.14439
														16.5519				-4.05477	-5.18051	-4.61764	-4.14439		14.8486				-4.08112	-5.20686	-4.64399	-4.14439
														16.5591				-4.05476	-5.1805	-4.61763	-4.14439		14.8545				-4.08106	-5.2068	-4.64393	-4.14439
														16.5662				-4.05475	-5.18049	-4.61762	-4.14439		14.8604				-4.081	-5.20674	-4.64387	-4.14439
														16.5734				-4.05474	-5.18048	-4.61761	-4.14439		14.8663				-4.08095	-5.20668	-4.64382	-4.14439
														16.5805				-4.05473	-5.18047	-4.6176	-4.14439		14.8722				-4.08089	-5.20663	-4.64376	-4.14439
														16.5877				-4.05472	-5.18046	-4.61759	-4.14439		14.8781				-4.08083	-5.20657	-4.6437	-4.14439
														16.5949				-4.05471	-5.18045	-4.61758	-4.14439		14.8841				-4.08077	-5.20651	-4.64364	-4.14439
														16.6021				-4.0547	-5.18044	-4.61757	-4.14439		14.89				-4.08071	-5.20645	-4.64358	-4.14439
														16.6093				-4.05469	-5.18043	-4.61756	-4.14439		14.896				-4.08065	-5.20639	-4.64352	-4.14439
														16.6165				-4.05468	-5.18042	-4.61755	-4.14439		14.902				-4.0806	-5.20633	-4.64346	-4.14439
														16.6238				-4.05467	-5.18041	-4.61754	-4.14439		14.908				-4.08054	-5.20628	-4.64341	-4.14439
														16.631				-4.05466	-5.1804	-4.61753	-4.14439		14.914				-4.08048	-5.20622	-4.64335	-4.14439
														16.6383				-4.05465	-5.18038	-4.61752	-4.14439		14.92				-4.08042	-5.20616	-4.64329	-4.14439
														16.6456				-4.05464	-5.18037	-4.61751	-4.14439		14.926				-4.08036	-5.2061	-4.64323	-4.14439
														16.6529				-4.05463	-5.18036	-4.61749	-4.14439		14.9321				-4.0803	-5.20604	-4.64317	-4.14439
														16.6602				-4.05461	-5.18035	-4.61748	-4.14439		14.9381				-4.08025	-5.20598	-4.64311	-4.14439
														16.6676				-4.0546	-5.18034	-4.61747	-4.14439		14.9442				-4.08019	-5.20593	-4.64306	-4.14439
														16.6749				-4.05459	-5.18033	-4.61746	-4.14439		14.9503				-4.08013	-5.20587	-4.643	-4.14439
														16.6823				-4.05458	-5.18032	-4.61745	-4.14439		14.9564				-4.08007	-5.20581	-4.64294	-4.14439
														16.6897				-4.05457	-5.18031	-4.61744	-4.14439		14.9625				-4.08001	-5.20575	-4.64288	-4.14439
														16.697				-4.05456	-5.1803	-4.61743	-4.14439		14.9687				-4.07995	-5.20569	-4.64282	-4.14439
														16.7045				-4.05455	-5.18029	-4.61742	-4.14439		14.9748				-4.0799	-5.20563	-4.64276	-4.14439
														16.7119				-4.05454	-5.18028	-4.61741	-4.14439		14.981				-4.07984	-5.20558	-4.64271	-4.14439
														16.7193				-4.05453	-5.18027	-4.6174	-4.14439		14.9872				-4.07978	-5.20552	-4.64265	-4.14439
														16.7267				-4.05452	-5.18026	-4.61739	-4.14439		14.9934				-4.07972	-5.20546	-4.64259	-4.14439
														16.7342				-4.05451	-5.18025	-4.61738	-4.14439		14.9996				-4.07966	-5.2054	-4.64253	-4.14439
														16.7417				-4.0545	-5.18024	-4.61737	-4.14439		15.0058				-4.0796	-5.20534	-4.64247	-4.14439
														16.7492				-4.05449	-5.18023	-4.61736	-4.14439		15.012				-4.07954	-5.20528	-4.64241	-4.14439
														16.7567				-4.05448	-5.18022	-4.61735	-4.14439		15.0183				-4.07949	-5.20522	-4.64236	-4.14439
														16.7642				-4.05447	-5.18021	-4.61734	-4.14439		15.0246				-4.07943	-5.20517	-4.6423	-4.14439
														16.7717				-4.05446	-5.1802	-4.61733	-4.14439		15.0308				-4.07937	-5.20511	-4.64224	-4.14439
														16.7793				-4.05445	-5.18019	-4.61732	-4.14439		15.0371				-4.07931	-5.20505	-4.64218	-4.14439
														16.7869				-4.05444	-5.18018	-4.61731	-4.14439		15.0434				-4.07925	-5.20499	-4.64212	-4.14439
														16.7944				-4.05443	-5.18016	-4.6173	-4.14439		15.0498				-4.07919	-5.20493	-4.64206	-4.14439
														16.802				-4.05442	-5.18015	-4.61728	-4.14439		15.0561				-4.07914	-5.20487	-4.64201	-4.14439
														16.8097				-4.05441	-5.18014	-4.61727	-4.14439		15.0625				-4.07908	-5.20482	-4.64195	-4.14439
														16.8173				-4.05439	-5.18013	-4.61726	-4.14439		15.0688				-4.07902	-5.20476	-4.64189	-4.14439
														16.8249				-4.05438	-5.18012	-4.61725	-4.14439		15.0752				-4.07896	-5.2047	-4.64183	-4.14439
														16.8326				-4.05437	-5.18011	-4.61724	-4.14439		15.0816				-4.0789	-5.20464	-4.64177	-4.14439
														16.8403				-4.05436	-5.1801	-4.61723	-4.14439		15.0881				-4.07884	-5.20458	-4.64171	-4.14439
														16.8479				-4.05435	-5.18009	-4.61722	-4.14439		15.0945				-4.07879	-5.20452	-4.64165	-4.14439
														16.8556				-4.05434	-5.18008	-4.61721	-4.14439		15.1009				-4.07873	-5.20447	-4.6416	-4.14439
														16.8634				-4.05433	-5.18007	-4.6172	-4.14439		15.1074				-4.07867	-5.20441	-4.64154	-4.14439
														16.8711				-4.05432	-5.18006	-4.61719	-4.14439		15.1139				-4.07861	-5.20435	-4.64148	-4.14439
														16.8788				-4.05431	-5.18005	-4.61718	-4.14439		15.1204				-4.07855	-5.20429	-4.64142	-4.14439
														16.8866				-4.0543	-5.18004	-4.61717	-4.14439		15.1269				-4.07849	-5.20423	-4.64136	-4.14439
														16.8944				-4.05429	-5.18003	-4.61716	-4.14439		15.1334				-4.07844	-5.20417	-4.6413	-4.14439
														16.9022				-4.05428	-5.18002	-4.61715	-4.14439		15.14				-4.07838	-5.20412	-4.64125	-4.14439
														16.91				-4.05427	-5.18001	-4.61714	-4.14439		15.1465				-4.07832	-5.20406	-4.64119	-4.14439
														16.9179				-4.05426	-5.18	-4.61713	-4.14439		15.1531				-4.07826	-5.204	-4.64113	-4.14439
														16.9257				-4.05425	-5.17999	-4.61712	-4.14439		15.1597				-4.0782	-5.20394	-4.64107	-4.14439
														16.9336				-4.05424	-5.17998	-4.61711	-4.14439		15.1663				-4.07814	-5.20388	-4.64101	-4.14439
														16.9414				-4.05423	-5.17997	-4.6171	-4.14439		15.173				-4.07809	-5.20382	-4.64095	-4.14439
														16.9493				-4.05422	-5.17995	-4.61709	-4.14439		15.1796				-4.07803	-5.20377	-4.6409	-4.14439
														16.9572				-4.05421	-5.17994	-4.61708	-4.14439		15.1862				-4.07797	-5.20371	-4.64084	-4.14439
														16.9652				-4.0542	-5.17993	-4.61706	-4.14439		15.1929				-4.07791	-5.20365	-4.64078	-4.14439
														16.9731				-4.05418	-5.17992	-4.61705	-4.14439		15.1996				-4.07785	-5.20359	-4.64072	-4.14439
														16.9811				-4.05417	-5.17991	-4.61704	-4.14439		15.2063				-4.07779	-5.20353	-4.64066	-4.14439
														16.9891				-4.05416	-5.1799	-4.61703	-4.14439		15.2131				-4.07773	-5.20347	-4.6406	-4.14439
														16.9971				-4.05415	-5.17989	-4.61702	-4.14439		15.2198				-4.07768	-5.20341	-4.64055	-4.14439
														17.0051				-4.05414	-5.17988	-4.61701	-4.14439		15.2265				-4.07762	-5.20336	-4.64049	-4.14439
														17.0131				-4.05413	-5.17987	-4.617	-4.14439		15.2333				-4.07756	-5.2033	-4.64043	-4.14439
														17.0212				-4.05412	-5.17986	-4.61699	-4.14439		15.2401				-4.0775	-5.20324	-4.64037	-4.14439
														17.0292				-4.05411	-5.17985	-4.61698	-4.14439		15.2469				-4.07744	-5.20318	-4.64031	-4.14439
														17.0373				-4.0541	-5.17984	-4.61697	-4.14439		15.2538				-4.07738	-5.20312	-4.64025	-4.14439
														17.0454				-4.05409	-5.17983	-4.61696	-4.14439		15.2606				-4.07733	-5.20306	-4.6402	-4.14439
														17.0535				-4.05408	-5.17982	-4.61695	-4.14439		15.2675				-4.07727	-5.20301	-4.64014	-4.14439
														17.0617				-4.05407	-5.17981	-4.61694	-4.14439		15.2743				-4.07721	-5.20295	-4.64008	-4.14439
														17.0698				-4.05406	-5.1798	-4.61693	-4.14439		15.2812				-4.07715	-5.20289	-4.64002	-4.14439
														17.078				-4.05405	-5.17979	-4.61692	-4.14439		15.2881				-4.07709	-5.20283	-4.63996	-4.14439
														17.0861				-4.05404	-5.17978	-4.61691	-4.14439		15.2951				-4.07703	-5.20277	-4.6399	-4.14439
														17.0944				-4.05403	-5.17977	-4.6169	-4.14439		15.302				-4.07698	-5.20271	-4.63984	-4.14439
														17.1026				-4.05402	-5.17976	-4.61689	-4.14439		15.309				-4.07692	-5.20266	-4.63979	-4.14439
														17.1108				-4.05401	-5.17975	-4.61688	-4.14439		15.316				-4.07686	-5.2026	-4.63973	-4.14439
														17.1191				-4.054	-5.17973	-4.61687	-4.14439		15.323				-4.0768	-5.20254	-4.63967	-4.14439
														17.1273				-4.05399	-5.17972	-4.61685	-4.14439		15.33				-4.07674	-5.20248	-4.63961	-4.14439
														17.1356				-4.05398	-5.17971	-4.61684	-4.14439		15.337				-4.07668	-5.20242	-4.63955	-4.14439
														17.144				-4.05396	-5.1797	-4.61683	-4.14439		15.3441				-4.07663	-5.20236	-4.63949	-4.14439
														17.1523				-4.05395	-5.17969	-4.61682	-4.14439		15.3511				-4.07657	-5.20231	-4.63944	-4.14439
														17.1606				-4.05394	-5.17968	-4.61681	-4.14439		15.3582				-4.07651	-5.20225	-4.63938	-4.14439
														17.169				-4.05393	-5.17967	-4.6168	-4.14439		15.3653				-4.07645	-5.20219	-4.63932	-4.14439
														17.1774				-4.05392	-5.17966	-4.61679	-4.14439		15.3725				-4.07639	-5.20213	-4.63926	-4.14439
														17.1858				-4.05391	-5.17965	-4.61678	-4.14439		15.3796				-4.07633	-5.20207	-4.6392	-4.14439
														17.1942				-4.0539	-5.17964	-4.61677	-4.14439		15.3868				-4.07628	-5.20201	-4.63914	-4.14439
														17.2026				-4.05389	-5.17963	-4.61676	-4.14439		15.394				-4.07622	-5.20196	-4.63909	-4.14439
														17.2111				-4.05388	-5.17962	-4.61675	-4.14439		15.4012				-4.07616	-5.2019	-4.63903	-4.14439
														17.2196				-4.05387	-5.17961	-4.61674	-4.14439		15.4084				-4.0761	-5.20184	-4.63897	-4.14439
														17.2281				-4.05386	-5.1796	-4.61673	-4.14439		15.4156				-4.07604	-5.20178	-4.63891	-4.14439
														17.2366				-4.05385	-5.17959	-4.61672	-4.14439		15.4229				-4.07598	-5.20172	-4.63885	-4.14439
														17.2451				-4.05384	-5.17958	-4.61671	-4.14439		15.4301				-4.07592	-5.20166	-4.63879	-4.14439
														17.2537				-4.05383	-5.17957	-4.6167	-4.14439		15.4375				-4.07587	-5.2016	-4.63874	-4.14439
														17.2622				-4.05382	-5.17956	-4.61669	-4.14439		15.4448				-4.07581	-5.20155	-4.63868	-4.14439
														17.2708				-4.05381	-5.17955	-4.61668	-4.14439		15.4521				-4.07575	-5.20149	-4.63862	-4.14439
														17.2794				-4.0538	-5.17954	-4.61667	-4.14439		15.4595				-4.07569	-5.20143	-4.63856	-4.14439
														17.2881				-4.05379	-5.17952	-4.61666	-4.14439		15.4668				-4.07563	-5.20137	-4.6385	-4.14439
														17.2967				-4.05378	-5.17951	-4.61665	-4.14439		15.4742				-4.07557	-5.20131	-4.63844	-4.14439
														17.3054				-4.05377	-5.1795	-4.61663	-4.14439		15.4816				-4.07552	-5.20125	-4.63839	-4.14439
														17.3141				-4.05375	-5.17949	-4.61662	-4.14439		15.4891				-4.07546	-5.2012	-4.63833	-4.14439
														17.3228				-4.05374	-5.17948	-4.61661	-4.14439		15.4965				-4.0754	-5.20114	-4.63827	-4.14439
														17.3315				-4.05373	-5.17947	-4.6166	-4.14439		15.504				-4.07534	-5.20108	-4.63821	-4.14439
														17.3403				-4.05372	-5.17946	-4.61659	-4.14439		15.5115				-4.07528	-5.20102	-4.63815	-4.14439
														17.349				-4.05371	-5.17945	-4.61658	-4.14439		15.519				-4.07522	-5.20096	-4.63809	-4.14439
														17.3578				-4.0537	-5.17944	-4.61657	-4.14439		15.5265				-4.07517	-5.2009	-4.63803	-4.14439
														17.3666				-4.05369	-5.17943	-4.61656	-4.14439		15.5341				-4.07511	-5.20085	-4.63798	-4.14439
														17.3755				-4.05368	-5.17942	-4.61655	-4.14439		15.5416				-4.07505	-5.20079	-4.63792	-4.14439
														17.3843				-4.05367	-5.17941	-4.61654	-4.14439		15.5492				-4.07499	-5.20073	-4.63786	-4.14439
														17.3932				-4.05366	-5.1794	-4.61653	-4.14439		15.5568				-4.07493	-5.20067	-4.6378	-4.14439
														17.402				-4.05365	-5.17939	-4.61652	-4.14439		15.5645				-4.07487	-5.20061	-4.63774	-4.14439
														17.411				-4.05364	-5.17938	-4.61651	-4.14439		15.5721				-4.07482	-5.20055	-4.63768	-4.14439
														17.4199				-4.05363	-5.17937	-4.6165	-4.14439		15.5798				-4.07476	-5.2005	-4.63763	-4.14439
														17.4289				-4.05362	-5.17936	-4.61649	-4.14439		15.5875				-4.0747	-5.20044	-4.63757	-4.14439
														17.4378				-4.05361	-5.17935	-4.61648	-4.14439		15.5952				-4.07464	-5.20038	-4.63751	-4.14439
														17.4468				-4.0536	-5.17934	-4.61647	-4.14439		15.6029				-4.07458	-5.20032	-4.63745	-4.14439
														17.4558				-4.05359	-5.17933	-4.61646	-4.14439		15.6107				-4.07452	-5.20026	-4.63739	-4.14439
														17.4649				-4.05358	-5.17932	-4.61645	-4.14439		15.6185				-4.07447	-5.2002	-4.63733	-4.14439
														17.4739				-4.05357	-5.1793	-4.61644	-4.14439		15.6263				-4.07441	-5.20015	-4.63728	-4.14439
														17.483				-4.05356	-5.17929	-4.61642	-4.14439		15.6341				-4.07435	-5.20009	-4.63722	-4.14439
														17.4921				-4.05355	-5.17928	-4.61641	-4.14439		15.6419				-4.07429	-5.20003	-4.63716	-4.14439
														17.5012				-4.05353	-5.17927	-4.6164	-4.14439		15.6498				-4.07423	-5.19997	-4.6371	-4.14439
														17.5104				-4.05352	-5.17926	-4.61639	-4.14439		15.6577				-4.07417	-5.19991	-4.63704	-4.14439
														17.5195				-4.05351	-5.17925	-4.61638	-4.14439		15.6656				-4.07411	-5.19985	-4.63698	-4.14439
														17.5287				-4.0535	-5.17924	-4.61637	-4.14439		15.6735				-4.07406	-5.19979	-4.63693	-4.14439
														17.5379				-4.05349	-5.17923	-4.61636	-4.14439		15.6815				-4.074	-5.19974	-4.63687	-4.14439
														17.5472				-4.05348	-5.17922	-4.61635	-4.14439		15.6895				-4.07394	-5.19968	-4.63681	-4.14439
														17.5564				-4.05347	-5.17921	-4.61634	-4.14439		15.6975				-4.07388	-5.19962	-4.63675	-4.14439
														17.5657				-4.05346	-5.1792	-4.61633	-4.14439		15.7055				-4.07382	-5.19956	-4.63669	-4.14439
														17.575				-4.05345	-5.17919	-4.61632	-4.14439		15.7135				-4.07376	-5.1995	-4.63663	-4.14439
														17.5843				-4.05344	-5.17918	-4.61631	-4.14439		15.7216				-4.07371	-5.19944	-4.63658	-4.14439
														17.5937				-4.05343	-5.17917	-4.6163	-4.14439		15.7297				-4.07365	-5.19939	-4.63652	-4.14439
														17.603				-4.05342	-5.17916	-4.61629	-4.14439		15.7378				-4.07359	-5.19933	-4.63646	-4.14439
														17.6124				-4.05341	-5.17915	-4.61628	-4.14439		15.7459				-4.07353	-5.19927	-4.6364	-4.14439
														17.6218				-4.0534	-5.17914	-4.61627	-4.14439		15.7541				-4.07347	-5.19921	-4.63634	-4.14439
														17.6313				-4.05339	-5.17913	-4.61626	-4.14439		15.7622				-4.07341	-5.19915	-4.63628	-4.14439
														17.6407				-4.05338	-5.17912	-4.61625	-4.14439		15.7704				-4.07336	-5.19909	-4.63622	-4.14439
														17.6502				-4.05337	-5.17911	-4.61624	-4.14439		15.7787				-4.0733	-5.19904	-4.63617	-4.14439
														17.6597				-4.05336	-5.17909	-4.61623	-4.14439		15.7869				-4.07324	-5.19898	-4.63611	-4.14439
														17.6693				-4.05335	-5.17908	-4.61622	-4.14439		15.7952				-4.07318	-5.19892	-4.63605	-4.14439
														17.6788				-4.05334	-5.17907	-4.6162	-4.14439		15.8035				-4.07312	-5.19886	-4.63599	-4.14439
														17.6884				-4.05332	-5.17906	-4.61619	-4.14439		15.8118				-4.07306	-5.1988	-4.63593	-4.14439
														17.698				-4.05331	-5.17905	-4.61618	-4.14439		15.8201				-4.07301	-5.19874	-4.63587	-4.14439
														17.7076				-4.0533	-5.17904	-4.61617	-4.14439		15.8285				-4.07295	-5.19869	-4.63582	-4.14439
														17.7172				-4.05329	-5.17903	-4.61616	-4.14439		15.8369				-4.07289	-5.19863	-4.63576	-4.14439
														17.7269				-4.05328	-5.17902	-4.61615	-4.14439		15.8453				-4.07283	-5.19857	-4.6357	-4.14439
														17.7366				-4.05327	-5.17901	-4.61614	-4.14439		15.8537				-4.07277	-5.19851	-4.63564	-4.14439
														17.7463				-4.05326	-5.179	-4.61613	-4.14439		15.8622				-4.07271	-5.19845	-4.63558	-4.14439
														17.7561				-4.05325	-5.17899	-4.61612	-4.14439		15.8707				-4.07266	-5.19839	-4.63552	-4.14439
														17.7659				-4.05324	-5.17898	-4.61611	-4.14439		15.8792				-4.0726	-5.19833	-4.63547	-4.14439
														17.7757				-4.05323	-5.17897	-4.6161	-4.14439		15.8878				-4.07254	-5.19828	-4.63541	-4.14439
														17.7855				-4.05322	-5.17896	-4.61609	-4.14439		15.8963				-4.07248	-5.19822	-4.63535	-4.14439
														17.7953				-4.05321	-5.17895	-4.61608	-4.14439		15.9049				-4.07242	-5.19816	-4.63529	-4.14439
														17.8052				-4.0532	-5.17894	-4.61607	-4.14439		15.9135				-4.07236	-5.1981	-4.63523	-4.14439
														17.8151				-4.05319	-5.17893	-4.61606	-4.14439		15.9222				-4.0723	-5.19804	-4.63517	-4.14439
														17.825				-4.05318	-5.17892	-4.61605	-4.14439		15.9308				-4.07225	-5.19798	-4.63512	-4.14439
														17.835				-4.05317	-5.17891	-4.61604	-4.14439		15.9395				-4.07219	-5.19793	-4.63506	-4.14439
														17.8449				-4.05316	-5.1789	-4.61603	-4.14439		15.9482				-4.07213	-5.19787	-4.635	-4.14439
														17.8549				-4.05315	-5.17889	-4.61602	-4.14439		15.957				-4.07207	-5.19781	-4.63494	-4.14439
														17.865				-4.05314	-5.17887	-4.61601	-4.14439		15.9657				-4.07201	-5.19775	-4.63488	-4.14439
														17.875				-4.05313	-5.17886	-4.61599	-4.14439		15.9745				-4.07195	-5.19769	-4.63482	-4.14439
														17.8851				-4.05312	-5.17885	-4.61598	-4.14439		15.9833				-4.0719	-5.19763	-4.63477	-4.14439
														17.8952				-4.0531	-5.17884	-4.61597	-4.14439		15.9922				-4.07184	-5.19758	-4.63471	-4.14439
														17.9053				-4.05309	-5.17883	-4.61596	-4.14439		16.001				-4.07178	-5.19752	-4.63465	-4.14439
														17.9155				-4.05308	-5.17882	-4.61595	-4.14439		16.0099				-4.07172	-5.19746	-4.63459	-4.14439
														17.9257				-4.05307	-5.17881	-4.61594	-4.14439		16.0189				-4.07166	-5.1974	-4.63453	-4.14439
														17.9359				-4.05306	-5.1788	-4.61593	-4.14439		16.0278				-4.0716	-5.19734	-4.63447	-4.14439
														17.9461				-4.05305	-5.17879	-4.61592	-4.14439		16.0368				-4.07155	-5.19728	-4.63441	-4.14439
														17.9564				-4.05304	-5.17878	-4.61591	-4.14439		16.0458				-4.07149	-5.19723	-4.63436	-4.14439
														17.9667				-4.05303	-5.17877	-4.6159	-4.14439		16.0548				-4.07143	-5.19717	-4.6343	-4.14439
														17.977				-4.05302	-5.17876	-4.61589	-4.14439		16.0639				-4.07137	-5.19711	-4.63424	-4.14439
														17.9873				-4.05301	-5.17875	-4.61588	-4.14439		16.073				-4.07131	-5.19705	-4.63418	-4.14439
														17.9977				-4.053	-5.17874	-4.61587	-4.14439		16.0821				-4.07125	-5.19699	-4.63412	-4.14439
														18.0081				-4.05299	-5.17873	-4.61586	-4.14439		16.0912				-4.0712	-5.19693	-4.63406	-4.14439
														18.0186				-4.05298	-5.17872	-4.61585	-4.14439		16.1004				-4.07114	-5.19688	-4.63401	-4.14439
														18.029				-4.05297	-5.17871	-4.61584	-4.14439		16.1096				-4.07108	-5.19682	-4.63395	-4.14439
														18.0395				-4.05296	-5.1787	-4.61583	-4.14439		16.1188				-4.07102	-5.19676	-4.63389	-4.14439
														18.05				-4.05295	-5.17869	-4.61582	-4.14439		16.1281				-4.07096	-5.1967	-4.63383	-4.14439
														18.0606				-4.05294	-5.17868	-4.61581	-4.14439		16.1374				-4.0709	-5.19664	-4.63377	-4.14439
														18.0711				-4.05293	-5.17866	-4.6158	-4.14439		16.1467				-4.07084	-5.19658	-4.63371	-4.14439
														18.0817				-4.05292	-5.17865	-4.61579	-4.14439		16.1561				-4.07079	-5.19652	-4.63366	-4.14439
														18.0924				-4.05291	-5.17864	-4.61577	-4.14439		16.1654				-4.07073	-5.19647	-4.6336	-4.14439
														18.103				-4.0529	-5.17863	-4.61576	-4.14439		16.1748				-4.07067	-5.19641	-4.63354	-4.14439
														18.1137				-4.05288	-5.17862	-4.61575	-4.14439		16.1842				-4.07061	-5.19635	-4.63348	-4.14439
														18.1245				-4.05287	-5.17861	-4.61574	-4.14439		16.1937				-4.07055	-5.19629	-4.63342	-4.14439
														18.1352				-4.05286	-5.1786	-4.61573	-4.14439		16.2032				-4.07049	-5.19623	-4.63336	-4.14439
														18.146				-4.05285	-5.17859	-4.61572	-4.14439		16.2127				-4.07044	-5.19617	-4.63331	-4.14439
														18.1568				-4.05284	-5.17858	-4.61571	-4.14439		16.2223				-4.07038	-5.19612	-4.63325	-4.14439
														18.1676				-4.05283	-5.17857	-4.6157	-4.14439		16.2319				-4.07032	-5.19606	-4.63319	-4.14439
														18.1785				-4.05282	-5.17856	-4.61569	-4.14439		16.2415				-4.07026	-5.196	-4.63313	-4.14439
														18.1894				-4.05281	-5.17855	-4.61568	-4.14439		16.2511				-4.0702	-5.19594	-4.63307	-4.14439
														18.2004				-4.0528	-5.17854	-4.61567	-4.14439		16.2608				-4.07014	-5.19588	-4.63301	-4.14439
														18.2113				-4.05279	-5.17853	-4.61566	-4.14439		16.2705				-4.07009	-5.19582	-4.63296	-4.14439
														18.2223				-4.05278	-5.17852	-4.61565	-4.14439		16.2802				-4.07003	-5.19577	-4.6329	-4.14439
														18.2333				-4.05277	-5.17851	-4.61564	-4.14439		16.29				-4.06997	-5.19571	-4.63284	-4.14439
														18.2444				-4.05276	-5.1785	-4.61563	-4.14439		16.2998				-4.06991	-5.19565	-4.63278	-4.14439
														18.2555				-4.05275	-5.17849	-4.61562	-4.14439		16.3096				-4.06985	-5.19559	-4.63272	-4.14439
														18.2666				-4.05274	-5.17848	-4.61561	-4.14439		16.3195				-4.06979	-5.19553	-4.63266	-4.14439
														18.2778				-4.05273	-5.17847	-4.6156	-4.14439		16.3294				-4.06974	-5.19547	-4.6326	-4.14439
														18.2889				-4.05272	-5.17846	-4.61559	-4.14439		16.3393				-4.06968	-5.19542	-4.63255	-4.14439
														18.3001				-4.05271	-5.17844	-4.61558	-4.14439		16.3492				-4.06962	-5.19536	-4.63249	-4.14439
														18.3114				-4.0527	-5.17843	-4.61556	-4.14439		16.3592				-4.06956	-5.1953	-4.63243	-4.14439
														18.3227				-4.05269	-5.17842	-4.61555	-4.14439		16.3693				-4.0695	-5.19524	-4.63237	-4.14439
														18.334				-4.05267	-5.17841	-4.61554	-4.14439		16.3793				-4.06944	-5.19518	-4.63231	-4.14439
														18.3453				-4.05266	-5.1784	-4.61553	-4.14439		16.3894				-4.06939	-5.19512	-4.63225	-4.14439
														18.3567				-4.05265	-5.17839	-4.61552	-4.14439		16.3995				-4.06933	-5.19507	-4.6322	-4.14439
														18.3681				-4.05264	-5.17838	-4.61551	-4.14439		16.4097				-4.06927	-5.19501	-4.63214	-4.14439
														18.3796				-4.05263	-5.17837	-4.6155	-4.14439		16.4199				-4.06921	-5.19495	-4.63208	-4.14439
														18.3911				-4.05262	-5.17836	-4.61549	-4.14439		16.4301				-4.06915	-5.19489	-4.63202	-4.14439
														18.4026				-4.05261	-5.17835	-4.61548	-4.14439		16.4403				-4.06909	-5.19483	-4.63196	-4.14439
														18.4141				-4.0526	-5.17834	-4.61547	-4.14439		16.4506				-4.06903	-5.19477	-4.6319	-4.14439
														18.4257				-4.05259	-5.17833	-4.61546	-4.14439		16.4609				-4.06898	-5.19471	-4.63185	-4.14439
														18.4373				-4.05258	-5.17832	-4.61545	-4.14439		16.4713				-4.06892	-5.19466	-4.63179	-4.14439
														18.449				-4.05257	-5.17831	-4.61544	-4.14439		16.4817				-4.06886	-5.1946	-4.63173	-4.14439
														18.4607				-4.05256	-5.1783	-4.61543	-4.14439		16.4921				-4.0688	-5.19454	-4.63167	-4.14439
														18.4724				-4.05255	-5.17829	-4.61542	-4.14439		16.5026				-4.06874	-5.19448	-4.63161	-4.14439
														18.4842				-4.05254	-5.17828	-4.61541	-4.14439		16.5131				-4.06868	-5.19442	-4.63155	-4.14439
														18.496				-4.05253	-5.17827	-4.6154	-4.14439		16.5236				-4.06863	-5.19436	-4.6315	-4.14439
														18.5078				-4.05252	-5.17826	-4.61539	-4.14439		16.5342				-4.06857	-5.19431	-4.63144	-4.14439
														18.5197				-4.05251	-5.17825	-4.61538	-4.14439		16.5448				-4.06851	-5.19425	-4.63138	-4.14439
														18.5316				-4.0525	-5.17823	-4.61537	-4.14439		16.5554				-4.06845	-5.19419	-4.63132	-4.14439
														18.5435				-4.05249	-5.17822	-4.61536	-4.14439		16.5661				-4.06839	-5.19413	-4.63126	-4.14439
														18.5555				-4.05248	-5.17821	-4.61534	-4.14439		16.5768				-4.06833	-5.19407	-4.6312	-4.14439
														18.5675				-4.05247	-5.1782	-4.61533	-4.14439		16.5876				-4.06828	-5.19401	-4.63115	-4.14439
														18.5796				-4.05245	-5.17819	-4.61532	-4.14439		16.5984				-4.06822	-5.19396	-4.63109	-4.14439
														18.5917				-4.05244	-5.17818	-4.61531	-4.14439		16.6092				-4.06816	-5.1939	-4.63103	-4.14439
														18.6038				-4.05243	-5.17817	-4.6153	-4.14439		16.6201				-4.0681	-5.19384	-4.63097	-4.14439
														18.616				-4.05242	-5.17816	-4.61529	-4.14439		16.631				-4.06804	-5.19378	-4.63091	-4.14439
														18.6282				-4.05241	-5.17815	-4.61528	-4.14439		16.6419				-4.06798	-5.19372	-4.63085	-4.14439
														18.6404				-4.0524	-5.17814	-4.61527	-4.14439		16.6529				-4.06793	-5.19366	-4.63079	-4.14439
														18.6527				-4.05239	-5.17813	-4.61526	-4.14439		16.6639				-4.06787	-5.19361	-4.63074	-4.14439
														18.665				-4.05238	-5.17812	-4.61525	-4.14439		16.675				-4.06781	-5.19355	-4.63068	-4.14439
														18.6774				-4.05237	-5.17811	-4.61524	-4.14439		16.6861				-4.06775	-5.19349	-4.63062	-4.14439
														18.6898				-4.05236	-5.1781	-4.61523	-4.14439		16.6972				-4.06769	-5.19343	-4.63056	-4.14439
														18.7022				-4.05235	-5.17809	-4.61522	-4.14439		16.7084				-4.06763	-5.19337	-4.6305	-4.14439
														18.7147				-4.05234	-5.17808	-4.61521	-4.14439		16.7196				-4.06758	-5.19331	-4.63044	-4.14439
														18.7272				-4.05233	-5.17807	-4.6152	-4.14439		16.7308				-4.06752	-5.19326	-4.63039	-4.14439
														18.7397				-4.05232	-5.17806	-4.61519	-4.14439		16.7421				-4.06746	-5.1932	-4.63033	-4.14439
														18.7523				-4.05231	-5.17805	-4.61518	-4.14439		16.7535				-4.0674	-5.19314	-4.63027	-4.14439
														18.765				-4.0523	-5.17804	-4.61517	-4.14439		16.7648				-4.06734	-5.19308	-4.63021	-4.14439
														18.7777				-4.05229	-5.17803	-4.61516	-4.14439		16.7763				-4.06728	-5.19302	-4.63015	-4.14439
														18.7904				-4.05228	-5.17801	-4.61515	-4.14439		16.7877				-4.06722	-5.19296	-4.63009	-4.14439
														18.8031				-4.05227	-5.178	-4.61513	-4.14439		16.7992				-4.06717	-5.1929	-4.63004	-4.14439
														18.8159				-4.05226	-5.17799	-4.61512	-4.14439		16.8108				-4.06711	-5.19285	-4.62998	-4.14439
														18.8288				-4.05224	-5.17798	-4.61511	-4.14439		16.8224				-4.06705	-5.19279	-4.62992	-4.14439
														18.8417				-4.05223	-5.17797	-4.6151	-4.14439		16.834				-4.06699	-5.19273	-4.62986	-4.14439
														18.8546				-4.05222	-5.17796	-4.61509	-4.14439		16.8456				-4.06693	-5.19267	-4.6298	-4.14439
														18.8676				-4.05221	-5.17795	-4.61508	-4.14439		16.8574				-4.06687	-5.19261	-4.62974	-4.14439
														18.8806				-4.0522	-5.17794	-4.61507	-4.14439		16.8691				-4.06682	-5.19255	-4.62969	-4.14439
														18.8937				-4.05219	-5.17793	-4.61506	-4.14439		16.8809				-4.06676	-5.1925	-4.62963	-4.14439
														18.9068				-4.05218	-5.17792	-4.61505	-4.14439		16.8927				-4.0667	-5.19244	-4.62957	-4.14439
														18.9199				-4.05217	-5.17791	-4.61504	-4.14439		16.9046				-4.06664	-5.19238	-4.62951	-4.14439
														18.9331				-4.05216	-5.1779	-4.61503	-4.14439		16.9166				-4.06658	-5.19232	-4.62945	-4.14439
														18.9463				-4.05215	-5.17789	-4.61502	-4.14439		16.9285				-4.06652	-5.19226	-4.62939	-4.14439
														18.9596				-4.05214	-5.17788	-4.61501	-4.14439		16.9406				-4.06647	-5.1922	-4.62934	-4.14439
														18.973				-4.05213	-5.17787	-4.615	-4.14439		16.9526				-4.06641	-5.19215	-4.62928	-4.14439
														18.9863				-4.05212	-5.17786	-4.61499	-4.14439		16.9647				-4.06635	-5.19209	-4.62922	-4.14439
														18.9997				-4.05211	-5.17785	-4.61498	-4.14439		16.9769				-4.06629	-5.19203	-4.62916	-4.14439
														19.0132				-4.0521	-5.17784	-4.61497	-4.14439		16.9891				-4.06623	-5.19197	-4.6291	-4.14439
														19.0267				-4.05209	-5.17783	-4.61496	-4.14439		17.0013				-4.06617	-5.19191	-4.62904	-4.14439
														19.0403				-4.05208	-5.17782	-4.61495	-4.14439		17.0136				-4.06612	-5.19185	-4.62898	-4.14439
														19.0539				-4.05207	-5.1778	-4.61494	-4.14439		17.026				-4.06606	-5.1918	-4.62893	-4.14439
														19.0675				-4.05206	-5.17779	-4.61493	-4.14439		17.0384				-4.066	-5.19174	-4.62887	-4.14439
														19.0812				-4.05205	-5.17778	-4.61491	-4.14439		17.0508				-4.06594	-5.19168	-4.62881	-4.14439
														19.095				-4.05204	-5.17777	-4.6149	-4.14439		17.0633				-4.06588	-5.19162	-4.62875	-4.14439
														19.1088				-4.05202	-5.17776	-4.61489	-4.14439		17.0758				-4.06582	-5.19156	-4.62869	-4.14439
														19.1226				-4.05201	-5.17775	-4.61488	-4.14439		17.0884				-4.06577	-5.1915	-4.62863	-4.14439
														19.1365				-4.052	-5.17774	-4.61487	-4.14439		17.1011				-4.06571	-5.19145	-4.62858	-4.14439
														19.1505				-4.05199	-5.17773	-4.61486	-4.14439		17.1137				-4.06565	-5.19139	-4.62852	-4.14439
														19.1645				-4.05198	-5.17772	-4.61485	-4.14439		17.1265				-4.06559	-5.19133	-4.62846	-4.14439
														19.1785				-4.05197	-5.17771	-4.61484	-4.14439		17.1393				-4.06553	-5.19127	-4.6284	-4.14439
														19.1926				-4.05196	-5.1777	-4.61483	-4.14439		17.1521				-4.06547	-5.19121	-4.62834	-4.14439
														19.2068				-4.05195	-5.17769	-4.61482	-4.14439		17.165				-4.06541	-5.19115	-4.62828	-4.14439
														19.2209				-4.05194	-5.17768	-4.61481	-4.14439		17.1779				-4.06536	-5.19109	-4.62823	-4.14439
														19.2352				-4.05193	-5.17767	-4.6148	-4.14439		17.1909				-4.0653	-5.19104	-4.62817	-4.14439
														19.2495				-4.05192	-5.17766	-4.61479	-4.14439		17.2039				-4.06524	-5.19098	-4.62811	-4.14439
														19.2639				-4.05191	-5.17765	-4.61478	-4.14439		17.217				-4.06518	-5.19092	-4.62805	-4.14439
														19.2783				-4.0519	-5.17764	-4.61477	-4.14439		17.2302				-4.06512	-5.19086	-4.62799	-4.14439
														19.2927				-4.05189	-5.17763	-4.61476	-4.14439		17.2434				-4.06506	-5.1908	-4.62793	-4.14439
														19.3072				-4.05188	-5.17762	-4.61475	-4.14439		17.2566				-4.06501	-5.19074	-4.62788	-4.14439
														19.3218				-4.05187	-5.17761	-4.61474	-4.14439		17.2699				-4.06495	-5.19069	-4.62782	-4.14439
														19.3364				-4.05186	-5.1776	-4.61473	-4.14439		17.2833				-4.06489	-5.19063	-4.62776	-4.14439
														19.3511				-4.05185	-5.17758	-4.61472	-4.14439		17.2967				-4.06483	-5.19057	-4.6277	-4.14439
														19.3658				-4.05184	-5.17757	-4.6147	-4.14439		17.3102				-4.06477	-5.19051	-4.62764	-4.14439
														19.3806				-4.05183	-5.17756	-4.61469	-4.14439		17.3237				-4.06471	-5.19045	-4.62758	-4.14439
														19.3955				-4.05181	-5.17755	-4.61468	-4.14439		17.3373				-4.06466	-5.19039	-4.62753	-4.14439
														19.4104				-4.0518	-5.17754	-4.61467	-4.14439		17.3509				-4.0646	-5.19034	-4.62747	-4.14439
														19.4253				-4.05179	-5.17753	-4.61466	-4.14439		17.3646				-4.06454	-5.19028	-4.62741	-4.14439
														19.4403				-4.05178	-5.17752	-4.61465	-4.14439		17.3783				-4.06448	-5.19022	-4.62735	-4.14439
														19.4554				-4.05177	-5.17751	-4.61464	-4.14439		17.3921				-4.06442	-5.19016	-4.62729	-4.14439
														19.4705				-4.05176	-5.1775	-4.61463	-4.14439		17.406				-4.06436	-5.1901	-4.62723	-4.14439
														19.4857				-4.05175	-5.17749	-4.61462	-4.14439		17.4199				-4.06431	-5.19004	-4.62717	-4.14439
														19.501				-4.05174	-5.17748	-4.61461	-4.14439		17.4339				-4.06425	-5.18999	-4.62712	-4.14439
														19.5163				-4.05173	-5.17747	-4.6146	-4.14439		17.4479				-4.06419	-5.18993	-4.62706	-4.14439
														19.5316				-4.05172	-5.17746	-4.61459	-4.14439		17.4621				-4.06413	-5.18987	-4.627	-4.14439
														19.5471				-4.05171	-5.17745	-4.61458	-4.14439		17.4762				-4.06407	-5.18981	-4.62694	-4.14439
														19.5626				-4.0517	-5.17744	-4.61457	-4.14439		17.4904				-4.06401	-5.18975	-4.62688	-4.14439
														19.5781				-4.05169	-5.17743	-4.61456	-4.14439		17.5047				-4.06396	-5.18969	-4.62682	-4.14439
														19.5937				-4.05168	-5.17742	-4.61455	-4.14439		17.5191				-4.0639	-5.18964	-4.62677	-4.14439
														19.6094				-4.05167	-5.17741	-4.61454	-4.14439		17.5335				-4.06384	-5.18958	-4.62671	-4.14439
														19.6251				-4.05166	-5.1774	-4.61453	-4.14439		17.5479				-4.06378	-5.18952	-4.62665	-4.14439
														19.6409				-4.05165	-5.17739	-4.61452	-4.14439		17.5625				-4.06372	-5.18946	-4.62659	-4.14439
														19.6568				-4.05164	-5.17737	-4.61451	-4.14439		17.5771				-4.06366	-5.1894	-4.62653	-4.14439
														19.6727				-4.05163	-5.17736	-4.6145	-4.14439		17.5917				-4.0636	-5.18934	-4.62647	-4.14439
														19.6887				-4.05162	-5.17735	-4.61448	-4.14439		17.6065				-4.06355	-5.18928	-4.62642	-4.14439
														19.7047				-4.05161	-5.17734	-4.61447	-4.14439		17.6212				-4.06349	-5.18923	-4.62636	-4.14439
														19.7208				-4.05159	-5.17733	-4.61446	-4.14439		17.6361				-4.06343	-5.18917	-4.6263	-4.14439
														19.737				-4.05158	-5.17732	-4.61445	-4.14439		17.651				-4.06337	-5.18911	-4.62624	-4.14439
														19.7533				-4.05157	-5.17731	-4.61444	-4.14439		17.666				-4.06331	-5.18905	-4.62618	-4.14439
														19.7696				-4.05156	-5.1773	-4.61443	-4.14439		17.6811				-4.06325	-5.18899	-4.62612	-4.14439
														19.786				-4.05155	-5.17729	-4.61442	-4.14439		17.6962				-4.0632	-5.18893	-4.62607	-4.14439
														19.8025				-4.05154	-5.17728	-4.61441	-4.14439		17.7114				-4.06314	-5.18888	-4.62601	-4.14439
														19.819				-4.05153	-5.17727	-4.6144	-4.14439		17.7267				-4.06308	-5.18882	-4.62595	-4.14439
														19.8356				-4.05152	-5.17726	-4.61439	-4.14439		17.742				-4.06302	-5.18876	-4.62589	-4.14439
														19.8523				-4.05151	-5.17725	-4.61438	-4.14439		17.7574				-4.06296	-5.1887	-4.62583	-4.14439
														19.869				-4.0515	-5.17724	-4.61437	-4.14439		17.7729				-4.0629	-5.18864	-4.62577	-4.14439
														19.8858				-4.05149	-5.17723	-4.61436	-4.14439		17.7884				-4.06285	-5.18858	-4.62572	-4.14439
														19.9027				-4.05148	-5.17722	-4.61435	-4.14439		17.804				-4.06279	-5.18853	-4.62566	-4.14439
														19.9196				-4.05147	-5.17721	-4.61434	-4.14439		17.8197				-4.06273	-5.18847	-4.6256	-4.14439
														19.9367				-4.05146	-5.1772	-4.61433	-4.14439		17.8355				-4.06267	-5.18841	-4.62554	-4.14439
														19.9537				-4.05145	-5.17719	-4.61432	-4.14439		17.8513				-4.06261	-5.18835	-4.62548	-4.14439
														19.9709				-4.05144	-5.17718	-4.61431	-4.14439		17.8672				-4.06255	-5.18829	-4.62542	-4.14439
														19.9882				-4.05143	-5.17717	-4.6143	-4.14439		17.8832				-4.0625	-5.18823	-4.62536	-4.14439
														20.0055				-4.05142	-5.17715	-4.61429	-4.14439		17.8993				-4.06244	-5.18818	-4.62531	-4.14439
														20.0229				-4.05141	-5.17714	-4.61427	-4.14439		17.9154				-4.06238	-5.18812	-4.62525	-4.14439
														20.0404				-4.0514	-5.17713	-4.61426	-4.14439		17.9316				-4.06232	-5.18806	-4.62519	-4.14439
														20.0579				-4.05138	-5.17712	-4.61425	-4.14439		17.9479				-4.06226	-5.188	-4.62513	-4.14439
														20.0756				-4.05137	-5.17711	-4.61424	-4.14439		17.9643				-4.0622	-5.18794	-4.62507	-4.14439
														20.0933				-4.05136	-5.1771	-4.61423	-4.14439		17.9807				-4.06215	-5.18788	-4.62501	-4.14439
														20.1111				-4.05135	-5.17709	-4.61422	-4.14439		17.9973				-4.06209	-5.18783	-4.62496	-4.14439
														20.1289				-4.05134	-5.17708	-4.61421	-4.14439		18.0139				-4.06203	-5.18777	-4.6249	-4.14439
														20.1469				-4.05133	-5.17707	-4.6142	-4.14439		18.0306				-4.06197	-5.18771	-4.62484	-4.14439
														20.1649				-4.05132	-5.17706	-4.61419	-4.14439		18.0473				-4.06191	-5.18765	-4.62478	-4.14439
														20.1831				-4.05131	-5.17705	-4.61418	-4.14439		18.0642				-4.06185	-5.18759	-4.62472	-4.14439
														20.2013				-4.0513	-5.17704	-4.61417	-4.14439		18.0811				-4.06179	-5.18753	-4.62466	-4.14439
														20.2195				-4.05129	-5.17703	-4.61416	-4.14439		18.0981				-4.06174	-5.18747	-4.62461	-4.14439
														20.2379				-4.05128	-5.17702	-4.61415	-4.14439		18.1152				-4.06168	-5.18742	-4.62455	-4.14439
														20.2564				-4.05127	-5.17701	-4.61414	-4.14439		18.1324				-4.06162	-5.18736	-4.62449	-4.14439
														20.2749				-4.05126	-5.177	-4.61413	-4.14439		18.1497				-4.06156	-5.1873	-4.62443	-4.14439
														20.2935				-4.05125	-5.17699	-4.61412	-4.14439		18.1671				-4.0615	-5.18724	-4.62437	-4.14439
														20.3123				-4.05124	-5.17698	-4.61411	-4.14439		18.1845				-4.06144	-5.18718	-4.62431	-4.14439
														20.3311				-4.05123	-5.17697	-4.6141	-4.14439		18.2021				-4.06139	-5.18712	-4.62426	-4.14439
														20.35				-4.05122	-5.17696	-4.61409	-4.14439		18.2197				-4.06133	-5.18707	-4.6242	-4.14439
														20.369				-4.05121	-5.17694	-4.61408	-4.14439		18.2374				-4.06127	-5.18701	-4.62414	-4.14439
														20.388				-4.0512	-5.17693	-4.61407	-4.14439		18.2553				-4.06121	-5.18695	-4.62408	-4.14439
														20.4072				-4.05119	-5.17692	-4.61405	-4.14439		18.2732				-4.06115	-5.18689	-4.62402	-4.14439
														20.4265				-4.05118	-5.17691	-4.61404	-4.14439		18.2912				-4.06109	-5.18683	-4.62396	-4.14439
														20.4458				-4.05116	-5.1769	-4.61403	-4.14439		18.3093				-4.06104	-5.18677	-4.62391	-4.14439
														20.4653				-4.05115	-5.17689	-4.61402	-4.14439		18.3274				-4.06098	-5.18672	-4.62385	-4.14439
														20.4849				-4.05114	-5.17688	-4.61401	-4.14439		18.3457				-4.06092	-5.18666	-4.62379	-4.14439
														20.5045				-4.05113	-5.17687	-4.614	-4.14439		18.3641				-4.06086	-5.1866	-4.62373	-4.14439
														20.5242				-4.05112	-5.17686	-4.61399	-4.14439		18.3826				-4.0608	-5.18654	-4.62367	-4.14439
														20.5441				-4.05111	-5.17685	-4.61398	-4.14439		18.4012				-4.06074	-5.18648	-4.62361	-4.14439
														20.564				-4.0511	-5.17684	-4.61397	-4.14439		18.4199				-4.06069	-5.18642	-4.62355	-4.14439
														20.5841				-4.05109	-5.17683	-4.61396	-4.14439		18.4386				-4.06063	-5.18637	-4.6235	-4.14439
														20.6042				-4.05108	-5.17682	-4.61395	-4.14439		18.4575				-4.06057	-5.18631	-4.62344	-4.14439
														20.6245				-4.05107	-5.17681	-4.61394	-4.14439		18.4765				-4.06051	-5.18625	-4.62338	-4.14439
														20.6448				-4.05106	-5.1768	-4.61393	-4.14439		18.4956				-4.06045	-5.18619	-4.62332	-4.14439
														20.6653				-4.05105	-5.17679	-4.61392	-4.14439		18.5148				-4.06039	-5.18613	-4.62326	-4.14439
														20.6859				-4.05104	-5.17678	-4.61391	-4.14439		18.5341				-4.06034	-5.18607	-4.6232	-4.14439
														20.7065				-4.05103	-5.17677	-4.6139	-4.14439		18.5535				-4.06028	-5.18602	-4.62315	-4.14439
														20.7273				-4.05102	-5.17676	-4.61389	-4.14439		18.573				-4.06022	-5.18596	-4.62309	-4.14439
														20.7482				-4.05101	-5.17675	-4.61388	-4.14439		18.5926				-4.06016	-5.1859	-4.62303	-4.14439
														20.7692				-4.051	-5.17674	-4.61387	-4.14439		18.6124				-4.0601	-5.18584	-4.62297	-4.14439
														20.7903				-4.05099	-5.17672	-4.61386	-4.14439		18.6322				-4.06004	-5.18578	-4.62291	-4.14439
														20.8115				-4.05098	-5.17671	-4.61385	-4.14439		18.6522				-4.05998	-5.18572	-4.62285	-4.14439
														20.8329				-4.05097	-5.1767	-4.61383	-4.14439		18.6723				-4.05993	-5.18566	-4.6228	-4.14439
														20.8543				-4.05095	-5.17669	-4.61382	-4.14439		18.6925				-4.05987	-5.18561	-4.62274	-4.14439
														20.8759				-4.05094	-5.17668	-4.61381	-4.14439		18.7128				-4.05981	-5.18555	-4.62268	-4.14439
														20.8976				-4.05093	-5.17667	-4.6138	-4.14439		18.7332				-4.05975	-5.18549	-4.62262	-4.14439
														20.9194				-4.05092	-5.17666	-4.61379	-4.14439		18.7537				-4.05969	-5.18543	-4.62256	-4.14439
														20.9413				-4.05091	-5.17665	-4.61378	-4.14439		18.7744				-4.05963	-5.18537	-4.6225	-4.14439
														20.9634				-4.0509	-5.17664	-4.61377	-4.14439		18.7952				-4.05958	-5.18531	-4.62245	-4.14439
														20.9856				-4.05089	-5.17663	-4.61376	-4.14439		18.8161				-4.05952	-5.18526	-4.62239	-4.14439
														21.0079				-4.05088	-5.17662	-4.61375	-4.14439		18.8371				-4.05946	-5.1852	-4.62233	-4.14439
														21.0303				-4.05087	-5.17661	-4.61374	-4.14439		18.8583				-4.0594	-5.18514	-4.62227	-4.14439
														21.0528				-4.05086	-5.1766	-4.61373	-4.14439		18.8796				-4.05934	-5.18508	-4.62221	-4.14439
														21.0755				-4.05085	-5.17659	-4.61372	-4.14439		18.901				-4.05928	-5.18502	-4.62215	-4.14439
														21.0983				-4.05084	-5.17658	-4.61371	-4.14439		18.9225				-4.05923	-5.18496	-4.62209	-4.14439
														21.1213				-4.05083	-5.17657	-4.6137	-4.14439		18.9442				-4.05917	-5.18491	-4.62204	-4.14439
														21.1443				-4.05082	-5.17656	-4.61369	-4.14439		18.966				-4.05911	-5.18485	-4.62198	-4.14439
														21.1675				-4.05081	-5.17655	-4.61368	-4.14439		18.988				-4.05905	-5.18479	-4.62192	-4.14439
														21.1909				-4.0508	-5.17654	-4.61367	-4.14439		19.01				-4.05899	-5.18473	-4.62186	-4.14439
														21.2144				-4.05079	-5.17653	-4.61366	-4.14439		19.0322				-4.05893	-5.18467	-4.6218	-4.14439
														21.238				-4.05078	-5.17651	-4.61365	-4.14439		19.0546				-4.05888	-5.18461	-4.62174	-4.14439
														21.2618				-4.05077	-5.1765	-4.61364	-4.14439		19.0771				-4.05882	-5.18456	-4.62169	-4.14439
														21.2857				-4.05076	-5.17649	-4.61362	-4.14439		19.0997				-4.05876	-5.1845	-4.62163	-4.14439
														21.3097				-4.05075	-5.17648	-4.61361	-4.14439		19.1225				-4.0587	-5.18444	-4.62157	-4.14439
														21.3339				-4.05073	-5.17647	-4.6136	-4.14439		19.1455				-4.05864	-5.18438	-4.62151	-4.14439
														21.3583				-4.05072	-5.17646	-4.61359	-4.14439		19.1685				-4.05858	-5.18432	-4.62145	-4.14439
														21.3828				-4.05071	-5.17645	-4.61358	-4.14439		19.1918				-4.05853	-5.18426	-4.62139	-4.14439
														21.4074				-4.0507	-5.17644	-4.61357	-4.14439		19.2151				-4.05847	-5.18421	-4.62134	-4.14439
														21.4322				-4.05069	-5.17643	-4.61356	-4.14439		19.2387				-4.05841	-5.18415	-4.62128	-4.14439
														21.4571				-4.05068	-5.17642	-4.61355	-4.14439		19.2624				-4.05835	-5.18409	-4.62122	-4.14439
														21.4823				-4.05067	-5.17641	-4.61354	-4.14439		19.2862				-4.05829	-5.18403	-4.62116	-4.14439
														21.5075				-4.05066	-5.1764	-4.61353	-4.14439		19.3102				-4.05823	-5.18397	-4.6211	-4.14439
														21.533				-4.05065	-5.17639	-4.61352	-4.14439		19.3344				-4.05817	-5.18391	-4.62104	-4.14439
														21.5586				-4.05064	-5.17638	-4.61351	-4.14439		19.3587				-4.05812	-5.18385	-4.62099	-4.14439
														21.5843				-4.05063	-5.17637	-4.6135	-4.14439		19.3832				-4.05806	-5.1838	-4.62093	-4.14439
														21.6102				-4.05062	-5.17636	-4.61349	-4.14439		19.4079				-4.058	-5.18374	-4.62087	-4.14439
														21.6363				-4.05061	-5.17635	-4.61348	-4.14439		19.4327				-4.05794	-5.18368	-4.62081	-4.14439
														21.6626				-4.0506	-5.17634	-4.61347	-4.14439		19.4577				-4.05788	-5.18362	-4.62075	-4.14439
														21.6891				-4.05059	-5.17633	-4.61346	-4.14439		19.4829				-4.05782	-5.18356	-4.62069	-4.14439
														21.7157				-4.05058	-5.17632	-4.61345	-4.14439		19.5082				-4.05777	-5.1835	-4.62064	-4.14439
														21.7425				-4.05057	-5.17631	-4.61344	-4.14439		19.5338				-4.05771	-5.18345	-4.62058	-4.14439
														21.7694				-4.05056	-5.17629	-4.61343	-4.14439		19.5595				-4.05765	-5.18339	-4.62052	-4.14439
														21.7966				-4.05055	-5.17628	-4.61342	-4.14439		19.5854				-4.05759	-5.18333	-4.62046	-4.14439
														21.824				-4.05054	-5.17627	-4.6134	-4.14439		19.6115				-4.05753	-5.18327	-4.6204	-4.14439
														21.8515				-4.05052	-5.17626	-4.61339	-4.14439		19.6377				-4.05747	-5.18321	-4.62034	-4.14439
														21.8792				-4.05051	-5.17625	-4.61338	-4.14439		19.6642				-4.05742	-5.18315	-4.62028	-4.14439
														21.9072				-4.0505	-5.17624	-4.61337	-4.14439		19.6908				-4.05736	-5.1831	-4.62023	-4.14439
														21.9353				-4.05049	-5.17623	-4.61336	-4.14439		19.7177				-4.0573	-5.18304	-4.62017	-4.14439
														21.9636				-4.05048	-5.17622	-4.61335	-4.14439		19.7447				-4.05724	-5.18298	-4.62011	-4.14439
														21.9921				-4.05047	-5.17621	-4.61334	-4.14439		19.772				-4.05718	-5.18292	-4.62005	-4.14439
														22.0208				-4.05046	-5.1762	-4.61333	-4.14439		19.7995				-4.05712	-5.18286	-4.61999	-4.14439
														22.0498				-4.05045	-5.17619	-4.61332	-4.14439		19.8271				-4.05707	-5.1828	-4.61993	-4.14439
														22.0789				-4.05044	-5.17618	-4.61331	-4.14439		19.855				-4.05701	-5.18275	-4.61988	-4.14439
														22.1083				-4.05043	-5.17617	-4.6133	-4.14439		19.8831				-4.05695	-5.18269	-4.61982	-4.14439
														22.1378				-4.05042	-5.17616	-4.61329	-4.14439		19.9114				-4.05689	-5.18263	-4.61976	-4.14439
														22.1676				-4.05041	-5.17615	-4.61328	-4.14439		19.9399				-4.05683	-5.18257	-4.6197	-4.14439
														22.1976				-4.0504	-5.17614	-4.61327	-4.14439		19.9687				-4.05677	-5.18251	-4.61964	-4.14439
														22.2279				-4.05039	-5.17613	-4.61326	-4.14439		19.9977				-4.05672	-5.18245	-4.61958	-4.14439
														22.2584				-4.05038	-5.17612	-4.61325	-4.14439		20.0269				-4.05666	-5.1824	-4.61953	-4.14439
														22.2891				-4.05037	-5.17611	-4.61324	-4.14439		20.0563				-4.0566	-5.18234	-4.61947	-4.14439
														22.32				-4.05036	-5.1761	-4.61323	-4.14439		20.086				-4.05654	-5.18228	-4.61941	-4.14439
														22.3512				-4.05035	-5.17608	-4.61322	-4.14439		20.1159				-4.05648	-5.18222	-4.61935	-4.14439
														22.3827				-4.05034	-5.17607	-4.61321	-4.14439		20.1461				-4.05642	-5.18216	-4.61929	-4.14439
														22.4143				-4.05033	-5.17606	-4.61319	-4.14439		20.1765				-4.05636	-5.1821	-4.61923	-4.14439
														22.4463				-4.05032	-5.17605	-4.61318	-4.14439		20.2072				-4.05631	-5.18204	-4.61918	-4.14439
														22.4785				-4.0503	-5.17604	-4.61317	-4.14439		20.2381				-4.05625	-5.18199	-4.61912	-4.14439
														22.5109				-4.05029	-5.17603	-4.61316	-4.14439		20.2693				-4.05619	-5.18193	-4.61906	-4.14439
														22.5436				-4.05028	-5.17602	-4.61315	-4.14439		20.3008				-4.05613	-5.18187	-4.619	-4.14439
														22.5766				-4.05027	-5.17601	-4.61314	-4.14439		20.3325				-4.05607	-5.18181	-4.61894	-4.14439
														22.6099				-4.05026	-5.176	-4.61313	-4.14439		20.3645				-4.05601	-5.18175	-4.61888	-4.14439
														22.6434				-4.05025	-5.17599	-4.61312	-4.14439		20.3967				-4.05596	-5.18169	-4.61883	-4.14439
														22.6773				-4.05024	-5.17598	-4.61311	-4.14439		20.4293				-4.0559	-5.18164	-4.61877	-4.14439
														22.7114				-4.05023	-5.17597	-4.6131	-4.14439		20.4621				-4.05584	-5.18158	-4.61871	-4.14439
														22.7458				-4.05022	-5.17596	-4.61309	-4.14439		20.4953				-4.05578	-5.18152	-4.61865	-4.14439
														22.7805				-4.05021	-5.17595	-4.61308	-4.14439		20.5287				-4.05572	-5.18146	-4.61859	-4.14439
														22.8155				-4.0502	-5.17594	-4.61307	-4.14439		20.5624				-4.05566	-5.1814	-4.61853	-4.14439
														22.8508				-4.05019	-5.17593	-4.61306	-4.14439		20.5965				-4.05561	-5.18134	-4.61847	-4.14439
														22.8864				-4.05018	-5.17592	-4.61305	-4.14439		20.6308				-4.05555	-5.18129	-4.61842	-4.14439
														22.9223				-4.05017	-5.17591	-4.61304	-4.14439		20.6655				-4.05549	-5.18123	-4.61836	-4.14439
														22.9586				-4.05016	-5.1759	-4.61303	-4.14439		20.7005				-4.05543	-5.18117	-4.6183	-4.14439
														22.9952				-4.05015	-5.17589	-4.61302	-4.14439		20.7359				-4.05537	-5.18111	-4.61824	-4.14439
														23.0322				-4.05014	-5.17588	-4.61301	-4.14439		20.7715				-4.05531	-5.18105	-4.61818	-4.14439
														23.0694				-4.05013	-5.17586	-4.613	-4.14439		20.8075				-4.05526	-5.18099	-4.61812	-4.14439
														23.1071				-4.05012	-5.17585	-4.61299	-4.14439		20.8439				-4.0552	-5.18094	-4.61807	-4.14439
														23.145				-4.05011	-5.17584	-4.61297	-4.14439		20.8806				-4.05514	-5.18088	-4.61801	-4.14439
														23.1834				-4.05009	-5.17583	-4.61296	-4.14439		20.9177				-4.05508	-5.18082	-4.61795	-4.14439
														23.2221				-4.05008	-5.17582	-4.61295	-4.14439		20.9551				-4.05502	-5.18076	-4.61789	-4.14439
														23.2612				-4.05007	-5.17581	-4.61294	-4.14439		20.993				-4.05496	-5.1807	-4.61783	-4.14439
														23.3007				-4.05006	-5.1758	-4.61293	-4.14439		21.0312				-4.05491	-5.18064	-4.61777	-4.14439
														23.3405				-4.05005	-5.17579	-4.61292	-4.14439		21.0698				-4.05485	-5.18059	-4.61772	-4.14439
														23.3808				-4.05004	-5.17578	-4.61291	-4.14439		21.1088				-4.05479	-5.18053	-4.61766	-4.14439
														23.4215				-4.05003	-5.17577	-4.6129	-4.14439		21.1482				-4.05473	-5.18047	-4.6176	-4.14439
														23.4626				-4.05002	-5.17576	-4.61289	-4.14439		21.188				-4.05467	-5.18041	-4.61754	-4.14439
														23.5041				-4.05001	-5.17575	-4.61288	-4.14439		21.2283				-4.05461	-5.18035	-4.61748	-4.14439
														23.5461				-4.05	-5.17574	-4.61287	-4.14439		21.269				-4.05455	-5.18029	-4.61742	-4.14439
														61.7				-4.05	-5.17574	-4.61287	-4.14439		21.3101				-4.0545	-5.18023	-4.61737	-4.14439
														19.6847				-4.05855	-5.18429	-4.62142	-4.14439		21.3517				-4.05444	-5.18018	-4.61731	-4.14439
														19.7256				-4.05845	-5.18419	-4.62132	-4.14439		21.3937				-4.05438	-5.18012	-4.61725	-4.14439
														19.767				-4.05835	-5.18409	-4.62122	-4.14439		21.4362				-4.05432	-5.18006	-4.61719	-4.14439
														19.8088				-4.05825	-5.18398	-4.62112	-4.14439		21.4792				-4.05426	-5.18	-4.61713	-4.14439
														19.8511				-4.05814	-5.18388	-4.62101	-4.14439		21.5227				-4.0542	-5.17994	-4.61707	-4.14439
														19.894				-4.05804	-5.18378	-4.62091	-4.14439		21.5667				-4.05415	-5.17988	-4.61702	-4.14439
														19.9373				-4.05794	-5.18368	-4.62081	-4.14439		21.6112				-4.05409	-5.17983	-4.61696	-4.14439
														19.9812				-4.05784	-5.18358	-4.62071	-4.14439		21.6562				-4.05403	-5.17977	-4.6169	-4.14439
														20.0256				-4.05774	-5.18348	-4.62061	-4.14439		21.7018				-4.05397	-5.17971	-4.61684	-4.14439
														20.0706				-4.05764	-5.18337	-4.6205	-4.14439		21.7479				-4.05391	-5.17965	-4.61678	-4.14439
														20.1161				-4.05753	-5.18327	-4.6204	-4.14439		21.7946				-4.05385	-5.17959	-4.61672	-4.14439
														20.1622				-4.05743	-5.18317	-4.6203	-4.14439		21.8418				-4.0538	-5.17953	-4.61666	-4.14439
														20.2089				-4.05733	-5.18307	-4.6202	-4.14439		21.8897				-4.05374	-5.17948	-4.61661	-4.14439
														20.2563				-4.05723	-5.18297	-4.6201	-4.14439		21.9381				-4.05368	-5.17942	-4.61655	-4.14439
														20.3042				-4.05713	-5.18286	-4.62	-4.14439		21.9872				-4.05362	-5.17936	-4.61649	-4.14439
														20.3528				-4.05702	-5.18276	-4.61989	-4.14439		22.0369				-4.05356	-5.1793	-4.61643	-4.14439
														20.402				-4.05692	-5.18266	-4.61979	-4.14439		22.0873				-4.0535	-5.17924	-4.61637	-4.14439
														20.4519				-4.05682	-5.18256	-4.61969	-4.14439		22.1383				-4.05345	-5.17918	-4.61631	-4.14439
														20.5024				-4.05672	-5.18246	-4.61959	-4.14439		22.19				-4.05339	-5.17913	-4.61626	-4.14439
														20.5537				-4.05662	-5.18236	-4.61949	-4.14439		22.2425				-4.05333	-5.17907	-4.6162	-4.14439
														20.6057				-4.05652	-5.18225	-4.61938	-4.14439		22.2956				-4.05327	-5.17901	-4.61614	-4.14439
														20.6585				-4.05641	-5.18215	-4.61928	-4.14439		22.3495				-4.05321	-5.17895	-4.61608	-4.14439
														20.712				-4.05631	-5.18205	-4.61918	-4.14439		22.4042				-4.05315	-5.17889	-4.61602	-4.14439
														20.7663				-4.05621	-5.18195	-4.61908	-4.14439		22.4596				-4.0531	-5.17883	-4.61596	-4.14439
														20.8214				-4.05611	-5.18185	-4.61898	-4.14439		22.5159				-4.05304	-5.17878	-4.61591	-4.14439
														20.8773				-4.05601	-5.18175	-4.61888	-4.14439		22.573				-4.05298	-5.17872	-4.61585	-4.14439
														20.9341				-4.0559	-5.18164	-4.61877	-4.14439		22.6309				-4.05292	-5.17866	-4.61579	-4.14439
														20.9918				-4.0558	-5.18154	-4.61867	-4.14439		22.6898				-4.05286	-5.1786	-4.61573	-4.14439
														21.0504				-4.0557	-5.18144	-4.61857	-4.14439		22.7495				-4.0528	-5.17854	-4.61567	-4.14439
														21.1099				-4.0556	-5.18134	-4.61847	-4.14439		22.8102				-4.05274	-5.17848	-4.61561	-4.14439
														21.1704				-4.0555	-5.18124	-4.61837	-4.14439		22.8718				-4.05269	-5.17842	-4.61556	-4.14439
														21.2319				-4.0554	-5.18113	-4.61827	-4.14439		22.9344				-4.05263	-5.17837	-4.6155	-4.14439
														21.2944				-4.05529	-5.18103	-4.61816	-4.14439		22.9981				-4.05257	-5.17831	-4.61544	-4.14439
														21.358				-4.05519	-5.18093	-4.61806	-4.14439		23.0628				-4.05251	-5.17825	-4.61538	-4.14439
														21.4227				-4.05509	-5.18083	-4.61796	-4.14439		23.1286				-4.05245	-5.17819	-4.61532	-4.14439
														21.4885				-4.05499	-5.18073	-4.61786	-4.14439		23.1956				-4.05239	-5.17813	-4.61526	-4.14439
														21.5554				-4.05489	-5.18063	-4.61776	-4.14439		23.2637				-4.05234	-5.17807	-4.61521	-4.14439
														21.6236				-4.05479	-5.18052	-4.61765	-4.14439		23.333				-4.05228	-5.17802	-4.61515	-4.14439
														21.693				-4.05468	-5.18042	-4.61755	-4.14439		23.4036				-4.05222	-5.17796	-4.61509	-4.14439
														21.7638				-4.05458	-5.18032	-4.61745	-4.14439		23.4755				-4.05216	-5.1779	-4.61503	-4.14439
														21.8359				-4.05448	-5.18022	-4.61735	-4.14439		23.5487				-4.0521	-5.17784	-4.61497	-4.14439
														21.9093				-4.05438	-5.18012	-4.61725	-4.14439		23.6233				-4.05204	-5.17778	-4.61491	-4.14439
														21.9843				-4.05428	-5.18001	-4.61715	-4.14439		23.6994				-4.05199	-5.17772	-4.61485	-4.14439
														22.0607				-4.05417	-5.17991	-4.61704	-4.14439		23.777				-4.05193	-5.17767	-4.6148	-4.14439
														22.1387				-4.05407	-5.17981	-4.61694	-4.14439		23.8561				-4.05187	-5.17761	-4.61474	-4.14439
														22.2183				-4.05397	-5.17971	-4.61684	-4.14439		23.9369				-4.05181	-5.17755	-4.61468	-4.14439
														22.2997				-4.05387	-5.17961	-4.61674	-4.14439		24.0194				-4.05175	-5.17749	-4.61462	-4.14439
														22.3828				-4.05377	-5.17951	-4.61664	-4.14439		24.1037				-4.05169	-5.17743	-4.61456	-4.14439
														22.4677				-4.05367	-5.1794	-4.61653	-4.14439		24.1898				-4.05164	-5.17737	-4.6145	-4.14439
														22.5546				-4.05356	-5.1793	-4.61643	-4.14439		24.2778				-4.05158	-5.17732	-4.61445	-4.14439
														22.6435				-4.05346	-5.1792	-4.61633	-4.14439		24.3678				-4.05152	-5.17726	-4.61439	-4.14439
														22.7345				-4.05336	-5.1791	-4.61623	-4.14439		24.46				-4.05146	-5.1772	-4.61433	-4.14439
														22.8277				-4.05326	-5.179	-4.61613	-4.14439		24.5543				-4.0514	-5.17714	-4.61427	-4.14439
														22.9232				-4.05316	-5.17889	-4.61603	-4.14439		24.651				-4.05134	-5.17708	-4.61421	-4.14439
														23.0211				-4.05305	-5.17879	-4.61592	-4.14439		24.7501				-4.05129	-5.17702	-4.61415	-4.14439
														23.1216				-4.05295	-5.17869	-4.61582	-4.14439		24.8517				-4.05123	-5.17697	-4.6141	-4.14439
														23.2248				-4.05285	-5.17859	-4.61572	-4.14439		24.956				-4.05117	-5.17691	-4.61404	-4.14439
														23.3308				-4.05275	-5.17849	-4.61562	-4.14439		25.0631				-4.05111	-5.17685	-4.61398	-4.14439
														23.4397				-4.05265	-5.17839	-4.61552	-4.14439		25.1732				-4.05105	-5.17679	-4.61392	-4.14439
														23.5519				-4.05255	-5.17828	-4.61541	-4.14439		25.2865				-4.05099	-5.17673	-4.61386	-4.14439
														23.6673				-4.05244	-5.17818	-4.61531	-4.14439		25.4031				-4.05093	-5.17667	-4.6138	-4.14439
														23.7863				-4.05234	-5.17808	-4.61521	-4.14439		25.5232				-4.05088	-5.17661	-4.61375	-4.14439
														23.909				-4.05224	-5.17798	-4.61511	-4.14439		25.6471				-4.05082	-5.17656	-4.61369	-4.14439
														24.0357				-4.05214	-5.17788	-4.61501	-4.14439		25.7749				-4.05076	-5.1765	-4.61363	-4.14439
														24.1666				-4.05204	-5.17777	-4.61491	-4.14439		25.907				-4.0507	-5.17644	-4.61357	-4.14439
														24.3021				-4.05193	-5.17767	-4.6148	-4.14439		26.0436				-4.05064	-5.17638	-4.61351	-4.14439
														24.4424				-4.05183	-5.17757	-4.6147	-4.14439		26.1851				-4.05058	-5.17632	-4.61345	-4.14439
														24.588				-4.05173	-5.17747	-4.6146	-4.14439		26.3318				-4.05053	-5.17626	-4.6134	-4.14439
														24.7391				-4.05163	-5.17737	-4.6145	-4.14439		26.4841				-4.05047	-5.17621	-4.61334	-4.14439
														24.8962				-4.05153	-5.17727	-4.6144	-4.14439		26.6424				-4.05041	-5.17615	-4.61328	-4.14439
														25.06				-4.05143	-5.17716	-4.61429	-4.14439		26.8072				-4.05035	-5.17609	-4.61322	-4.14439
														25.2307				-4.05132	-5.17706	-4.61419	-4.14439		26.9792				-4.05029	-5.17603	-4.61316	-4.14439
														25.4092				-4.05122	-5.17696	-4.61409	-4.14439		27.1588				-4.05023	-5.17597	-4.6131	-4.14439
														25.5962				-4.05112	-5.17686	-4.61399	-4.14439		27.3469				-4.05018	-5.17591	-4.61304	-4.14439
														25.7924				-4.05102	-5.17676	-4.61389	-4.14439		27.5442				-4.05012	-5.17586	-4.61299	-4.14439
														25.9988				-4.05092	-5.17666	-4.61379	-4.14439		27.7518				-4.05006	-5.1758	-4.61293	-4.14439
[truncated: 11 more rows]
[truncated: 3 more columns]

## Sheet: Figure 4
Figure 4a					Figure 4b					Figure 4c				Figure 4f																														Figure 4g				Figure 4h
x1	y1	y2	y3		x1	y1	y2	y3		x1	y1	y1_Err		x1_fit	y1_fit	x1	y1		x2_fit	y2_fit	x2	y2		x3_fit	y3_fit	x3	y3		x4_fit	y4_fit	x4	y4		x5_fit	y5_fit	x5	y5		x6_fit	y6_fit	x6	y6		x1	y1	y2		x1	y1
4	4.73914e-06	2.25668e-06	2.59055e-06		4	7.35788e-05	6.16842e-05	2.90386e-05		2.7204e-09	4.49199e-07	1.13826e-07		0	41.6667	0	20.4167		0	15.3846	0	13.1148		0	18.1818	0	15.566		0	20	0	13.2075		0	6.49351	0	6.25		0	18.5185	0	13.5417		3	0.0815	0.01		1	3.9
8	2.82151e-06	1.90597e-06	1.04075e-06		8	6.61832e-05	4.40048e-05	1.03906e-05		3.24672e-09	2.59106e-07	3.8125e-08		0.00378	35.6019	0.04	3.75		0.00378	14.5165	0.04	6.55738		0.00329	17.1254	0.04	5.66038		0.00329	18.7255	0.04	6.60377		0.00687	6.21025	0.04	4.16667		0.00687	16.3067	0.04	7.29167		3.1	0.065	0.034		2	1.9
12	1.15535e-06	1.18577e-06	7.17541e-07		12	3.12854e-05	2.55267e-05	1.06031e-05		4.515e-09	2.15e-07	5.485e-08		0.00755	30.4199	0.08	0.41667		0.00755	13.6974	0.08	2.04918		0.00658	16.1303	0.08	2.83019		0.00658	17.5322	0.08	3.30189		0.01374	5.93935	0.08	4.16667		0.01374	14.359	0.08	2.08333		3.2	0.05	0.05
16	7.81731e-07	6.19329e-07	4.87227e-07		16	1.37427e-05	1.25286e-05	5.86944e-06		6.71908e-09	2.05187e-07	6.66167e-08		0.01133	25.9922	0.12	0.41667		0.01133	12.9245	0.12	1.22951		0.00988	15.1931	0.12	0.4717		0.00988	16.415	0.12	0.9434		0.02061	5.68026	0.12	3.12501		0.02061	12.6439	0.12	0		3.3	0.055	0.354
20	8.28822e-07	6.22979e-07	3.85212e-07		20	1.93146e-05	1.34238e-05	2.07075e-06		1.3e-08	1.0685e-06	5.33266e-07		0.0151	22.2089				0.0151	12.1952	0.16	0.81967		0.01317	14.3103	0.16	0.4717		0.01317	15.3689	0.16	0.4717		0.02747	5.43248	0.16	1.04167		0.02747	11.1337	0.16	2.08333		3.4	0.045	0.551
24	4.51244e-07	3.89166e-07	4.58061e-07		24	1.0914e-05	1.12289e-05	2.20633e-06		1.68e-08	5.56373e-07	3.45687e-07		0.01888	18.9763				0.01888	11.5071	0.2	0.81967		0.01646	13.4789	0.2	0.53191		0.01646	14.3895	0.2	0		0.03434	5.1955	0.2	1.04167		0.03434	9.80391
28	5.08571e-07	3.54548e-07	2.80602e-07		28	1.06546e-05	5.30205e-06	1.35865e-06		2.2e-08	1.54716e-07	3.66279e-08		0.02265	16.2142				0.02265	10.8578	0.24	0		0.01975	12.6957				0.01975	13.4726	0.24	0		0.04121	4.96887	0.24	1.04167		0.04121	8.63293
32	5.27394e-07	3.38443e-07	2.83863e-07		32	8.56828e-06	5.94093e-06	8.50083e-07						0.02643	13.8542				0.02643	10.2451	0.28	0		0.02305	11.958				0.02305	12.614	0.28	0		0.04808	4.75211	0.28	1.04167		0.04808	7.60181
36	3.17887e-07	2.39139e-07	1.60932e-07		36	4.87409e-06	4.49551e-06	9.82461e-07						0.0302	11.8376				0.0302	9.66703	0.32	0		0.02634	11.2632				0.02634	11.8102	0.32	0.4717		0.05495	4.54482	0.32	0		0.05495	6.69384
40	3.01368e-07	2.98005e-07	2.40036e-07		40	4.13384e-06	2.58402e-06	8.13254e-07		x1	y1			0.03398	10.1146				0.03398	9.12156	0.36	0.40984		0.02963	10.6088				0.02963	11.0576				0.06182	4.34657	0.36	0		0.06182	5.89433
44	2.23752e-07	2.65771e-07	1.75494e-07		44	4.24156e-06	2.87628e-06	6.78811e-07		2.7204e-09	1.05767			0.03775	8.64239				0.03775	8.60686				0.03292	9.99238				0.03292	10.353				0.06869	4.15696	0.4	1.04167		0.06869	5.1903
48	3.32016e-07	2.11686e-07	1.55578e-07		48	3.73085e-06	2.71302e-06	7.11627e-07		3.24672e-09	1.08375			0.04153	7.38446				0.04153	8.12121				0.03622	9.41178				0.03622	9.69322				0.07556	3.97563	0.44	1.04167		0.07556	4.57037
52	2.41282e-07	1.85818e-07	1.59646e-07		52	2.35894e-06	2.72618e-06	5.43684e-07		4.515e-09	1.0515			0.0453	6.30962				0.0453	7.66296				0.03951	8.86493				0.03951	9.07552				0.08242	3.8022	0.48	0		0.08242	4.02448
56	2.04852e-07	1.88329e-07	1.57849e-07		56	1.7674e-06	1.90612e-06	5.46113e-07		6.71908e-09	1.20353			0.04908	5.39123				0.04908	7.23057				0.0428	8.34984				0.0428	8.49718				0.08929	3.63634	0.52	0		0.08929	3.5438
60	2.37682e-07	2.0478e-07	1.47312e-07		60	3.38542e-06	1.06574e-06	4.07677e-07		1.31731e-08	1.80092			0.05285	4.60651				0.05285	6.82257				0.04609	7.86469				0.04609	7.9557				0.09616	3.47772	0.56	0		0.09616	3.12052
64	2.01574e-07	1.92141e-07	1.75737e-07		64	1.68454e-06	1.15758e-06	2.21826e-07		1.64555e-08	1.66309			0.05663	3.93601				0.05663	6.4376				0.04938	7.40772				0.04938	7.44873				0.10303	3.32601	0.6	0		0.10303	2.74781
68	2.23598e-07	9.52734e-08	1.49971e-07		68	1.85184e-06	1.23569e-06	2.71969e-07		2.5678e-08	1.47846			0.0604	3.36311				0.0604	6.07435				0.05268	6.9773				0.05268	6.97406				0.1099	3.18093	0.64	1.04167		0.1099	2.41961
72	1.39929e-07	2.1657e-07	1.3694e-07		72	1.56044e-06	5.29511e-07	1.78387e-07						0.06418	2.8736				0.06418	5.7316				0.05597	6.5719				0.05597	6.52963				0.11677	3.04217				0.11677	2.13061
76	2.12632e-07	1.00868e-07	9.66787e-08		76	1.64843e-06	8.52655e-07	2.68349e-07						0.06795	2.45533				0.06795	5.40818				0.05926	6.19005				0.05926	6.11353				0.12364	2.90946				0.12364	1.87613
80	2.32043e-07	1.60639e-07	1.16215e-07		80	1.51964e-06	6.63367e-07	2.42193e-07						0.07173	2.09795				0.07173	5.10302				0.06255	5.83038				0.06255	5.72395				0.13051	2.78255				0.13051	1.65204
84	1.38265e-07	9.93088e-08	1.01939e-07		84	1.25956e-06	8.40137e-07	2.41327e-07						0.07551	1.79258				0.07551	4.81508				0.06585	5.49162				0.06585	5.35919				0.13737	2.66117				0.13737	1.45472
88	1.59352e-07	1.04162e-07	1.08421e-07		88	1.07871e-06	6.10665e-07	3.05206e-07						0.07928	1.53167				0.07928	4.54338				0.06914	5.17253				0.06914	5.01768				0.14424	2.54508				0.14424	1.28097
92	1.95338e-07	1.18655e-07	1.02979e-07		92	1.0685e-06	5.56373e-07	1.78141e-07						0.08306	1.30872				0.08306	4.28701				0.07243	4.87199				0.07243	4.69793				0.15111	2.43406				0.15111	1.12797
96	1.72949e-07	1.13023e-07	8.40591e-08		96	1.24166e-06	6.57111e-07	1.36492e-07						0.08683	1.11823				0.08683	4.04511				0.07572	4.58891				0.07572	4.39855				0.15798	2.32788				0.15798	0.99324
100	9.87343e-08	1.07195e-07	9.21577e-08		100	1.35058e-06	5.30867e-07	1.54716e-07						0.09061	0.95547				0.09061	3.81686				0.07902	4.32228				0.07902	4.11825				0.16485	2.22634				0.16485	0.87461
104	8.23582e-08	1.20682e-07	1.07489e-07		104	6.43267e-07	6.76136e-07	1.72355e-07						0.09438	0.8164				0.09438	3.60149				0.08231	4.07114				0.08231	3.85582				0.17172	2.12922				0.17172	0.77015
108	1.02321e-07	1.03375e-07	7.97999e-08		108	4.97466e-07	3.09569e-07	1.19225e-07						0.09816	0.69757				0.09816	3.39827				0.0856	3.83459				0.0856	3.61011				0.17859	2.03634				0.17859	0.67816
112	1.36347e-07	6.22848e-08	8.19036e-08		112	5.72616e-07	4.9756e-07	1.09224e-07						0.10193	0.59603				0.10193	3.20652				0.08889	3.61179				0.08889	3.38005				0.18545	1.94751				0.18545	0.59716
116	9.84987e-08	1.06819e-07	8.85986e-08		116	7.13645e-07	3.96958e-07	1.15268e-07						0.10571	0.50928				0.10571	3.02559				0.09218	3.40193				0.09218	3.16466				0.19232	1.86256				0.19232	0.52583
120	4.91492e-08	9.19173e-08	5.87493e-08		120	4.59718e-07	3.19258e-07	1.1099e-07						0.10948	0.43515				0.10948	2.85487				0.09548	3.20427				0.09548	2.96299				0.19919	1.78131				0.19919	0.46303
124	1.49935e-07	7.03118e-08	6.98027e-08		124	5.81859e-07	4.32075e-07	1.19069e-07						0.11326	0.37181				0.11326	2.69378				0.09877	3.01809				0.09877	2.77418				0.20606	1.70361				0.20606	0.40772
128	1.12647e-07	8.14336e-08	9.13761e-08		128	5.39769e-07	4.09046e-07	1.2378e-07						0.11703	0.31769				0.11703	2.54178				0.10206	2.84273				0.10206	2.59739				0.21293	1.62929				0.21293	0.35902
132	1.20643e-07	5.85971e-08	8.96298e-08		132	6.22357e-07	3.02284e-07	9.22786e-08						0.12081	0.27145				0.12081	2.39835				0.10535	2.67755				0.10535	2.43187				0.2198	1.55822				0.2198	0.31614
136	1.46168e-07	7.90229e-08	5.95729e-08		136	5.557e-07	3.10108e-07	1.31398e-07						0.12458	0.23194				0.12458	2.26302				0.10865	2.52198				0.10865	2.2769				0.22667	1.49025				0.22667	0.27838
140	8.91581e-08	9.49931e-08	5.21094e-08		140	3.78532e-07	2.66636e-07	9.70333e-08						0.12836	0.19818				0.12836	2.13533				0.11194	2.37544				0.11194	2.13181				0.23354	1.42524				0.23354	0.24513
144	8.17142e-08	8.85164e-08	8.43016e-08		144	4.19287e-07	2.37414e-07	1.04269e-07						0.13213	0.16934				0.13213	2.01484				0.11523	2.23742				0.11523	1.99596				0.2404	1.36307				0.2404	0.21585
148	7.06766e-08	7.41202e-08	5.72246e-08		148	4.2245e-07	2.47282e-07	1.11141e-07						0.13591	0.14469				0.13591	1.90115				0.11852	2.10742				0.11852	1.86876				0.24727	1.30361				0.24727	0.19007
152	6.60078e-08	5.69154e-08	4.36484e-08		152	4.32515e-07	2.73044e-07	7.53858e-08						0.13968	0.12363				0.13968	1.79388				0.12182	1.98497				0.12182	1.74968				0.25414	1.24674				0.25414	0.16737
156	7.80016e-08	8.39899e-08	7.88909e-08		156	4.59653e-07	1.3628e-07	5.82083e-08						0.14346	0.10563				0.14346	1.69265				0.12511	1.86964				0.12511	1.63818				0.26101	1.19236				0.26101	0.14738
160	6.05823e-08	7.63225e-08	7.55435e-08		160	3.45018e-07	1.75365e-07	7.06069e-08						0.14723	0.09026				0.14723	1.59714				0.1284	1.761				0.1284	1.53379				0.26788	1.14034				0.26788	0.12978
164	1.06801e-07	6.35139e-08	6.60751e-08		164	3.92955e-07	2.13647e-07	5.98182e-08						0.15101	0.07712				0.15101	1.50702				0.13169	1.65868				0.13169	1.43605				0.27475	1.0906				0.27475	0.11428
168	8.47475e-08	6.97198e-08	9.03619e-08		168	3.25038e-07	2.52652e-07	3.59439e-08						0.15479	0.0659				0.15479	1.42199				0.13498	1.56231				0.13498	1.34453				0.28162	1.04303				0.28162	0.10063
172	1.04514e-07	4.94554e-08	4.92088e-08		172	2.67618e-07	1.35909e-07	3.89887e-08						0.15856	0.0563				0.15856	1.34175				0.13828	1.47153				0.13828	1.25885				0.28848	0.99753				0.28848	0.08861
176	9.5027e-08	8.21962e-08	5.61623e-08		176	2.94753e-07	1.23376e-07	3.74866e-08						0.16234	0.04811				0.16234	1.26604				0.14157	1.38603				0.14157	1.17863				0.29535	0.95401				0.29535	0.07802
180	8.97856e-08	7.74848e-08	4.45517e-08		180	2.8397e-07	1.48731e-07	4.17326e-08						0.16611	0.04111				0.16611	1.1946				0.14486	1.3055				0.14486	1.10353				0.30222	0.9124				0.30222	0.0687
184	5.85536e-08	6.39674e-08	4.59609e-08		184	2.06166e-07	1.93279e-07	7.78101e-08						0.16989	0.03512				0.16989	1.12719				0.14815	1.22964				0.14815	1.0332				0.30909	0.8726				0.30909	0.0605
188	5.24138e-08	7.72848e-08	3.98688e-08		188	3.31338e-07	2.0317e-07	5.46026e-08						0.17366	0.03001				0.17366	1.06359				0.15145	1.1582				0.15145	0.96736				0.31596	0.83453				0.31596	0.05327
192	6.56666e-08	7.18544e-08	5.39338e-08		192	3.69514e-07	1.76363e-07	4.11505e-08						0.17744	0.02564				0.17744	1.00358				0.15474	1.0909				0.15474	0.90572				0.32283	0.79813				0.32283	0.04691
196	6.2564e-08	5.67871e-08	3.60671e-08		196	2.31889e-07	2.1751e-07	4.35669e-08						0.18121	0.02191				0.18121	0.94695				0.15803	1.02752				0.15803	0.848				0.3297	0.76331				0.3297	0.04131
200	7.84439e-08	7.58241e-08	6.56206e-08		200	2.66631e-07	1.33922e-07	4.44747e-08						0.18499	0.01872				0.18499	0.89352				0.16132	0.96781				0.16132	0.79396				0.33657	0.73002				0.33657	0.03637
204	7.8653e-08	5.45145e-08	4.83889e-08		204	1.90261e-07	1.16607e-07	4.53125e-08						0.18876	0.016				0.18876	0.8431				0.16461	0.91158				0.16461	0.74337				0.34343	0.69817				0.34343	0.03203
208	7.61243e-08	4.56594e-08	3.27051e-08		208	1.34429e-07	1.34208e-07	5.15607e-08						0.19254	0.01367				0.19254	0.79552				0.16791	0.85861				0.16791	0.696				0.3503	0.66772				0.3503	0.0282
212	4.64781e-08	3.1161e-08	4.37154e-08		212	1.28429e-07	1.8165e-07	2.3262e-08						0.19631	0.01168				0.19631	0.75064				0.1712	0.80873				0.1712	0.65164				0.35717	0.63859				0.35717	0.02483
216	5.68312e-08	4.84425e-08	4.46934e-08		216	1.83906e-07	1.0528e-07	4.83889e-08						0.20009	0.00998				0.20009	0.70828				0.17449	0.76174				0.17449	0.61012				0.36404	0.61073				0.36404	0.02187
220	7.25117e-08	6.03477e-08	4.71208e-08		220	2.05638e-07	1.12185e-07	3.69856e-08						0.20386	0.00853				0.20386	0.66832				0.17778	0.71748				0.17778	0.57124				0.37091	0.58409				0.37091	0.01926
224	5.06382e-08	4.41731e-08	3.95602e-08		224	1.75366e-07	8.74696e-08	4.58092e-08						0.20764	0.00729				0.20764	0.6306				0.18108	0.67579				0.18108	0.53484				0.37778	0.55861				0.37778	0.01696
228	5.6734e-08	3.96932e-08	4.36272e-08		228	1.714e-07	1.09775e-07	3.65666e-08						0.21141	0.00622				0.21141	0.59502				0.18437	0.63652				0.18437	0.50075				0.38465	0.53424				0.38465	0.01493
232	8.54572e-08	4.65348e-08	3.24159e-08		232	1.52246e-07	1.38975e-07	3.69848e-08						0.21519	0.00532				0.21519	0.56145				0.18766	0.59954				0.18766	0.46884				0.39152	0.51094				0.39152	0.01315
236	4.08617e-08	3.64476e-08	2.27409e-08		236	1.80279e-07	1.10271e-07	3.32258e-08						0.21896	0.00454				0.21896	0.52977				0.19095	0.5647				0.19095	0.43897				0.39838	0.48865				0.39838	0.01158
240	3.05726e-08	3.50882e-08	3.44635e-08		240	1.17077e-07	1.15821e-07	3.44356e-08						0.22274	0.00388				0.22274	0.49987				0.19425	0.53189				0.19425	0.41099				0.40525	0.46734				0.40525	0.01019
244	3.99977e-08	4.01903e-08	3.55154e-08		244	9.31648e-08	7.1299e-08	3.31002e-08						0.22652	0.00332				0.22652	0.47167				0.19754	0.50099				0.19754	0.3848				0.41212	0.44695				0.41212	0.00898
248	4.84514e-08	3.33737e-08	3.61765e-08		248	1.29398e-07	8.55879e-08	3.30023e-08						0.23029	0.00283				0.23029	0.44505				0.20083	0.47188				0.20083	0.36028				0.41899	0.42745				0.41899	0.0079
252	3.77805e-08	4.49163e-08	3.97867e-08		252	1.74491e-07	1.0504e-07	2.45316e-08						0.23407	0.00242				0.23407	0.41994				0.20412	0.44446				0.20412	0.33732				0.42586	0.40881				0.42586	0.00696
256	3.7756e-08	4.83059e-08	3.56302e-08		256	9.81934e-08	9.91583e-08	3.8232e-08						0.23784	0.00207				0.23784	0.39624				0.20741	0.41864				0.20741	0.31583				0.43273	0.39097				0.43273	0.00613
260	4.45334e-08	3.84553e-08	3.33972e-08		260	1.4879e-07	7.90142e-08	3.44726e-08						0.24162	0.00177				0.24162	0.37389				0.21071	0.39431				0.21071	0.2957				0.4396	0.37392				0.4396	0.0054
264	4.08341e-08	3.9152e-08	3.62709e-08		264	1.03335e-07	8.82393e-08	1.64066e-08						0.24539	0.00151				0.24539	0.35279				0.214	0.3714				0.214	0.27686				0.44646	0.35761				0.44646	0.00475
268	4.00845e-08	4.40093e-08	3.7109e-08		268	1.45228e-07	6.61075e-08	2.84099e-08						0.24917	0.00129				0.24917	0.33288				0.21729	0.34982				0.21729	0.25921				0.45333	0.34201				0.45333	0.00418
272	4.18088e-08	4.13388e-08	3.10987e-08		272	1.64666e-07	7.88158e-08	1.99906e-08						0.25294	0.0011				0.25294	0.3141				0.22058	0.32949				0.22058	0.2427				0.4602	0.32709				0.4602	0.00368
276	6.29919e-08	3.16792e-08	3.22857e-08		276	9.45968e-08	6.46935e-08	2.30931e-08						0.25672	0.00094262				0.25672	0.29638				0.22388	0.31035				0.22388	0.22723				0.46707	0.31282				0.46707	0.00324
280	5.07816e-08	4.16839e-08	2.3986e-08		280	1.23607e-07	1.23035e-07	2.08937e-08						0.26049	0.000805418				0.26049	0.27965				0.22717	0.29232				0.22717	0.21275				0.47394	0.29918				0.47394	0.00286
284	3.60417e-08	4.57807e-08	2.83523e-08		284	1.56751e-07	8.67982e-08	3.39909e-08						0.26427	0.000688186				0.26427	0.26387				0.23046	0.27533				0.23046	0.19919				0.48081	0.28612				0.48081	0.00252
288	5.05535e-08	4.60287e-08	3.75514e-08		288	9.93151e-08	4.37874e-08	2.23799e-08						0.26804	0.000588017				0.26804	0.24898				0.23375	0.25933				0.23375	0.1865				0.48768	0.27364				0.48768	0.00222
292	3.50256e-08	2.5797e-08	3.53894e-08		292	1.00831e-07	8.90757e-08	2.54264e-08						0.27182	0.000502429				0.27182	0.23493				0.23705	0.24427				0.23705	0.17461				0.49455	0.26171				0.49455	0.00195
296	4.49011e-08	3.23516e-08	3.76421e-08		296	9.51941e-08	6.18996e-08	2.70821e-08						0.27559	0.000429298				0.27559	0.22168				0.24034	0.23007				0.24034	0.16349				0.50141	0.25029				0.50141	0.00172
300	4.70739e-08	3.23439e-08	3.53557e-08		300	1.6232e-07	8.19166e-08	3.32526e-08						0.27937	0.000366812				0.27937	0.20917				0.24363	0.21671				0.24363	0.15307				0.50828	0.23937				0.50828	0.00151
304	4.20819e-08	3.33934e-08	3.78501e-08		304	1.09422e-07	5.72625e-08	3.19575e-08						0.28314	0.000313421				0.28314	0.19737				0.24692	0.20411				0.24692	0.14331				0.51515	0.22893				0.51515	0.00133
308	3.24916e-08	4.69255e-08	2.23965e-08		308	1.4725e-07	5.50801e-08	3.07224e-08						0.28692	0.000267801				0.28692	0.18623				0.25021	0.19225				0.25021	0.13418				0.52202	0.21894				0.52202	0.00117
312	3.32292e-08	3.1206e-08	2.52813e-08		312	1.13454e-07	6.55108e-08	2.94596e-08						0.29069	0.000228822				0.29069	0.17572				0.25351	0.18108				0.25351	0.12563				0.52889	0.20939				0.52889	0.00103
316	4.57473e-08	2.09119e-08	2.09182e-08		316	8.57541e-08	7.08418e-08	1.97157e-08						0.29447	0.000195516				0.29447	0.16581				0.2568	0.17056				0.2568	0.11763				0.53576	0.20026				0.53576	0.000909455
320	4.88323e-08	3.36449e-08	3.14359e-08		320	1.30247e-07	6.61371e-08	2.26262e-08						0.29824	0.000167058				0.29824	0.15645				0.26009	0.16065				0.26009	0.11013				0.54263	0.19152				0.54263	0.000800829
324	2.52313e-08	3.56874e-08	3.07847e-08		324	1.3537e-07	4.88531e-08	1.82326e-08						0.30202	0.000142742				0.30202	0.14762				0.26338	0.15132				0.26338	0.10311				0.54949	0.18317				0.54949	0.000705177
328	4.45182e-08	3.19814e-08	3.31109e-08		328	1.01498e-07	4.73247e-08	1.95045e-08						0.3058	0.000121965				0.3058	0.13929				0.26668	0.14253				0.26668	0.09654				0.55636	0.17518				0.55636	0.000620951
332	5.47808e-08	2.98036e-08	2.59515e-08		332	9.67655e-08	6.17051e-08	2.55496e-08						0.30957	0.000104213				0.30957	0.13143				0.26997	0.13424				0.26997	0.09039				0.56323	0.16754				0.56323	0.000546784
336	3.91625e-08	2.80162e-08	4.13806e-08		336	1.03539e-07	4.94512e-08	1.58914e-08						0.31335	8.9044e-05				0.31335	0.12402				0.27326	0.12644				0.27326	0.08463				0.5701	0.16023				0.5701	0.000481476
340	3.03198e-08	2.60984e-08	3.45026e-08		340	8.0782e-08	4.24653e-08	1.73615e-08						0.31712	7.60833e-05				0.31712	0.11702				0.27655	0.1191				0.27655	0.07924				0.57697	0.15324				0.57697	0.000423968
344	3.36638e-08	3.15412e-08	1.93994e-08		344	8.68509e-08	6.6505e-08	1.50125e-08						0.3209	6.5009e-05				0.3209	0.11042				0.27985	0.11218				0.27985	0.07419				0.58384	0.14655				0.58384	0.000373329
348	3.33181e-08	3.63314e-08	3.34075e-08		348	1.08181e-07	6.03092e-08	1.61382e-08						0.32467	5.55467e-05				0.32467	0.10419				0.28314	0.10566				0.28314	0.06946				0.59071	0.14016				0.59071	0.000328738
352	3.07867e-08	3.60023e-08	1.9274e-08		352	9.08353e-08	5.12554e-08	1.84909e-08						0.32845	4.74616e-05				0.32845	0.09831				0.28643	0.09952				0.28643	0.06503				0.59758	0.13405				0.59758	0.000289474
356	3.01271e-08	2.47646e-08	2.55705e-08		356	8.4337e-08	7.61709e-08	1.99472e-08						0.33222	4.05534e-05				0.33222	0.09276				0.28972	0.09374				0.28972	0.06089				0.60444	0.1282				0.60444	0.000254899
360	3.50283e-08	3.06811e-08	2.18213e-08		360	1.073e-07	5.1568e-08	1.89758e-08						0.336	3.46507e-05				0.336	0.08753				0.29301	0.08829				0.29301	0.05701				0.61131	0.12261				0.61131	0.000224453
364	2.82707e-08	2.96293e-08	3.39913e-08		364	6.43016e-08	8.88202e-08	1.29101e-08						0.33977	2.96071e-05				0.33977	0.08259				0.29631	0.08316				0.29631	0.05338				0.61818	0.11726				0.61818	0.000197645
368	3.04405e-08	1.34699e-08	3.31226e-08		368	6.44542e-08	6.71201e-08	1.5808e-08						0.34355	2.52977e-05				0.34355	0.07793				0.2996	0.07833				0.2996	0.04997				0.62505	0.11214				0.62505	0.000174038
372	4.09126e-08	2.53609e-08	2.90516e-08		372	7.19881e-08	4.77467e-08	2.12675e-08						0.34732	2.16155e-05				0.34732	0.07353				0.30289	0.07378				0.30289	0.04679				0.63192	0.10725				0.63192	0.000153251
376	2.97722e-08	3.27682e-08	2.20683e-08		376	6.91829e-08	4.53817e-08	1.2663e-08						0.3511	1.84693e-05				0.3511	0.06938				0.30618	0.06949				0.30618	0.04381				0.63879	0.10257				0.63879	0.000134946
380	4.09159e-08	2.95007e-08	1.16126e-08		380	7.35288e-08	4.66255e-08	1.75006e-08						0.35487	1.5781e-05				0.35487	0.06547				0.30948	0.06545				0.30948	0.04102				0.64566	0.0981				0.64566	0.000118828
384	2.62962e-08	3.52578e-08	2.48834e-08		384	5.48253e-08	5.87927e-08	1.7691e-08						0.35865	1.3484e-05				0.35865	0.06177				0.31277	0.06165				0.31277	0.0384				0.65253	0.09382				0.65253	0.000104635
388	4.04161e-08	1.96487e-08	1.81526e-08		388	7.00953e-08	5.53252e-08	1.40289e-08						0.36242	1.15214e-05				0.36242	0.05829				0.31606	0.05807				0.31606	0.03596				0.65939	0.08973				0.65939	9.21376e-05
392	2.05796e-08	3.05634e-08	2.69596e-08		392	8.54784e-08	3.23105e-08	1.60754e-08						0.3662	9.84437e-06				0.3662	0.055				0.31935	0.05469				0.31935	0.03366				0.66626	0.08581				0.66626	8.11326e-05
396	3.13146e-08	2.70935e-08	2.12125e-08		396	6.9073e-08	2.54646e-08	2.02758e-08						0.36997	8.41148e-06				0.36997	0.05189				0.32265	0.05152				0.32265	0.03152				0.67313	0.08207				0.67313	7.14421e-05
400	4.35364e-08	2.07105e-08	1.49444e-08		400	6.54159e-08	2.99979e-08	1.30269e-08						0.37375	7.18715e-06				0.37375	0.04897				0.32594	0.04852				0.32594	0.02951				0.68	0.07849				0.68	6.2909e-05
404	5.29866e-08	1.85365e-08	1.75169e-08		404	5.77256e-08	5.41945e-08	1.6488e-08
408	2.36808e-08	2.94857e-08	2.39664e-08		408	4.85392e-08	3.67307e-08	1.53266e-08
412	2.96976e-08	2.91186e-08	2.31029e-08		412	9.16815e-08	3.82591e-08	2.30684e-08
416	2.71125e-08	2.31386e-08	1.86763e-08		416	5.46316e-08	3.88808e-08	1.10043e-08
420	2.69984e-08	1.67443e-08	2.28108e-08		420	7.35338e-08	3.8833e-08	1.77532e-08
424	3.12109e-08	2.98707e-08	2.05302e-08		424	5.87935e-08	4.57956e-08	1.32391e-08
428	3.00053e-08	2.45083e-08	2.81637e-08		428	4.28578e-08	3.08771e-08	1.67248e-08
432	2.00381e-08	1.80111e-08	2.36468e-08		432	5.07137e-08	4.60856e-08	1.94806e-08
436	2.45256e-08	1.97461e-08	2.71107e-08		436	4.95784e-08	3.91707e-08	1.13808e-08
440	2.98245e-08	2.35082e-08	1.46106e-08		440	5.48026e-08	2.84502e-08	1.36747e-08
444	3.01685e-08	2.03066e-08	1.69105e-08		444	4.66283e-08	4.29605e-08	1.37438e-08
448	1.71986e-08	2.61871e-08	1.78059e-08		448	5.86216e-08	2.94307e-08	1.25543e-08
452	1.88768e-08	2.88701e-08	1.66853e-08		452	4.87362e-08	3.1493e-08	8.74491e-09
456	3.05416e-08	3.43313e-08	1.45853e-08		456	4.95547e-08	3.79004e-08	1.23169e-08
460	2.49441e-08	1.76896e-08	2.55128e-08		460	2.97342e-08	3.31553e-08	9.49935e-09
464	3.1693e-08	2.88234e-08	1.3531e-08		464	3.89153e-08	3.17384e-08	1.35789e-08
468	3.06258e-08	2.26948e-08	1.69679e-08		468	6.40694e-08	3.26557e-08	1.23342e-08
472	3.20894e-08	2.39974e-08	1.81471e-08		472	4.4165e-08	2.63658e-08	1.15637e-08
476	3.72194e-08	2.97158e-08	1.64591e-08		476	5.91038e-08	3.07945e-08	1.17891e-08
480	2.64048e-08	1.7632e-08	2.08936e-08		480	4.80308e-08	2.27115e-08	9.25096e-09
484	3.46215e-08	1.72713e-08	2.95233e-08		484	6.18075e-08	3.50012e-08	8.59042e-09
488	2.31009e-08	2.36082e-08	2.03133e-08		488	5.48842e-08	2.49827e-08	1.35181e-08
492	2.95676e-08	2.72379e-08	2.71357e-08		492	4.70473e-08	1.4672e-08	9.93447e-09
496	2.5352e-08	1.46331e-08	2.14763e-08		496	5.02319e-08	2.44951e-08	1.14919e-08
500	2.99966e-08	2.12851e-08	1.84116e-08		500	6.13975e-08	3.32549e-08	1.23154e-08
504	2.98065e-08	2.08981e-08	1.19712e-08		504	2.91804e-08	3.66328e-08	1.3663e-08
508	1.74502e-08	2.8394e-08	1.85576e-08		508	5.51034e-08	2.79009e-08	1.02329e-08
512	3.6668e-08	2.27322e-08	1.31639e-08		512	5.70901e-08	2.59792e-08	9.2266e-09
516	2.67566e-08	2.09387e-08	1.38816e-08		516	3.20767e-08	2.66698e-08	1.09699e-08
520	2.58166e-08	1.55909e-08	1.56944e-08		520	4.29379e-08	2.48578e-08	9.22938e-09
524	2.20918e-08	2.06977e-08	2.37595e-08		524	4.86617e-08	3.32983e-08	1.49718e-08
528	1.94837e-08	1.68336e-08	2.21908e-08		528	4.81852e-08	2.8043e-08	1.33351e-08
532	2.49184e-08	2.45303e-08	1.65647e-08		532	4.76397e-08	2.31679e-08	1.11713e-08
536	2.86087e-08	1.96427e-08	1.59543e-08		536	4.25273e-08	3.67705e-08	1.30414e-08
540	2.00533e-08	2.07433e-08	1.2929e-08		540	5.00838e-08	2.16745e-08	1.32387e-08
544	2.3566e-08	1.83184e-08	1.7665e-08		544	2.99293e-08	2.07854e-08	1.03234e-08
548	1.84649e-08	2.52781e-08	1.56421e-08		548	4.69036e-08	3.12199e-08	1.17273e-08
552	2.38858e-08	1.79193e-08	1.34259e-08		552	3.78396e-08	1.77969e-08	1.0514e-08
556	1.5738e-08	1.95584e-08	1.1914e-08		556	3.27089e-08	2.39149e-08	1.04239e-08
560	1.49423e-08	1.51244e-08	1.40326e-08		560	3.98886e-08	2.26679e-08	1.36672e-08
564	2.27596e-08	1.6458e-08	1.4862e-08		564	3.38582e-08	3.49374e-08	1.11078e-08
568	2.63271e-08	2.0408e-08	1.5439e-08		568	3.84468e-08	2.29291e-08	8.8092e-09
572	1.81344e-08	2.177e-08	2.0824e-08		572	4.37081e-08	2.98371e-08	8.46619e-09
576	1.80969e-08	1.23577e-08	1.32188e-08		576	3.58769e-08	2.13199e-08	1.22498e-08
580	1.6722e-08	1.79597e-08	1.3671e-08		580	4.69681e-08	2.82169e-08	1.18443e-08
584	2.36368e-08	1.65572e-08	1.525e-08		584	4.36167e-08	2.58365e-08	1.1169e-08
588	1.85124e-08	1.68691e-08	1.36056e-08		588	3.46206e-08	3.25707e-08	1.07231e-08
592	1.31681e-08	1.64198e-08	1.7121e-08		592	2.51062e-08	2.00097e-08	1.30512e-08
596	1.98001e-08	1.92081e-08	1.73135e-08		596	2.30876e-08	2.671e-08	9.41233e-09
600	2.4311e-08	1.59816e-08	1.6191e-08		600	3.18327e-08	1.60598e-08	7.82564e-09
604	1.41475e-08	1.31516e-08	1.20947e-08		604	2.1889e-08	2.50609e-08	1.01485e-08
608	2.23249e-08	1.5769e-08	1.24676e-08		608	4.80706e-08	3.34491e-08	8.1559e-09
612	2.21662e-08	1.78873e-08	1.32506e-08		612	2.35157e-08	2.60264e-08	9.85536e-09
616	2.46626e-08	1.54574e-08	1.10643e-08		616	2.97579e-08	2.19326e-08	1.01087e-08
620	3.13427e-08	1.65521e-08	1.54973e-08		620	3.24957e-08	1.94442e-08	9.93519e-09
624	2.29851e-08	1.17491e-08	1.12607e-08		624	3.41177e-08	2.17813e-08	1.00305e-08
628	1.29023e-08	1.19823e-08	1.62912e-08		628	2.04307e-08	2.38361e-08	9.7947e-09
632	1.98994e-08	1.971e-08	9.73243e-09		632	2.6081e-08	2.07374e-08	1.04085e-08
636	2.09983e-08	2.11215e-08	1.71507e-08		636	3.57477e-08	2.03108e-08	6.30119e-09
640	1.01489e-08	1.88442e-08	1.61087e-08		640	2.59143e-08	2.92937e-08	1.05454e-08
644	1.74655e-08	1.40277e-08	1.54159e-08		644	4.64466e-08	2.41243e-08	9.32418e-09
648	1.77556e-08	1.44624e-08	1.21484e-08		648	3.55564e-08	2.3505e-08	7.64531e-09
652	2.06459e-08	1.9988e-08	1.27701e-08		652	1.86761e-08	2.32927e-08	7.88385e-09
656	1.5721e-08	2.33084e-08	8.36962e-09		656	2.21668e-08	1.91451e-08	5.21517e-09
660	1.79693e-08	1.74087e-08	1.25539e-08		660	3.86742e-08	2.48793e-08	6.67556e-09
664	2.10333e-08	2.04682e-08	9.44573e-09		664	2.65861e-08	1.28538e-08	9.01974e-09
668	2.257e-08	1.84564e-08	1.81166e-08		668	3.0062e-08	1.68901e-08	5.73985e-09
672	2.06811e-08	1.6084e-08	9.6879e-09		672	3.1415e-08	1.727e-08	6.7174e-09
676	1.65002e-08	1.47164e-08	1.3615e-08		676	2.91527e-08	1.62251e-08	7.8076e-09
680	1.97714e-08	1.45763e-08	1.11632e-08		680	2.83518e-08	2.33566e-08	6.79435e-09
684	1.57299e-08	2.21702e-08	9.73126e-09		684	1.91007e-08	2.22746e-08	6.41797e-09
688	1.98562e-08	1.41228e-08	9.42044e-09		688	4.04719e-08	2.48252e-08	9.512e-09
692	1.58044e-08	2.05849e-08	1.78623e-08		692	2.4448e-08	2.25772e-08	8.54615e-09
696	1.83068e-08	1.39936e-08	1.63696e-08		696	2.65354e-08	1.27174e-08	6.44379e-09
700	1.31176e-08	1.53896e-08	1.49734e-08		700	2.5872e-08	1.45963e-08	6.72446e-09
704	1.46024e-08	8.27745e-09	1.15928e-08		704	2.55787e-08	1.63695e-08	5.36327e-09
708	1.99745e-08	1.47798e-08	1.48388e-08		708	2.09391e-08	2.08223e-08	6.48483e-09
712	1.47697e-08	1.04898e-08	5.89936e-09		712	3.18868e-08	2.42761e-08	6.81808e-09
716	1.78791e-08	1.24679e-08	9.00275e-09		716	2.70317e-08	1.84422e-08	7.9348e-09
720	1.66538e-08	1.04398e-08	1.47983e-08		720	1.67864e-08	7.10531e-09	6.70776e-09
724	1.74619e-08	1.56072e-08	1.03415e-08		724	3.10991e-08	1.28221e-08	6.50511e-09
728	1.50639e-08	2.32631e-08	1.48917e-08		728	3.39169e-08	1.59053e-08	5.13032e-09
732	1.50229e-08	1.4418e-08	1.17969e-08		732	2.57442e-08	2.07902e-08	9.64396e-09
736	1.91495e-08	1.18643e-08	1.07435e-08		736	3.23352e-08	2.38284e-08	8.16389e-09
740	2.5351e-08	1.20247e-08	1.27746e-08		740	2.20379e-08	2.01288e-08	6.91936e-09
744	1.9815e-08	1.37863e-08	1.01366e-08		744	2.35297e-08	1.90225e-08	8.46896e-09
748	1.18768e-08	1.15655e-08	1.38474e-08		748	2.50206e-08	1.2171e-08	7.30983e-09
752	1.64201e-08	1.29301e-08	8.32618e-09		752	2.98027e-08	1.35587e-08	1.02086e-08
756	1.93409e-08	1.82895e-08	1.34855e-08		756	2.14015e-08	2.05534e-08	7.70978e-09
760	2.89181e-08	1.68719e-08	1.15758e-08		760	2.86039e-08	1.78763e-08	7.69072e-09
764	1.33778e-08	1.05426e-08	1.08061e-08		764	2.00735e-08	1.9098e-08	5.10382e-09
768	1.19636e-08	1.58141e-08	9.49786e-09		768	1.34517e-08	1.59535e-08	8.80588e-09
772	1.05462e-08	1.35399e-08	1.3744e-08		772	2.83162e-08	1.72526e-08	6.41469e-09
776	1.64574e-08	1.77006e-08	1.28784e-08		776	2.07481e-08	1.24301e-08	8.92573e-09
780	1.16909e-08	1.90542e-08	1.52088e-08		780	3.01366e-08	1.56073e-08	4.32905e-09
784	1.35372e-08	1.53745e-08	7.25919e-09		784	1.90588e-08	1.64467e-08	6.06585e-09
788	1.61186e-08	2.02201e-08	9.67103e-09		788	3.56644e-08	1.44486e-08	9.67098e-09
792	1.62425e-08	1.23714e-08	9.46039e-09		792	2.60198e-08	1.36364e-08	6.82329e-09
796	1.17356e-08	7.14323e-09	1.33584e-08		796	2.0629e-08	1.20351e-08	6.31557e-09
800	1.7373e-08	1.30191e-08	8.64521e-09		800	1.51529e-08	1.72716e-08	6.51664e-09
804	1.52617e-08	1.45504e-08	9.58214e-09		804	2.59556e-08	1.34949e-08	9.42209e-09
808	1.92993e-08	1.07707e-08	1.05132e-08		808	2.47965e-08	1.14333e-08	7.15221e-09
812	1.30006e-08	1.67454e-08	1.06498e-08		812	2.29383e-08	9.8219e-09	5.13257e-09
816	1.56427e-08	9.2664e-09	9.97351e-09		816	2.90789e-08	1.40066e-08	6.50005e-09
820	2.14201e-08	9.31741e-09	1.24137e-08		820	2.01752e-08	1.34672e-08	5.71593e-09
824	1.45804e-08	7.43399e-09	1.22309e-08		824	1.70835e-08	1.3988e-08	6.85728e-09
828	1.43734e-08	1.31895e-08	7.31187e-09		828	2.67938e-08	1.57975e-08	5.86961e-09
832	2.26979e-08	1.27385e-08	1.5995e-08		832	3.35546e-08	1.63108e-08	5.63037e-09
836	1.32238e-08	9.96879e-09	1.00953e-08		836	1.53253e-08	1.29944e-08	5.77899e-09
840	1.67358e-08	1.45935e-08	1.13699e-08		840	2.76904e-08	2.064e-08	7.08163e-09
844	1.36753e-08	1.02599e-08	1.70177e-08		844	3.4945e-08	1.58456e-08	5.62361e-09
848	1.70335e-08	1.04203e-08	9.7689e-09		848	2.43193e-08	1.86602e-08	3.91655e-09
852	1.2781e-08	1.1223e-08	1.24373e-08		852	3.11267e-08	1.81954e-08	6.27086e-09
856	1.62726e-08	9.71714e-09	8.64561e-09		856	1.68137e-08	1.62959e-08	7.73896e-09
860	1.82428e-08	1.2749e-08	1.11262e-08		860	1.18276e-08	1.19303e-08	5.90916e-09
864	1.55489e-08	1.36854e-08	1.52889e-08		864	2.44289e-08	9.32412e-09	7.11038e-09
868	1.95233e-08	1.48902e-08	1.0082e-08		868	2.34088e-08	9.43744e-09	6.62665e-09
872	1.64926e-08	1.17017e-08	1.03724e-08		872	1.90415e-08	1.19401e-08	5.63207e-09
876	1.53521e-08	1.525e-08	1.15093e-08		876	1.43064e-08	9.68657e-09	5.30794e-09
880	1.04386e-08	1.46211e-08	1.20575e-08		880	2.74015e-08	1.43085e-08	6.99221e-09
884	1.202e-08	9.73627e-09	1.54836e-08		884	1.74397e-08	1.62466e-08	6.05753e-09
888	1.41952e-08	1.42591e-08	9.87409e-09		888	1.68705e-08	1.37007e-08	4.81499e-09
892	1.08195e-08	1.06695e-08	9.6605e-09		892	1.92209e-08	1.50808e-08	7.64955e-09
896	1.31132e-08	1.02114e-08	7.42955e-09		896	1.75589e-08	9.06166e-09	6.62458e-09
900	1.40358e-08	1.23785e-08	1.035e-08		900	1.71635e-08	1.68095e-08	4.56459e-09
904	1.04375e-08	1.54965e-08	6.19466e-09		904	2.21502e-08	1.48262e-08	7.27999e-09
908	1.39882e-08	1.36063e-08	9.59266e-09		908	1.48518e-08	1.01098e-08	6.69231e-09
912	1.48783e-08	1.5765e-08	1.02864e-08		912	2.24097e-08	1.3307e-08	5.59332e-09
916	1.48335e-08	9.64369e-09	8.71178e-09		916	2.86498e-08	1.50671e-08	4.55364e-09
920	1.37458e-08	1.22613e-08	9.12036e-09		920	1.98816e-08	1.15715e-08	7.9009e-09
924	1.48744e-08	1.05074e-08	1.32274e-08		924	2.08061e-08	1.18277e-08	5.29815e-09
928	1.33642e-08	1.22489e-08	9.35738e-09		928	1.64633e-08	1.08285e-08	6.31811e-09
932	1.96469e-08	1.04513e-08	1.01964e-08		932	2.51376e-08	1.02137e-08	4.71963e-09
936	1.29628e-08	9.62065e-09	6.15935e-09		936	1.88781e-08	1.11912e-08	8.42883e-09
940	9.94767e-09	7.21234e-09	1.1289e-08		940	2.66378e-08	1.29821e-08	5.17971e-09
944	1.97239e-08	1.13414e-08	1.21249e-08		944	2.04823e-08	1.33288e-08	4.94771e-09
948	1.12115e-08	1.37158e-08	9.8006e-09		948	3.11193e-08	1.55411e-08	7.00118e-09
952	7.64761e-09	1.18627e-08	1.09614e-08		952	2.10153e-08	1.02751e-08	5.78831e-09
956	1.07546e-08	1.24092e-08	1.06766e-08		956	1.49855e-08	1.1375e-08	4.50852e-09
960	1.51988e-08	1.0475e-08	9.48495e-09		960	1.8787e-08	8.46809e-09	6.82904e-09
964	1.55847e-08	7.7215e-09	8.53767e-09		964	2.49238e-08	1.22263e-08	6.08564e-09
968	1.66236e-08	6.02417e-09	1.0746e-08		968	1.89658e-08	1.22229e-08	4.62003e-09
972	1.11158e-08	1.46254e-08	9.78118e-09		972	1.72516e-08	1.63727e-08	4.1609e-09
976	1.24743e-08	1.19754e-08	8.86798e-09		976	1.77343e-08	1.15674e-08	4.02899e-09
980	1.16489e-08	1.36351e-08	9.5007e-09		980	1.91727e-08	1.11633e-08	5.53559e-09
984	7.13013e-09	6.89324e-09	6.31846e-09		984	1.67636e-08	1.34385e-08	4.41333e-09
988	1.19554e-08	1.17316e-08	1.20629e-08		988	1.76542e-08	1.02986e-08	6.3089e-09
992	1.32426e-08	1.44689e-08	1.0397e-08		992	1.68946e-08	1.06121e-08	5.14136e-09
996	7.96127e-09	1.51304e-08	7.99795e-09		996	2.1856e-08	1.31482e-08	4.87222e-09
1000	1.66018e-08	1.03359e-08	7.78606e-09		1000	1.73198e-08	1.0125e-08	5.74406e-09
1004	1.93229e-08	1.34003e-08	8.71674e-09		1004	1.86664e-08	1.25657e-08	8.23827e-09
1008	8.48473e-09	1.09449e-08	8.75567e-09		1008	1.26843e-08	1.20859e-08	5.4708e-09
1012	1.23881e-08	6.29562e-09	9.28447e-09		1012	1.68989e-08	8.92798e-09	4.29937e-09
1016	1.45293e-08	7.6639e-09	1.17232e-08		1016	1.54664e-08	1.35658e-08	2.56725e-09
1020	1.03959e-08	9.48602e-09	7.95226e-09		1020	1.32707e-08	1.33151e-08	4.2059e-09
1024	8.73712e-09	1.00485e-08	1.13125e-08		1024	1.51471e-08	1.23074e-08	3.73082e-09
1028	1.1475e-08	1.03179e-08	1.03976e-08		1028	2.28005e-08	1.1071e-08	6.28154e-09
1032	1.43808e-08	5.96297e-09	8.97261e-09		1032	2.13864e-08	1.04174e-08	4.12363e-09
1036	1.21846e-08	7.41083e-09	5.85073e-09		1036	1.43377e-08	1.20835e-08	5.00735e-09
1040	1.34913e-08	1.34358e-08	7.95281e-09		1040	1.80725e-08	1.22097e-08	5.62656e-09
1044	9.18315e-09	1.40305e-08	1.24526e-08		1044	1.34328e-08	1.22385e-08	5.10086e-09
1048	1.43989e-08	1.02999e-08	9.93623e-09		1048	2.31178e-08	9.13389e-09	4.99395e-09
1052	1.30563e-08	8.10016e-09	9.77345e-09		1052	1.44909e-08	9.03734e-09	4.53392e-09
1056	1.14681e-08	1.07585e-08	6.07925e-09		1056	1.53711e-08	7.09513e-09	3.84911e-09
1060	1.02587e-08	9.26146e-09	6.5246e-09		1060	1.53437e-08	1.31318e-08	4.44506e-09
1064	7.51427e-09	9.61956e-09	8.78128e-09		1064	1.54218e-08	7.65201e-09	5.32721e-09
1068	9.77977e-09	1.13099e-08	8.44882e-09		1068	9.47256e-09	1.38709e-08	3.97503e-09
1072	1.16004e-08	9.8871e-09	6.56516e-09		1072	1.43204e-08	8.13794e-09	4.09212e-09
1076	1.24551e-08	8.53911e-09	5.00356e-09		1076	1.54427e-08	1.44935e-08	4.16172e-09
1080	1.67185e-08	1.65879e-08	1.02369e-08		1080	1.71981e-08	8.10748e-09	4.7783e-09
1084	1.22472e-08	1.1144e-08	1.00123e-08		1084	1.63701e-08	1.14465e-08	3.97124e-09
1088	1.2233e-08	1.08931e-08	1.05306e-08		1088	1.23471e-08	1.1936e-08	4.17241e-09
1092	1.92871e-08	6.14202e-09	7.42446e-09		1092	1.37138e-08	9.57551e-09	4.36774e-09
1096	1.18602e-08	9.76647e-09	9.19852e-09		1096	1.49038e-08	5.43692e-09	4.62363e-09
1100	1.42627e-08	1.03371e-08	9.24045e-09		1100	1.15944e-08	5.68484e-09	5.03441e-09
1104	1.29066e-08	1.2007e-08	5.99368e-09		1104	1.32829e-08	9.99141e-09	4.20174e-09
1108	1.33509e-08	7.44014e-09	7.03683e-09		1108	1.42782e-08	8.89931e-09	5.09603e-09
1112	1.399e-08	9.7566e-09	6.99301e-09		1112	1.34453e-08	5.99213e-09	3.33072e-09
1116	1.04048e-08	8.35501e-09	9.60995e-09		1116	1.31748e-08	7.21861e-09	5.93242e-09
1120	1.49271e-08	1.12729e-08	6.25621e-09		1120	1.38349e-08	8.8852e-09	3.85492e-09
1124	1.52677e-08	1.23423e-08	6.10779e-09		1124	1.4004e-08	9.67596e-09	3.61175e-09
1128	1.75762e-08	9.50497e-09	7.40841e-09		1128	1.5012e-08	1.17508e-08	5.03887e-09
1132	1.21816e-08	7.72145e-09	6.8117e-09		1132	1.60009e-08	9.63247e-09	3.76007e-09
1136	8.93311e-09	1.05462e-08	9.56532e-09		1136	1.36016e-08	1.04413e-08	3.69523e-09
1140	1.12146e-08	9.23286e-09	8.88712e-09		1140	1.73682e-08	1.11258e-08	4.92112e-09
1144	6.00538e-09	1.6176e-08	6.62258e-09		1144	1.36495e-08	1.05551e-08	4.98549e-09
1148	9.55218e-09	9.15624e-09	8.57908e-09		1148	2.17009e-08	1.04426e-08	4.12006e-09
1152	1.0933e-08	8.76674e-09	1.05697e-08		1152	1.4843e-08	1.00083e-08	3.99048e-09
1156	1.26623e-08	1.27097e-08	6.92828e-09		1156	1.52358e-08	7.90623e-09	3.24838e-09
1160	1.22995e-08	1.06158e-08	7.16405e-09		1160	1.48947e-08	6.46224e-09	3.47007e-09
1164	1.17919e-08	9.68109e-09	1.08168e-08		1164	1.05371e-08	1.14815e-08	3.15615e-09
1168	1.68681e-08	6.74225e-09	6.65386e-09		1168	2.23451e-08	9.02084e-09	5.85266e-09
1172	1.46403e-08	9.3036e-09	9.27681e-09		1172	2.42766e-08	1.0645e-08	4.99627e-09
1176	1.27939e-08	1.24633e-08	6.92168e-09		1176	2.5294e-08	7.89413e-09	3.48928e-09
1180	1.06316e-08	8.80182e-09	4.60717e-09		1180	1.64419e-08	6.9248e-09	4.75897e-09
1184	6.72136e-09	5.76128e-09	9.32709e-09		1184	1.35535e-08	6.62709e-09	4.53748e-09
1188	5.96199e-09	9.43614e-09	5.16887e-09		1188	1.64997e-08	6.2396e-09	3.43655e-09
1192	7.27376e-09	6.20699e-09	1.14837e-08		1192	1.26348e-08	8.18992e-09	6.93847e-09
1196	1.35355e-08	8.26546e-09	6.36589e-09		1196	1.83262e-08	8.6695e-09	2.42868e-09
1200	1.00096e-08	9.656e-09	9.03488e-09		1200	8.72377e-09	8.5075e-09	4.94219e-09
1204	6.59486e-09	7.50436e-09	6.79104e-09		1204	1.29652e-08	5.92064e-09	4.06969e-09
1208	1.10258e-08	7.70955e-09	1.24575e-08		1208	1.35572e-08	1.08287e-08	3.48559e-09
1212	1.11908e-08	4.93123e-09	5.157e-09		1212	1.10743e-08	1.18529e-08	4.46345e-09
1216	9.59728e-09	7.39233e-09	9.34051e-09		1216	1.59302e-08	9.97214e-09	4.74878e-09
1220	1.11952e-08	8.62711e-09	6.53712e-09		1220	1.28019e-08	8.66371e-09	4.49142e-09
1224	8.74655e-09	9.52695e-09	6.67618e-09		1224	1.50905e-08	1.26626e-08	3.6164e-09
1228	1.33011e-08	1.06034e-08	6.16509e-09		1228	1.7625e-08	8.99248e-09	3.61183e-09
1232	1.48647e-08	1.05093e-08	5.60841e-09		1232	1.76684e-08	8.6343e-09	3.5262e-09
1236	1.26832e-08	8.63294e-09	7.13902e-09		1236	1.32517e-08	1.39971e-08	4.05384e-09
1240	9.00767e-09	1.17008e-08	5.058e-09		1240	1.35175e-08	8.00359e-09	4.22706e-09
1244	9.5201e-09	3.84394e-09	8.83559e-09		1244	1.34725e-08	7.81685e-09	3.5918e-09
1248	1.17717e-08	1.0534e-08	9.53351e-09		1248	1.33338e-08	9.60652e-09	4.38155e-09
1252	1.23323e-08	7.50447e-09	8.57069e-09		1252	1.35268e-08	1.09626e-08	3.52519e-09
1256	8.04672e-09	8.43063e-09	6.14665e-09		1256	1.47178e-08	6.88553e-09	3.52782e-09
1260	1.05954e-08	8.49597e-09	8.94871e-09		1260	1.60574e-08	8.06959e-09	3.56171e-09
1264	1.31401e-08	8.6281e-09	6.30108e-09		1264	1.31167e-08	9.21121e-09	2.40561e-09
1268	9.00483e-09	6.50514e-09	5.84524e-09		1268	1.35168e-08	1.05084e-08	3.54071e-09
1272	5.62555e-09	1.17267e-08	7.80617e-09		1272	1.25202e-08	9.16453e-09	4.73028e-09
1276	1.52209e-08	7.30874e-09	1.04775e-08		1276	8.80847e-09	1.40701e-08	4.3418e-09
1280	1.02791e-08	9.25451e-09	5.9919e-09		1280	1.32083e-08	8.03063e-09	3.85855e-09
1284	9.69421e-09	8.52037e-09	7.28828e-09		1284	9.11069e-09	7.88148e-09	3.39777e-09
1288	1.00021e-08	6.29005e-09	7.95212e-09		1288	1.01376e-08	8.55872e-09	4.89083e-09
1292	8.98923e-09	8.19541e-09	6.94604e-09		1292	1.50944e-08	1.07876e-08	2.32108e-09
1296	1.08575e-08	9.57457e-09	4.36549e-09		1296	1.2117e-08	9.72485e-09	3.70926e-09
1300	9.17805e-09	9.29528e-09	8.20795e-09		1300	2.03452e-08	6.23921e-09	3.11324e-09
1304	9.567e-09	8.40216e-09	6.52619e-09		1304	1.77943e-08	8.42883e-09	2.7681e-09
1308	8.61094e-09	1.16568e-08	4.9335e-09		1308	1.54492e-08	1.02342e-08	4.65082e-09
1312	8.1781e-09	7.89139e-09	5.2703e-09		1312	1.4517e-08	9.96556e-09	4.07317e-09
1316	1.35413e-08	1.11511e-08	7.14112e-09		1316	1.03634e-08	6.66378e-09	4.46809e-09
1320	7.53914e-09	9.34042e-09	6.93955e-09		1320	1.22409e-08	9.39471e-09	2.9795e-09
1324	1.11805e-08	7.80462e-09	8.34845e-09		1324	1.1404e-08	7.03259e-09	3.35845e-09
1328	9.09316e-09	1.02532e-08	7.92451e-09		1328	9.19885e-09	1.20976e-08	3.57531e-09
1332	8.91075e-09	7.7306e-09	6.06105e-09		1332	9.18246e-09	8.42233e-09	3.83884e-09
1336	1.14983e-08	5.78797e-09	4.94829e-09		1336	1.12313e-08	1.05784e-08	4.19672e-09
1340	8.05718e-09	9.99501e-09	5.45993e-09		1340	1.10434e-08	1.07403e-08	3.28082e-09
1344	1.18601e-08	9.56578e-09	6.49995e-09		1344	1.0469e-08	9.58193e-09	4.67393e-09
1348	1.11844e-08	8.17927e-09	8.48064e-09		1348	1.96191e-08	7.13766e-09	4.99998e-09
1352	7.52894e-09	6.3612e-09	4.99882e-09		1352	1.28574e-08	7.08117e-09	4.3151e-09
1356	1.05544e-08	7.49995e-09	1.06372e-08		1356	1.67401e-08	6.29548e-09	3.92657e-09
1360	1.32215e-08	8.1338e-09	6.22563e-09		1360	1.7693e-08	9.31124e-09	3.37315e-09
1364	7.42135e-09	8.82963e-09	5.76718e-09		1364	1.28469e-08	8.32378e-09	4.04367e-09
1368	6.9126e-09	5.81801e-09	5.56175e-09		1368	1.34808e-08	8.57045e-09	2.92801e-09
1372	7.59184e-09	6.17881e-09	6.14088e-09		1372	1.74886e-08	7.19626e-09	4.65953e-09
1376	7.05488e-09	6.29615e-09	5.95713e-09		1376	1.02725e-08	7.41998e-09	2.76786e-09
1380	8.30733e-09	7.89368e-09	6.55633e-09		1380	1.99709e-08	8.9814e-09	3.31822e-09
1384	8.79495e-09	8.91824e-09	7.18667e-09		1384	1.20134e-08	1.13586e-08	2.81677e-09
1388	1.13809e-08	6.18817e-09	7.93342e-09		1388	1.28771e-08	7.20972e-09	3.12405e-09
1392	4.6376e-09	9.0896e-09	9.44104e-09		1392	1.02063e-08	7.90707e-09	3.95815e-09
1396	9.10102e-09	7.90606e-09	8.64534e-09		1396	1.43512e-08	7.70422e-09	2.85911e-09
1400	7.56213e-09	9.28911e-09	7.71525e-09		1400	1.4413e-08	6.9694e-09	2.96621e-09
1404	1.34641e-08	7.86884e-09	7.05134e-09		1404	1.9004e-08	8.08202e-09	2.88385e-09
1408	9.29432e-09	6.52684e-09	7.60278e-09		1408	1.26098e-08	9.70077e-09	2.86999e-09
1412	6.89773e-09	7.20564e-09	7.17487e-09		1412	1.70473e-08	8.37942e-09	3.51902e-09
1416	1.04757e-08	8.52587e-09	6.19776e-09		1416	1.35526e-08	8.12384e-09	2.56859e-09
1420	7.87505e-09	6.02971e-09	8.41792e-09		1420	1.56331e-08	5.15853e-09	4.97212e-09
1424	8.03436e-09	8.04012e-09	6.64683e-09		1424	1.25448e-08	6.91163e-09	3.99097e-09
1428	1.04021e-08	6.25238e-09	7.56261e-09		1428	1.46102e-08	1.03432e-08	2.89994e-09
1432	7.36708e-09	6.49892e-09	3.99716e-09		1432	8.63576e-09	7.93307e-09	2.61225e-09
1436	7.80967e-09	5.32492e-09	5.01609e-09		1436	1.084e-08	7.56661e-09	4.14171e-09
1440	9.48589e-09	7.08406e-09	5.38615e-09		1440	1.02102e-08	7.14567e-09	3.33876e-09
1444	9.96527e-09	8.06248e-09	4.7494e-09		1444	1.37034e-08	9.86764e-09	2.72813e-09
1448	7.99749e-09	7.31832e-09	6.02733e-09		1448	1.31207e-08	8.36317e-09	4.17543e-09
1452	7.8847e-09	5.34318e-09	5.88386e-09		1452	1.5407e-08	9.8798e-09	4.31474e-09
1456	1.49917e-08	7.58794e-09	5.43919e-09		1456	1.49743e-08	7.34791e-09	2.57348e-09
1460	8.7529e-09	7.50035e-09	5.08869e-09		1460	1.6121e-08	8.25203e-09	4.09374e-09
1464	7.78926e-09	7.71584e-09	8.01619e-09		1464	8.23886e-09	1.1171e-08	3.13387e-09
1468	9.69582e-09	8.0364e-09	5.28359e-09		1468	8.11035e-09	6.22109e-09	3.9554e-09
1472	7.92934e-09	7.39574e-09	5.50635e-09		1472	1.5833e-08	7.42677e-09	3.32759e-09
1476	1.00589e-08	5.10728e-09	9.19676e-09		1476	1.11496e-08	8.88559e-09	3.96716e-09
1480	6.87843e-09	5.79853e-09	5.1092e-09		1480	9.47285e-09	8.96537e-09	3.40522e-09
1484	9.92774e-09	9.61163e-09	5.75316e-09		1484	1.01732e-08	9.16716e-09	2.99901e-09
1488	1.36082e-08	7.34244e-09	5.97526e-09		1488	1.15985e-08	1.10396e-08	3.46457e-09
1492	7.83128e-09	5.97585e-09	5.28032e-09		1492	1.51618e-08	8.96972e-09	3.63764e-09
1496	8.60995e-09	7.59657e-09	6.22975e-09		1496	1.13885e-08	6.89663e-09	3.46696e-09
1500	7.85441e-09	8.40894e-09	5.56638e-09		1500	1.00002e-08	7.26725e-09	3.87365e-09
1504	9.17552e-09	6.80931e-09	7.47374e-09		1504	9.9796e-09	7.06465e-09	2.99742e-09
1508	8.28009e-09	6.86089e-09	4.95489e-09		1508	1.31442e-08	8.4503e-09	2.74659e-09
1512	8.66532e-09	5.07828e-09	6.66971e-09		1512	1.21245e-08	9.36587e-09	3.88491e-09
1516	8.10578e-09	5.51353e-09	4.43316e-09		1516	1.23098e-08	6.699e-09	3.11205e-09
1520	1.26181e-08	7.17046e-09	5.62514e-09		1520	1.4462e-08	5.69218e-09	2.36138e-09
1524	6.77587e-09	6.1438e-09	4.47162e-09		1524	9.80771e-09	6.42648e-09	2.90501e-09
1528	1.01332e-08	9.43773e-09	6.22851e-09		1528	7.81073e-09	1.01401e-08	4.13354e-09
1532	6.00016e-09	1.04458e-08	7.57594e-09		1532	1.24159e-08	6.97613e-09	1.80707e-09
1536	8.19605e-09	8.54523e-09	4.58962e-09		1536	8.86217e-09	5.70849e-09	3.3222e-09
1540	8.33774e-09	7.28204e-09	4.49751e-09		1540	9.32326e-09	8.3679e-09	2.63851e-09
1544	9.34429e-09	3.63576e-09	4.48256e-09		1544	7.67718e-09	6.33579e-09	3.41349e-09
1548	6.37215e-09	9.30965e-09	5.9256e-09		1548	1.028e-08	6.81172e-09	2.96709e-09
1552	7.98599e-09	7.62624e-09	6.22191e-09		1552	1.65505e-08	6.50945e-09	2.36586e-09
1556	6.53353e-09	6.586e-09	5.7843e-09		1556	1.25453e-08	7.7503e-09	3.83565e-09
1560	5.24712e-09	5.38801e-09	5.98758e-09		1560	1.41349e-08	7.58703e-09	3.25239e-09
1564	8.34523e-09	8.1049e-09	4.85907e-09		1564	1.29743e-08	6.5607e-09	5.20912e-09
1568	8.34893e-09	7.45053e-09	5.07453e-09		1568	9.20462e-09	9.00205e-09	4.95504e-09
1572	7.25724e-09	9.08006e-09	4.91286e-09		1572	1.50745e-08	5.66307e-09	3.17086e-09
1576	9.3197e-09	5.83131e-09	6.59613e-09		1576	9.54209e-09	9.92954e-09	2.35449e-09
1580	7.36136e-09	9.63008e-09	3.76911e-09		1580	1.2978e-08	8.80506e-09	2.64586e-09
1584	6.60125e-09	5.56273e-09	7.72603e-09		1584	1.18231e-08	8.53332e-09	3.70671e-09
1588	1.00788e-08	4.53928e-09	5.96776e-09		1588	1.52388e-08	4.78421e-09	4.60132e-09
1592	6.51663e-09	9.08318e-09	5.00376e-09		1592	8.79654e-09	6.14095e-09	3.71576e-09
1596	5.86259e-09	9.24827e-09	6.29082e-09		1596	1.33038e-08	8.73514e-09	4.17732e-09
1600	4.74552e-06	3.98295e-07	1.50091e-07		1600	2.75845e-08	8.34723e-07	1.16376e-07
[truncated: 1 more columns]

## Sheet: Figure 5
Figure 5e
x1	y1		x2	y2		x3	y3
0.00667	0.35076		0.00667	0.4173		0.00667	0.39521
0.01	0.31603		0.01	0.271		0.01	0.30184
0.01333	0.33173		0.01333	0.17903		0.01333	0.25751
0.01667	0.34737		0.01667	0.11798		0.01667	0.25195
0.02	0.37983		0.02	0.08133		0.02	0.2535
0.02333	0.3798		0.02333	0.05915		0.02333	0.26454
0.02667	0.40935		0.02667	0.04202		0.02667	0.2795
0.03	0.46387		0.03	0.03823		0.03	0.29562
0.03333	0.42816		0.03333	0.01907		0.03333	0.30059
0.03667	0.48084		0.03667	0.0246		0.03667	0.29398
0.04	0.4682		0.04	0.01809		0.04	0.31633
0.04333	0.45139		0.04333	0.01819		0.04333	0.30059
0.04667	0.44236		0.04667	0.01509		0.04667	0.31215
0.05	0.46377		0.05	0.01105		0.05	0.32905
0.05333	0.47929		0.05333	0.01704		0.05333	0.28288
0.05667	0.45611		0.05667	0.01434		0.05667	0.32676
0.06	0.39322		0.06	0.00961		0.06	0.30325
0.06333	0.44267		0.06333	0.01333		0.06333	0.33991
0.06667	0.47079		0.06667	0.01874		0.06667	0.31216
0.07	0.40293		0.07	0.00629		0.07	0.37712
0.07333	0.48602		0.07333	0.01496		0.07333	0.39415
0.07667	0.41939		0.07667	0.02076		0.07667	0.30548
0.08	0.45506		0.08	0.01249		0.08	0.33841
0.08333	0.44535		0.08333	0.01015		0.08333	0.31836
0.08667	0.44617		0.08667	0.01368		0.08667	0.27768
0.09	0.4462		0.09	0.02522		0.09	0.35065
0.09333	0.50041		0.09333	0.01501		0.09333	0.38336
0.09667	0.42735		0.09667	0.00845		0.09667	0.34366
0.1	0.48527		0.1	0.01096		0.1	0.29519

## Sheet: Figure 6
Figure 6a																																													Figure 6b
x1	y1		x2	y2		x3	y3		x4	y4		x5	y5		x6	y6		x7	y7		x8	y8		x9	y9		x10	y10		x11	y11		x12	y12		x13	y13		x14	y14		x15	y15		x1	y1	x2	y2	x3
-3.2	-4		-2.4	-2.4		-2.4	-2.8		-3.2	-4		-1.6	-2.8		3.6	0.4		-0.4	-0.8		0.4	-0.8		-0.8	-0.8		0.4	-1.2		4	-0.8		3.2	0.4		1.6	2		2	3.2		3.2	2.8		-1.43964	1.47322	-1.11038	-1.66032	0.35122
-4	0.4		-2.8	-3.2		-2.8	-2.4		-2.8	-1.2		-3.2	-2.8		0.8	-0.4		0	2.4		0.8	0		-0.8	-2.4		-0.4	0		2	4		3.2	-0.4		2	2		1.6	2.8		2.4	2		-1.43679	2.12554	-1.11387	-1.66386	-0.07826
-2	-2		-2.4	-3.2		-2.8	-2.8		-3.2	-2.8		-3.2	-3.6		1.6	0.4		-0.8	-0.8		0.4	-0.4		0.4	0		-1.2	-1.6		0	2.8		0.8	0		2.4	4		2.4	3.2		2.8	2		-1.27829	1.71242	-0.26568	-1.77516	0.21765
-2.4	-3.6		-1.2	-3.6		-0.4	-4		-2.8	-3.2		-2.8	-3.2		0	-3.2		-0.8	1.2		0.8	0		-1.2	-1.2		0.8	-0.8		2	4		2	1.6		1.2	3.6		2.8	2.8		1.6	1.6		-1.21477	2.49304	0.22888	-2.11329	-0.09462
2	-3.2		-2.4	-1.6		-2	-2.8		-2.4	-1.6		-2.8	-2.4		-2	3.2		2	-0.8		0.4	2		-0.8	0.8		-0.4	-2		4	4		0	3.6		2	2.8		3.2	2.4		2	2.4		-1.26799	1.45718	0.4651	-2.52522	0.13556
-4	-0.4		-4	-2.8		-1.6	-3.2		-0.8	-2		-3.2	-2.4		-3.6	0.8		-1.2	-0.8		-0.8	-0.4		-0.4	0.4		1.6	-2		-3.6	-0.4		0.8	4		4	1.2		3.2	1.6		0.8	1.2		-1.2659	1.35166	0.03935	-1.94111	-0.02781
4	-4		1.2	-4		-2.8	-3.2		-2.4	-3.2		-2.4	-3.6		0.4	-3.6		0	-1.6		-0.4	1.2		-1.2	0		-1.2	-2.8		0.4	2		0.8	-0.4		2.4	2.4		2	0.8		2.8	1.2		-1.10168	3.33896	-0.33342	-1.44046	0.20379
2	-0.4		-2.8	-1.6		-2.8	-3.2		-2.8	-3.2		-2.4	-2.4		-3.6	1.2		-2.4	-2.4		-2	1.6		-1.6	-0.8		0.8	1.2		-4	2		2.8	2.8		2.8	2		3.6	2.4		1.6	1.6		-1.17546	2.46131	-0.41655	-2.04779	-0.08203
-4	-3.6		-1.6	-0.8		-2	-3.6		-2.8	-2.4		-0.8	-2.4		-2	-0.8		-2	2		1.2	-1.6		-0.8	1.2		1.2	-0.8		2.8	-2.4		3.2	2.4		2	0.8		2	1.6		1.6	2.4		-1.4933	1.82793	0.88233	-2.13049	-0.1502
-4	-1.6		-3.2	-3.6		-1.6	-3.6		-2.4	-3.2		-3.2	-2.4		0	3.6		-1.6	-0.4		-2	-0.4		1.2	-2.4		-0.8	-1.2		2.8	4		2.4	3.6		1.6	2.4		1.6	2.8		2.4	2.4		-0.15777	2.61881	-1.0411	-1.97609	0.13432
-4	-4		-1.6	-2.8		-0.8	-2.4		-2	-2.4		-2.8	-3.2		4	1.6		0	1.6		0.8	1.2		0.4	-1.6		-0.8	-0.8		4	-2		3.2	0.8		2.4	2		2.4	2		2	1.2		-1.22708	1.39673	-0.17976	-1.77247	-0.26984
-4	-2.4		-2	-1.6		-1.2	-2.4		-3.2	-1.6		-2.4	-2.8		-2.4	-3.2		0	1.2		-2	-2.8		-2	-0.8		-0.4	-1.6		1.6	3.6		3.2	2		1.2	2.8		1.6	2.4		2.8	2		-1.31542	1.40113	-0.82862	-1.20627	0.33824
-1.2	-2		-2.8	-3.2		-3.2	-3.2		-2.8	-1.6		-3.2	-3.2		-1.2	-4		-0.4	-1.6		1.2	-1.6		1.2	0.8		0	0		4	1.6		2.8	4		0	2.4		2.4	2		2	2		-1.2497	1.34345	0.3875	-1.77811	0.29214
-3.2	-2.4		-2.4	-1.2		-2.8	-2.4		-3.2	-2.8		-2.4	-2.4		2.4	0		0.4	0.4		-2	0.4		0	0		0	0		0.8	1.6		2.4	2.4		2.4	2.8		2	3.2		3.2	3.6		-1.09789	3.48842	1.04029	-2.72548	0.09882
-3.6	-3.6		-4	-2.8		-3.2	-2.4		-2	-3.6		-2.8	-3.2		3.2	0.4		-2.8	0.8		-1.6	-0.8		0	0.8		1.6	-0.4		3.2	-0.8		1.6	1.6		2.8	2.8		2.8	2.8		1.2	2.4		-1.85934	1.96228	-1.16166	-1.12175	0.24239
-2.4	-3.2		-2	-2.8		-2.8	-3.2		-4	-2.8		-2	-2.4		-3.6	0.4		0.8	0		1.2	-0.4		-0.8	-1.6		0.4	-0.4		1.6	-2		0.4	2.8		2.4	2.4		2.4	1.6		3.6	1.6		-1.89151	0.9493	-0.27597	-1.39518	0.02745
-4	-2.4		-2.4	-3.2		-1.2	-2.4		-3.2	-4		-2.8	-1.2		-4	-2.8		-1.6	0.4		0.4	-0.4		-0.4	-1.2		0	0.8		1.6	-2.8		0.4	2.8		2.4	2.4		3.6	1.2		3.2	3.2		-1.4615	1.62854	-0.84141	-1.06936	-0.09704
-1.6	-3.2		-2.8	-1.2		-1.2	-4		-4	-3.2		-1.6	-3.6		-0.4	2		-1.2	-1.2		1.6	-0.4		-0.4	-0.4		-0.4	1.2		2.8	3.2		2.8	2.8		1.2	2.8		2.8	2.8		2.8	2.8		-1.34186	1.09509	-0.74293	-1.72996	0.05996
-3.6	-4		-2	-3.6		-2.8	-2.8		-1.6	-2.8		-3.6	-2.8		1.6	-0.8		-0.8	-0.4		1.2	0.4		-0.4	-1.2		-0.8	-1.6		1.6	0		0.8	1.2		3.6	1.6		2.4	2.4		2.8	2.4		0.59915	2.87574	0.4048	-2.54465	-0.04383
-3.6	-3.6		-2	-2		-2.8	-0.8		-3.6	-3.2		-2	-3.2		1.2	0.8		0	0		0.4	0.8		-2.8	-0.8		-0.8	-1.2		0	0.4		0.4	2.8		2.4	1.2		2.8	1.6		3.2	3.2		-1.22155	3.63847	-0.08985	-3.24661	0.00671
-4	-4		-3.6	-3.2		-3.6	-2.8		-2	-2.4		-3.2	-2.4		0.4	-0.8		-1.6	1.2		-0.8	-1.6		0.8	0		-0.8	0.4		2.4	2		2	0.4		1.6	2.4		2	2.4		2.8	2.4		-1.21917	1.57341	-0.04442	-1.97978	0.21715
-0.4	-3.6		-2.4	-2.8		-3.2	1.2		-2.4	-3.6		-2.4	-3.2		-4	-4		-1.6	-1.6		0.8	1.6		0.8	0.4		-0.8	-0.8		0.4	2.8		3.6	2		2	2.8		2	1.2		2	2.4		-1.28628	1.58354	-0.43746	-1.84316	0.13401
0.4	-3.2		-3.2	-2.4		-3.2	-3.6		-2.4	-1.6		-1.2	-3.6		-3.2	-2		-0.8	1.6		-1.2	2		0	-1.6		-1.6	-0.4		1.2	3.6		2	2		2.4	3.2		2.8	0.8		2	3.6		-1.43533	2.83008	-0.52765	-1.99206	0.22856
2.4	-3.6		-2.4	-3.2		-2.8	-2.8		-2.4	-2.4		-1.6	-3.2		-2	1.6		-0.8	-0.8		-1.6	-3.2		1.2	1.2		0.8	-1.6		-0.8	2.4		2.8	3.6		2.8	1.2		0.8	1.2		2.8	2		-1.45263	3.75138	-0.51144	-2.35608	0.23578
-2.8	-2.8		-2.8	-2.8		-3.2	-3.2		-3.6	-3.2		-3.2	-2.8		-0.8	-0.8		0.4	-2		0	-0.8		-1.6	-1.6		1.2	-0.4		2.4	2.4		1.6	2.4		0.4	2.4		3.2	2		2.8	2.8		1.36223	3.76767	1.0898	-3.23795	0.29923
-2.8	1.2		-2.8	-2.4		-2.8	-2.8		-2.8	-2.4		-2	-2.8		-1.6	-2		-2	0.8		0.8	-2.4		-0.8	0.8		0.4	-1.2		4	3.6		3.2	3.2		2	1.2		1.2	2.4		2.8	2.4		-0.75713	2.22773	-0.7517	-0.97493	-0.02286
-3.6	-4		-1.6	-3.2		-2	-2.8		-3.6	-2.8		-2.8	-2.4		3.2	-1.2		0.8	2		-1.6	0		0.8	2		0	-0.4		-1.6	3.2		1.2	2		3.6	3.6		0.4	1.6		3.6	1.6		-1.46139	1.37767	0.98486	-2.53236	0.02622
-4	-4		-3.2	-2.8		-3.2	-3.6		-2	-2		-1.2	-3.2		-4	-0.8		1.6	-0.8		0.4	-1.6		0.4	-0.4		0.8	0		2.8	4		1.2	1.6		2.4	1.6		2.8	2		2	3.6		-1.01128	1.40126	-0.26611	-1.40981	0.29141
-3.6	-2.4		-2.8	-2.4		-2.8	-3.6		-3.6	-3.2		-3.6	-2.4		0.8	-4		2	0.8		0	0.4		0.4	0		0.4	-2		2.8	4		1.6	3.2		3.2	3.2		2	2.4		1.2	1.6		-1.71801	1.58551	-1.52607	-1.38552	0.18645
-2.4	-2.4		-1.2	-2.8		-2.8	-3.6		-2.4	-2.4		-2.4	-2.8		3.2	1.6		-1.2	0		0.4	0.8		-0.8	2		-0.4	1.2		0.4	4		3.2	3.6		3.2	3.2		2.4	2.8		2.8	3.2		-1.31321	1.11561	-0.28779	-2.91322	0.17265
-1.6	-3.6		-3.6	-2.8		-3.2	-2.4		-2.8	-1.6		-2.8	-3.6		3.2	1.2		-1.6	0.8		-0.4	0.4		-1.2	-2.4		0.4	2.8		3.6	4		0.8	1.6		2.4	2		2.8	2.4		2	2.4		-1.37107	1.26247	-1.24645	-1.75396	0.30361
-1.6	-1.2		-2.4	-2.4		-2.4	-2.4		-2.8	-3.2		-3.6	-3.6		2.4	-1.2		-1.2	-0.8		-1.2	-2.4		-2	0.4		1.2	-2		-0.8	2.8		0	2		2.8	2.4		2.4	0.8		0	2.8		-0.24191	2.22269	-1.42243	-1.50614	0.10248
-3.6	-2		-1.6	-2.8		-2	-3.6		-3.6	-2		-2.8	-2		-2.4	-1.2		-2.4	0		1.6	0.4		-1.6	0.8		-0.4	0		4	3.2		3.6	1.6		1.2	1.6		1.2	2.8		2.8	2.8		0.99729	3.05668	-0.97464	-1.39446	0.25368
-2.8	0.8		-3.2	-3.2		-3.6	-3.6		-2.8	-3.2		-3.6	-1.6		-4	2.8		0.4	0.8		-1.2	0.4		-2	-0.8		0.4	0		4	0.8		1.6	1.6		2.4	1.6		3.2	2.4		1.6	2.8		-1.43509	1.92953	-0.20165	-2.47134	0.21866
-2.4	-2.8		-3.2	-3.6		-2	-2.8		-2.4	-3.6		-2.8	-2		2.8	0		0.8	1.2		-1.6	0.4		0.8	-0.4		0	-0.8		0.4	1.2		2	3.2		2.8	2		0.8	2.4		1.6	1.6		-1.0698	1.94984	0.34478	-2.01638	0.63488
-3.6	-4		-2	-2		-3.6	-1.6		-2.4	-2.8		-3.2	-3.6		-3.6	2.4		0.8	-0.4		0	-0.8		0	-0.4		0.4	-1.2		4	4		1.6	0.8		-0.4	1.6		3.6	2.4		1.2	1.6		-0.8849	2.5413	-0.18018	-1.56965	-0.30008
-4	0.8		-3.6	-2.8		-3.6	-2.8		-3.6	-1.6		-2	-1.2		-4	-1.2		-1.2	-1.2		1.2	-3.2		-1.2	-0.4		0	-0.8		4	-1.6		0.4	2.8		0.4	2.4		2	2		3.6	2.4		-1.38959	1.25563	-0.08993	-1.51239	0.07154
-2	-3.6		-1.6	-3.6		-3.6	-3.6		-2.8	-3.2		-2.8	-3.2		-0.4	0.4		1.2	-0.4		0.8	0		1.2	-2		-0.8	0.8		0	-0.8		2.8	0.4		2.4	2.4		0.4	3.2		2.4	3.6		-1.04667	1.04593	-0.19467	-2.66716	0.32227
-0.4	-4		-2	-2		-3.6	-2.8		-2.8	-3.6		-3.2	-3.2		-3.6	2.8		-0.8	-1.6		2.4	0.8		-1.2	-0.4		0	-0.8		3.6	1.6		0.8	2.8		2.8	3.2		2.8	2.8		2.4	2.4		-0.98932	1.77296	-0.50691	-1.42929	1.19938
-1.2	-0.8		-3.2	-2		-3.6	-3.6		-2.4	-3.2		-2.4	-2.4		-3.6	-3.6		-3.2	1.6		1.2	-1.2		0	0		-0.8	0		-1.2	2.8		2.4	4		1.2	3.2		1.6	1.6		2.8	1.2		-1.39393	1.38794	-0.35048	-3.48941	0.2582
-2.8	-1.6		-0.4	-3.2		-2.8	-3.2		-3.6	-2		-3.2	-3.2		2.4	-2.4		0	-1.2		0.8	-3.2		-0.4	-0.8		0	-0.8		1.6	-2.8		2.4	2.8		2	2.8		2	2.4		2.4	2		-3.81064	1.17739	-0.61746	-1.28737	0.17032
-3.2	-3.2		-2.8	-2		-2.4	-4		-2.4	-3.2		-2.4	-3.2		0.4	-2		0.4	0.4		-0.8	-0.4		-2.4	-0.4		-1.6	0.8		1.6	1.2		2	2.8		2	2		2.8	2		1.2	2.8		-1.36519	1.10887	-0.07045	-2.09321	0.29574
-3.2	-2.4		-2.4	-2.8		-4	-1.6		-4	-2.8		-2.4	-3.2		2.4	-0.8		-0.4	0.4		0.4	-2.8		-0.8	-0.4		-0.4	-2.4		-4	4		2.8	3.2		2	3.2		1.6	4		2.4	1.6		-1.13922	2.03723	-0.18943	-1.77309	-0.14701
-2.8	-2.8		-4	-2.8		-3.2	-3.6		-3.2	-3.2		-2.4	-2.4		4	-2		0	-0.4		0.4	-0.4		0.8	-0.4		1.2	-1.2		3.6	4		0.4	2.8		2.4	2		1.2	4		0.8	2		-1.71185	1.57679	-0.2723	-1.7648	-0.06892
-3.2	-4		-3.6	-2.4		-3.6	-3.6		-3.6	-2.8		-2.4	-3.2		2.4	-0.4		-2	1.6		-1.6	-0.8		-0.8	0.8		-1.2	-0.8		2.8	2		2	2.4		1.2	3.2		2.4	1.2		0.8	2.8		-1.00402	2.03678	-0.31832	-2.49835	-0.16536
1.2	-1.2		-2.4	-4		-3.6	-2.4		-2.4	-2.8		-2	-2		0.8	1.6		-0.8	-2		-3.2	-0.8		0	1.2		-1.6	0.4		2.8	2		2	2.4		3.6	2		2.4	0.8		2.4	2.8		-1.31483	1.16316	-0.56478	-2.03451	0.13111
0.4	-1.2		-2.4	-2.4		-2.4	-2.8		-2.4	-3.6		-4	-2.8		2.4	-2.4		-0.8	-2.4		0.8	-0.4		0.8	-0.4		-0.8	1.6		-3.2	4		2.8	3.2		2	1.6		0.4	1.2		2	3.6		-0.5196	2.61019	-0.39616	-1.87349	-0.05153
-2.4	-4		-0.4	-3.2		-2.4	-2.8		-2	-2.8		-3.2	-2.4		0	4		-1.2	0.4		-0.4	-1.2		-0.4	-1.6		-0.4	0.8		2.4	2.8		2	3.6		2	2.8		2.8	1.6		3.2	2.4		-1.02677	1.45053	-0.17492	-1.42316	-0.08473
-3.2	-1.2		-2.4	-2.8		-2.8	-2.4		-3.6	-2.8		-2.4	-2.8		-1.2	-0.4		-0.4	-1.6		-0.8	0		0.4	0		0.8	0.4		-1.2	0.8		2.4	4		3.6	2		2.4	2.4		2	3.2		-1.1532	1.45849	-0.70993	-1.37245	0.18894
-4	-3.6		-2.4	-1.6		-2.8	-2.8		-2.8	-2.4		-3.2	-3.2		2	3.2		-2	-0.8		0.8	0.4		-2	-0.4		-0.8	2		4	1.6		2	2		1.2	2.4		2.8	2.4		2.8	2.8		-0.34644	2.0281	0.5337	-1.79659	-0.2616
-3.2	-2.4		-3.2	-2		-2.4	-2.8		-2.4	-3.2		-2	-2.8		-4	3.6		1.2	-0.4		-1.6	-0.4		-0.8	-1.6		-0.4	-0.4		4	1.6		3.2	1.6		2.4	1.2		2.8	2		2.8	2.8		-1.32055	1.90254	-1.88813	-1.04187	0.20702
-1.6	-0.4		-2.8	-2.4		-2.4	-2.4		-2.8	-2.8		-1.2	-2.4		1.6	-1.2		0	-2.8		-2	-0.8		0	0.4		-1.6	0		3.6	-0.8		3.2	2		2	3.2		1.2	2.4		2	2		-1.53055	1.97071	-0.50963	-2.8673	0.3748
-2.8	-4		-2.4	-3.2		-2	-2.4		-1.6	-3.6		-2.4	-2.4		4	-4		0.8	-0.8		-1.6	-1.2		0.4	0.4		0	-0.8		3.2	4		1.2	3.6		3.2	0.4		2	2		2.8	0.4		-4.51366	0.45107	-0.50441	-1.72304	0.29054
-4	-2.8		-1.6	-3.6		-2.4	-2		-3.2	-3.6		-4	-3.6		-2.8	0		-1.2	-1.6		0	-1.6		0.4	0		0.4	-1.6		4	3.6		1.6	1.6		2.4	2		2	2		2.4	1.2		-0.09269	3.3615	-0.42212	-2.14224	-0.0401
-2.8	-2.4		-3.6	-3.2		-2.8	-3.2		-3.2	-3.6		-2.8	-3.2		-1.2	2.8		-0.4	-0.4		1.2	-2.4		0	0		-0.4	-1.6		-2	2		3.2	1.6		2.8	2.8		3.6	0.8		2.8	2		-0.62426	2.05703	-0.68303	-1.85157	-0.11344
-4	-4		-3.6	-1.6		-3.2	-3.6		-2.8	-2.4		-3.6	-2.4		-0.8	-3.2		0	2.4		-1.2	0.4		-3.2	-0.8		0	-0.8		2	-0.8		0.8	3.6		2.8	2.8		2	1.6		2.4	2.8		-1.25775	1.62359	-1.66968	-1.16617	-0.08208
-3.6	1.6		-2.8	-2.8		-2	-3.2		-2	-3.2		-3.6	-2.8		-3.2	-4		-1.2	-2.8		-0.8	2		-1.6	0.8		-0.4	1.6		2.4	2.8		3.2	3.6		2	2		3.2	1.2		2.4	3.2		-3.80069	0.54799	-0.58699	-1.75602	0.27875
-3.6	-0.4		-2.4	-3.2		-3.6	-1.6		-2.4	-1.6		-3.6	-2.4		4	-2.8		-0.8	1.2		1.6	2.8		-0.8	1.6		0	-0.4		0	4		3.2	2.4		0.4	3.2		2.8	2		2	1.2		-1.39185	1.40135	0.02926	-1.77241	0.03861
-1.6	-2.4		-3.2	-3.6		-2.4	-3.2		-2	-3.2		-3.2	-3.2		-3.2	-1.2		-0.4	1.6		1.6	-0.4		0.4	-0.8		-2	0.4		3.6	3.2		1.6	3.6		3.6	3.2		2.4	2.4		2.4	1.6		0.42348	3.86136	-0.41565	-1.4626	-0.32357
-3.2	-1.6		-3.2	-2.8		-3.2	-2.8		-2.8	-2		-2	-2.4		-0.8	-1.2		-2.4	-0.8		-0.4	0.4		-1.2	0		2	0.4		3.6	0		1.6	2		2.8	2.4		0.8	2.4		1.6	1.6		-0.62987	0.27691	-0.25551	-2.89072	0.31819
0	-1.6		-2.8	-3.6		-2.8	-2		-2.8	-2		-2.4	-2.4		2.4	1.2		-1.6	-0.8		0.4	2		-0.8	1.6		1.2	-0.8		4	3.2		2.4	1.6		2.4	2		2	3.6		3.2	3.2		-2.22952	1.89446	-0.13435	-2.40441	-0.22748
-4	-3.6		-3.2	-2.8		-2.4	-3.2		-3.6	-3.6		-3.2	-3.2		4	-2		-0.8	-2.8		-0.4	-0.4		-1.2	-1.2		-1.2	-1.6		4	3.6		2.4	3.2		3.2	2.8		2	2.8		2	2.4		-2.11096	1.64732	-0.64625	-1.55156	-0.06672
-3.2	-3.2		-2	-3.6		-1.2	-3.6		-2.8	-3.2		-3.2	-3.2		-0.8	3.2		-1.2	0		0	-0.4		0.8	1.2		-1.2	-1.6		0.4	4		2.4	2.8		2	2.4		2	2		2.4	1.6		0.26955	3.84047	-0.76601	-1.38166	-0.10995
-1.6	-4		-2	-3.2		-3.6	-2		-2	-2.4		-2.8	-2.4		-1.2	2.4		-0.4	2.4		1.2	-1.2		-0.8	-1.6		0.8	-0.4		0	4		0.4	2.4		2.8	2		1.6	2.8		3.6	1.6		0.1443	1.68616	0.12531	-2.08725	-0.00784
-2.4	-4		-3.6	-3.2		-2	-2.4		-2.8	-4		-3.2	-2.4		3.6	0		-2.4	-2.8		0.4	-1.6		-0.4	-0.8		-0.4	0		1.6	4		3.6	2.4		2.8	2.8		2.4	2.8		3.2	0.8		0.16072	3.07209	-0.29948	-1.66333	0.33517
2	-3.6		-2.4	-2.8		-2.8	-3.2		-3.2	-4		-3.2	-3.6		-3.2	0		-0.4	-0.4		2.8	2		-0.8	0.4		-0.8	-0.8		4	0		2.8	2.4		2	2.4		1.6	0.8		2	2.8		-1.27737	1.43251	-1.30393	-1.67302	0.20078
-3.6	-3.6		-2.4	-2.8		-3.2	-2.8		-2.4	-2.8		-3.6	-2.4		2.8	-1.6		-0.8	0.8		-0.8	2		-1.6	-0.8		0	0.4		4	-3.2		0.8	0.8		2.8	1.6		2.8	2.8		1.6	2.4		-2.42387	3.04008	-0.98428	-1.88799	-0.41565
-2.8	-4		-2	-1.2		-2.8	-2.4		-2.8	-3.6		-2.8	-2.8		-1.2	4		0.4	-2		0.8	-0.4		-0.8	0.4		-1.2	-0.8		3.6	3.6		2	2		1.2	-0.4		2.8	3.2		1.2	3.2		-1.13522	1.90739	-0.70188	-3.17091	0.2984
-4	-1.2		-2.4	0		-3.2	-1.2		-2.4	-2		-2.8	-2.4		-4	-4		-0.8	1.6		-0.4	-0.4		-1.6	-1.2		1.6	-1.6		-1.6	2.4		2.8	2.8		2	0.8		0.8	1.6		2.8	1.2		-0.50624	2.68012	-1.15188	-1.3637	-1.43159
-3.6	-2.4		-2	-2.4		-2.4	-2.4		-2.4	-2.4		-2.4	-2.4		-1.2	-2.4		-1.2	0.4		-1.2	0		0	0.4		-2.8	-0.8		-1.2	3.2		2.8	2.8		1.2	3.2		2	2		1.6	1.6		-1.81703	1.34576	-2.80573	-0.75917	-0.00358
-4	-2		-2.8	-3.6		-3.6	-2.8		-2.4	-2.4		-2	-2.8		-4	0.8		0	1.2		0.4	1.6		0	-0.4		0	-1.2		-3.6	-2.4		2.4	2.4		2.4	0.8		2.4	3.2		3.2	2.8		-0.05288	2.15687	-0.21792	-1.82377	0.09254
-2.4	-4		-2.4	-3.2		-2.4	-2.8		-3.2	-3.6		-2.8	-2.4		-4	0.4		-2.4	2		-1.6	0.4		-0.8	0.8		0.4	-1.2		2.8	4		3.6	2.8		1.6	2.4		2	1.2		1.2	2		-1.05618	2.01386	-0.69634	-1.36994	0.20025
-2.8	-3.2		-3.6	-2.8		-3.6	-3.6		-2	-2.8		-3.2	-3.6		-2.8	-1.6		2	1.6		-1.6	0		1.6	-0.4		-1.2	-1.2		4	3.6		3.2	2.8		3.6	2		2	1.6		1.6	1.2		-2.45091	2.16919	0.17123	-1.72547	0.19811
-3.2	-2.8		-2.8	-3.2		-2.8	-2		-3.6	-2		-2.8	-3.2		2.8	0.8		0.8	0		0	-0.4		-1.6	-1.6		0	0.4		4	-0.4		2.4	3.6		2.8	3.6		3.2	2.4		2.8	2.4		-1.53239	1.21558	-1.38844	-0.87173	-0.08967
-2.4	2.8		-3.6	-3.6		-4	-2.4		-0.8	-3.2		-2.8	-3.2		0	-0.8		-2.4	-0.8		-1.6	0.8		-0.8	0.8		-2.8	0.8		4	4		2	2.8		1.2	2.8		2.4	2		2	2		-1.30193	1.924	0.55175	0.61205	0.30629
-0.4	-4		-4	-3.6		-2.8	-2.8		-2	-2.8		-2.8	-2		-2.4	-1.6		-0.4	0.4		-2	0		-1.2	-0.4		2	0		-0.4	3.6		2	2		2.4	2.8		1.2	2.4		2.8	3.6		-2.12039	1.912	0.30075	-1.87843	0.5955
-2	-3.2		-0.8	-3.2		-1.6	-0.4		-2.8	-3.2		-2.4	-1.6		4	0.4		0.4	2		0	-1.2		-0.8	-0.4		-1.2	-2		2.4	3.6		1.6	0.4		3.6	3.2		3.2	2.8		2.4	2		-1.01255	1.55209	0.00508	-2.67873	-0.1225
-2.8	-1.2		-1.6	-2.8		-3.2	-2.4		-2.8	-3.6		-2	-3.6		1.6	-4		1.2	-2.4		-0.8	0.8		-1.6	-0.8		-0.8	-1.2		0	4		2.8	3.6		2.4	2.8		2.4	1.2		2	2		-1.10603	1.34227	-0.20786	-2.27116	0.03005
-3.6	-3.6		-2.8	-3.6		-1.6	-2.8		-2.8	-3.6		-2	-3.6		-2	-1.2		-1.2	-2.4		-0.8	-1.2		-0.4	0.4		-1.6	-1.2		0.4	3.2		1.6	3.2		3.6	2.4		2	1.6		2.8	2.8		-2.17247	0.7466	-0.27328	-1.74076	1.02617
-1.2	-1.6		-2.4	-3.6		-3.6	-2.8		-2.4	-3.2		-2.8	-3.2		-2	-0.8		-1.6	0		0.4	-1.6		-0.4	0		0.4	1.2		2.8	2.4		0.8	0.8		2.8	0.4		0.8	1.2		2.8	2.8		-0.63639	2.05427	-0.58072	-1.58399	-0.04291
-4	-4		-2.8	-2.8		-2	-3.6		-2.4	-3.2		-2	-2		2	-2.8		-0.4	2.4		-1.2	-1.2		1.2	0.8		-1.6	-0.8		3.2	2		2	2		2.4	3.2		3.2	3.6		1.6	2		-0.25624	2.75795	-0.36197	-1.82843	0.56293
0	-4		-3.2	-4		-2.8	-3.2		-2.8	-3.6		-2.8	-2.8		4	0.4		-2.8	0.4		0.4	0.4		0.8	1.6		0.4	0.4		1.6	-3.6		2.4	1.2		1.2	2.4		3.2	2.4		2.4	2		-2.37416	2.99031	-0.20568	-2.65872	0.8632
-3.2	-2.4		-3.2	-2.4		-1.6	-4		-2.4	-2.4		-2.8	-2.4		2	-1.6		-1.6	-0.8		0	2.4		0	0.8		0	-1.6		2.8	3.6		3.2	2.4		2.4	3.6		2.4	1.6		1.2	2.4		-1.5928	1.8799	-1.25891	-2.18614	-0.09989
-2	-0.4		-0.8	-2.8		-3.2	-3.6		-2	-4		-3.6	-3.2		4	-4		0.8	-0.8		-0.4	-1.2		-0.4	0		-0.8	-1.2		2	0.4		2.4	3.6		0.4	1.6		1.6	2.8		2.4	1.2		-1.51276	1.01447	0.07255	-2.17805	-0.07612
-3.2	-1.2		-2.8	-3.2		-1.6	-2.8		-2	-1.6		-2.8	-2.4		1.2	-4		-0.8	0		-0.8	-2		0.4	-1.2		0.4	-2		2.4	0		3.2	0.4		1.2	0.8		2.4	2		2.4	2.4		-2.05266	1.82281	0.59925	-2.22266	0.17472
-2.4	-4		-2.4	-2.4		-3.6	-2.4		-3.6	-2		-2.8	-3.6		-0.4	0.8		1.2	-0.4		-0.8	-1.2		0.8	1.2		-0.8	-0.8		1.6	1.6		1.6	3.2		2.4	3.6		2	2.4		2.4	2.8		-1.21932	1.37129	-0.43129	-1.30859	-0.09535
-4	-4		-2.8	-4		-3.6	-3.6		-1.6	-2		0	-2.4		-2.4	-2.4		-1.2	-2		0.4	-0.4		0	0		-2	0.4		0.4	4		2	2.8		2.8	2.4		1.2	2.4		3.6	3.6		0.69882	3.36708	-0.75868	-1.82369	0.02356
2	-2		-3.2	-4		-1.2	-2.8		-3.2	-2.8		-3.6	-3.6		-0.4	0		-2.4	-0.8		-1.2	-0.8		-2	-0.8		-0.4	-0.8		-0.8	4		0.8	1.6		2	2.8		2.4	2.4		3.6	2		-1.80613	1.39316	-0.01334	-2.26172	0.24884
-0.8	-1.2		-2.8	-3.6		-3.2	-3.2		-3.6	-2		-1.6	-2.4		1.6	0		0.4	-0.4		0.8	-0.8		-1.6	-2		-0.4	-0.8		4	0		2	2.4		2.4	1.6		2.4	2.8		2	4		-3.77342	2.21482	-1.31267	-1.40155	-0.2114
-2.4	0		-2.4	-2.4		-3.2	-1.2		-2	-2.8		-2.8	-2.8		-0.4	0.4		-0.4	0.4		-2.4	-2		0.8	0.4		-1.2	0.4		4	-0.8		1.6	3.2		2.8	1.2		2.4	1.2		3.2	2		-0.01369	2.62618	-0.64418	-1.69231	0.20848
-2.8	-4		-1.6	-1.2		-2.8	-2.8		-2.8	-1.2		-2.4	-3.2		1.2	0.8		-2.4	-1.2		-1.6	-0.4		-1.6	-0.4		-0.8	0.4		3.6	-2.8		1.2	3.6		3.2	2.8		1.2	1.6		1.2	2		-0.73988	3.57637	-0.95198	-2.01822	0.01154
-1.6	-3.6		-3.6	-2.8		-3.6	-2		-3.2	-3.2		-2.8	-2.8		2.4	1.6		0.4	1.2		0	-2.4		-1.6	-1.2		-1.2	-0.8		3.2	2.4		2.4	2.8		1.6	0.8		1.2	1.2		3.2	3.6		-1.23297	1.27618	0.0751	-2.29114	0.34301
-4	-2.8		-4	-2		-2.8	-1.6		-3.2	-2.8		-2.8	-2.4		-2	1.6		0.8	-1.6		2.4	-2.8		-1.2	1.2		0.4	0.4		2.8	3.2		1.6	3.2		3.2	2.8		3.6	2		1.2	2.8		-1.2015	1.10242	-1.25581	-1.38789	-0.1352
-4	-2.8		-2.4	-1.6		-3.2	-1.6		-3.2	-2		-3.2	-4		0.8	-1.2		-0.4	0.4		-2.8	0.4		0.4	-1.6		1.2	-1.2		2.4	1.2		2.8	0.8		2	1.6		1.6	2.8		2.8	2.8		-1.53389	1.63438	-0.40118	-1.50665	-0.27539
-2	-4		-3.2	-3.6		-1.2	-1.2		-3.2	-3.6		-2.4	-2.8		-2	0		1.6	1.2		-1.6	0		-0.4	0.4		0	-2		-0.4	0		2.4	1.6		2.8	2.8		2.8	2		2	2.4		-1.07178	1.67138	-0.14122	-2.1113	0.3214
-2.4	-2.8		-2.4	-2.4		-2.8	-2.8		-3.2	-2.4		-3.6	-2		0	-4		0	-2		0.8	-2		0.4	-1.6		-0.4	0		4	-0.8		2	2.8		1.6	2.8		2.4	3.2		3.6	3.2		-1.52596	0.95077	0.22602	-1.61763	0.00236
-3.2	-4		-3.2	-2.4		-1.2	-4		-1.2	-1.2		-2.8	-2.4		-0.8	-2.4		1.2	1.2		-0.8	0.4		-1.6	-2		-1.6	-1.2		0	4		3.2	2.4		2	1.6		4	2.8		2.4	2.4		-1.47239	1.21579	-0.34985	-2.46165	0.00335
-2.8	-0.4		-2.4	-3.2		-1.6	-3.2		-3.2	-2		-2.8	-3.2		4	-0.8		-1.2	-1.2		-0.8	-0.4		-2	-2		0	-0.8		2	-1.2		3.2	2.8		2.8	3.2		0.8	2		2	2.8		2.23571	-0.24653	-0.39629	-1.33703	-0.10534
-2.8	-4		-1.2	-3.6		-2.4	-2.8		-2.8	-2.8		-2.8	-2		-4	-0.4		0.4	0.8		0.8	-1.2		0.8	0.4		-1.6	-0.4		2.8	4		2.4	3.2		3.2	1.6		1.6	0.8		2.4	3.6		-1.56794	1.08457	0.44334	-1.88197	-0.14541
-3.2	-1.2		-3.6	-4		-3.6	-2.4		-3.6	-4		-3.2	-1.6		0.8	-2		-1.2	1.6		-0.4	0.4		2.4	0		-0.8	-1.2		-4	2.4		1.2	-0.4		2.4	1.2		2.4	2		2.8	2.4		-1.20069	1.10349	-0.3897	-1.87545	0.24683
-4	-3.6		-2.8	-3.2		-2.4	-2.4		-2	-3.6		-3.6	-3.2		-4	-3.2		2.4	-1.2		-1.2	-1.2		-1.6	-0.4		-2	-0.4		0.8	2.4		1.6	4		1.6	1.6		2	1.6		2.8	2		-1.18138	2.21387	-0.10757	-1.7293	-0.00861
-3.6	-2		-1.6	-3.2		-2.8	-2.4		-2.4	-3.2		-2.8	-1.2		4	1.2		0.8	-2.4		-0.8	1.6		-1.2	-0.8		-0.4	-0.4		3.2	2.4		2.8	2.8		3.2	2		3.2	2		1.6	2		0.36784	4.0843	-0.67743	-1.51347	0.00701
-2.4	-2		-1.2	-3.2		-2.4	-2.8		-3.2	-2.8		-2.4	-3.2		-0.8	1.6		-2.8	-0.4		-0.8	-2		-1.2	0		0	-1.6		0.4	2		3.2	1.2		3.6	1.2		2.4	2.8		2.8	2		1.43839	3.83601	-0.48187	-1.70395	0.13355
-2	-0.8		-1.6	-2.4		-4	-1.6		-3.6	-2		-2.8	-2		-4	2		-2.4	0		-2.4	-0.4		0.8	-1.2		-0.4	0.4		2	4		2.4	1.6		2.8	2		2.8	2		3.2	2.8		-0.16627	2.55795	-0.48809	-1.57975	-0.12809
-2.4	-2.4		-3.2	-2.4		-1.6	-2.8		-2	-3.2		-2	-2.8		0.4	-3.6		0.4	-1.6		0.8	0		0.4	0.4		-0.4	0.4		3.6	2		3.2	0		1.2	1.6		1.6	2.8		2.4	3.2		-1.47766	1.45824	-1.19834	-2.08352	0.09787
-4	-3.6		-1.6	-3.6		-1.6	-2		-3.6	-1.6		-3.6	-4		1.6	-4		-2.8	-0.8		-0.8	-1.2		-1.6	-0.8		-1.2	1.2		0.4	2		3.6	2.4		2.8	0.8		3.2	2.8		2	1.2		-1.33079	1.60167	-0.92299	-1.40208	-0.16955
-4	2.4		-2.4	-2.8		-2.8	-3.6		-1.6	-4		-2	-2.8		-4	-2.8		-1.6	0.4		-2	-1.2		0	-0.4		0	1.2		0.4	4		2	2.8		3.2	1.2		3.6	3.6		2.8	2.8		-1.39986	1.38489	-0.70086	-1.07778	-0.00188
-2	-0.4		-1.2	-3.6		-2.8	-3.6		-2	-3.2		-2.8	-3.6		-2.4	0		1.2	-2.4		-2	-2		1.6	-0.4		-0.4	-0.8		1.2	3.2		2.4	2.4		3.2	1.6		2.4	2		3.6	2		0.40785	2.7741	-1.20825	-1.22742	0.10819
-3.6	-2		-3.2	-2.8		-2.4	-3.2		-2.8	-2		-2.8	-3.2		0.8	0.4		1.6	-1.6		-0.8	1.6		0.4	0.4		-2	0		1.6	0		0.4	1.6		2.4	1.6		2	2.8		1.6	1.6		-1.25748	1.23164	-0.43734	-1.35026	0.26035
-3.2	0		-2.4	-3.2		-1.6	-2.8		-3.2	-2		-3.2	-2.4		0.8	2		1.6	-2		-2	1.2		-1.2	0		0.8	-0.4		0.4	2		3.2	4		3.6	2.8		1.6	2		1.6	2.8		-1.53186	0.86803	-0.4091	-2.42797	0.27077
-2.8	1.6		-0.8	-2.8		-2.8	-3.2		-2	-2.8		-2	-2.4		3.6	-1.2		-0.8	-2.8		0.8	1.6		-1.2	-0.4		-1.6	-1.6		-3.6	3.6		0.8	2.4		0.8	1.6		3.6	2		3.2	2.4		-1.30869	1.45366	0.02312	-1.32318	-0.06089
-3.6	-3.2		-2.8	-2.8		-3.2	-2.8		-2	-2.4		-3.6	-1.6		0	3.2		0.4	0.8		0.4	0.8		0.4	0		-1.2	0		2	3.6		2.8	2.4		1.6	1.2		2.8	4		2	3.2		-1.5647	1.85883	-1.51539	-1.63497	0.10899
-3.6	-1.6		-2.4	-2.4		-2.8	-2.8		-2	-2.8		-2.4	-2.8		0.8	-4		-0.4	-2.8		-0.8	-1.6		0.4	2.8		0	-1.2		3.2	3.2		0.8	4		1.6	3.2		0	1.6		3.2	3.2		-1.1661	2.00354	-0.14301	-2.66462	-0.01752
-1.6	-3.2		-4	-4		-2.8	-2		-2.4	-3.6		-1.2	-2.4		0.4	-2.8		-0.4	0.8		1.6	-0.8		-0.8	-2		0.8	0.4		1.6	3.6		2.8	1.2		1.2	2		2	3.6		2	2.4		-2.1399	2.62525	-1.1719	-2.73562	-0.04021
-2.8	-2.4		-3.6	-2		-2.4	-3.2		-2.8	-2.4		-2.4	-2		0.4	-0.4		-1.2	0		0	1.6		-0.8	0.8		0	-1.2		3.6	2.8		2.8	2.4		2	3.2		2	0.4		1.2	1.2		-1.09428	2.34565	-0.81774	-1.95799	-0.45007
-3.2	-3.6		-2.4	-2		-3.2	-1.6		-3.2	-3.2		-3.2	-2		0.4	-1.6		-2.4	-0.4		1.6	-1.6		-1.2	-0.8		-0.4	0.4		4	4		0.8	2.8		3.2	2		3.2	2.8		2.8	2.8		-0.27149	2.27805	-0.05943	-2.89987	0.10948
1.6	-3.2		-3.6	-3.2		-4	-3.2		-2.4	-1.6		-3.2	-3.2		-4	-3.2		0	0.8		-2	-1.2		-0.8	-0.4		0.4	-0.8		4	2.8		1.2	2.8		4	3.2		2	3.2		2.8	2.4		-0.71296	0.25376	0.19185	-2.16518	-0.23073
-4	-2.4		-1.2	-2.4		-2.4	-2		-4	-1.6		-2.4	-2.4		-3.2	1.2		-2	-0.4		0.8	1.2		-1.2	0		2	0.4		2.4	2		2.4	2		2	1.2		3.2	3.2		2.4	2.8		-2.8229	0.90412	0.37623	1.05049	-0.11954
-0.8	-2.8		-1.2	-1.2		-0.4	-2.4		-2	-2.8		-3.2	-2.8		2.8	1.6		0.4	0		-0.4	-0.8		-0.8	-0.4		-1.2	-0.4		4	2.4		3.6	2.4		2	2.8		3.2	2.4		2.4	2		-1.32984	1.33138	-1.26037	-2.537	-0.14781
0.4	-4		-2.8	-3.6		-0.8	-1.6		-2.8	-2.8		-0.8	-2.8		2.8	-4		-1.2	1.6		0.4	1.2		1.2	-1.2		0.4	1.2		2.8	2.8		2.4	1.6		3.2	2.4		2.8	2.8		2.8	2.4		-1.27745	1.1404	-1.49779	-1.64761	0.32871
-2.8	0.8		-3.2	-3.6		-3.2	-2.8		-2.4	-3.2		-4	-2.4		-2	-1.6		2	-0.8		1.2	-1.6		0.8	0		-1.6	1.6		1.2	3.2		3.2	2		2.4	1.6		2	3.2		1.2	3.2		-1.29059	1.41886	-0.61582	-1.5918	-0.0677
-2.8	-4		-2.4	-3.2		-2	-3.2		-3.6	-1.2		-2.4	-2		0.8	-0.8		-2.4	0.4		1.2	-0.4		-1.2	0		-0.8	0		2.4	4		3.6	2.8		2.8	2.4		2.4	3.2		1.2	3.2		-1.2197	1.73156	-0.72508	-1.0893	-0.3507
-1.6	-2.4		-4	-1.6		-3.2	-2.8		-4	-1.6		-2.8	-3.2		0.8	2.4		0.4	1.6		0.4	-0.8		0	-0.8		0.4	-0.4		3.2	2.4		0.8	3.2		0.8	2		2	2.4		3.6	2.4		-1.59619	0.76784	0.23684	-1.87132	-0.15579
-2.4	0.4		-1.6	-3.2		-3.6	-0.8		-3.6	-2.8		-3.6	-4		-1.6	-1.2		-0.8	0		0	-1.2		-1.6	0		0.4	0.4		3.2	4		1.2	3.6		2.4	2.8		2.4	2.4		2.4	1.6		-0.35303	3.0307	-0.34106	-2.58514	0.25801
1.2	-1.6		-2	-3.2		-2.8	-3.2		-2	-2.8		-3.2	-2.8		4	-0.4		0.8	1.2		-2	1.6		0	-1.6		-0.8	0		-0.4	3.2		3.2	3.2		1.2	1.6		1.6	2.4		2.8	3.2		-0.19985	2.23884	0.29863	-2.47616	0.1016
-3.2	-0.8		-2.4	-2		-3.6	-1.6		-3.2	-2.8		-2.8	-2.4		-3.6	-2		0.8	-1.2		0.8	2		-2	-1.2		1.2	0.4		3.6	-1.2		1.6	2.8		1.2	3.2		3.2	2		2	2		-1.48829	2.46043	0.68598	-2.03698	0.20497
-3.6	-4		-2	-2		-2.4	-2.8		-2	-2.4		-3.2	-1.6		2	0.4		0.4	-0.8		0.4	1.6		-0.4	0		0.8	-1.2		4	4		3.6	3.2		2.8	2.8		3.2	2		2.4	2.8		-1.20523	1.53836	0.60075	-2.1265	0.1661
-2	-0.8		-2.8	-3.6		-2	-2		-3.6	-3.6		-3.2	-2.4		1.2	-2.8		-1.2	-2		-1.2	-0.8		-0.4	0.8		-1.6	0.8		4	4		1.6	3.2		2	-0.4		2	3.2		2.4	2.8		-1.41955	1.85113	-0.04426	-1.95529	-0.08304
-3.6	-3.6		-2	-2		-3.6	-2.4		-3.2	-3.6		-2.8	-1.2		0.8	-1.6		-1.2	1.2		1.6	2		0.8	-0.8		-0.4	-1.2		-0.8	4		2	3.2		0.8	2		2	3.2		2.8	2		0.79044	3.65789	-0.11342	-1.69871	0.13463
-4	-0.8		-1.6	-2.8		-2.8	-3.6		-1.6	-2		-2.8	-3.2		-4	-4		2.8	0		0.8	-2.4		-1.2	0.4		-0.8	-0.8		0.4	4		1.6	2.4		0.4	2.8		2.4	0.4		2	2.4		-1.63272	1.23595	-1.84833	-1.27741	0.10632
-3.6	-2.8		-1.2	-2.8		-2.8	-2.8		-3.6	-2.8		-2.8	-2.8		1.2	1.2		-0.8	0		-0.4	0.8		0	-1.6		0	-1.2		4	3.6		3.2	4		2	2		3.6	2.8		2.4	2		-1.36778	0.93883	-0.94306	-1.3691	0.18025
-2.4	-4		-3.2	-0.8		-2.8	-2		-2.8	-2		-2	-2.8		-1.2	4		-1.6	0		1.6	-2		2.4	-0.4		0	-2		4	2.8		1.2	2.8		2	2.4		2.8	4		1.2	2.8		-1.23759	1.37391	-0.66608	-1.62645	0.29746
-3.2	-2.8		-2.8	-2.8		-3.2	-3.2		-2.8	-2		-2.8	-2.4		2	2		-0.8	-1.2		-2	1.2		0.4	0		0.4	-0.8		4	0.8		3.6	3.6		2.8	1.2		3.6	2		2.8	2		-1.04371	1.53179	-0.67654	-1.57069	-0.59134
-1.6	-4		-1.2	-2		-3.6	-2.8		-2.8	-2.8		-2.4	-2.4		4	-1.2		1.2	-0.4		0.4	0		-0.4	0		-1.2	0		4	-0.8		4	1.6		2.8	2.8		1.2	2		2.4	2.4		-1.16658	1.39352	-0.43004	-1.70654	0.03526
-2.8	-2		-1.6	-3.6		-1.6	-3.2		-1.6	-2		-3.2	-2		-2	0.8		0.8	-0.4		-0.8	-0.4		-0.8	-0.8		-1.2	0.4		2.8	-2		3.2	0.8		2.4	2.8		3.2	2		2	2.4		-1.80923	0.90068	-0.20366	-2.07044	-0.08758
1.6	-3.6		-2.4	-2.8		-4	-3.2		-3.6	-3.2		-2.4	-2.8		3.2	3.6		-0.4	0		-1.6	-0.8		-1.2	-0.8		0	0		2.4	0		3.6	3.2		2.4	2		2.8	3.6		2.8	2.4		-0.8721	3.0456	-0.42952	-1.81616	0.05072
-3.6	-2.4		-2.4	-3.2		-3.2	-1.6		-0.8	-2.8		-2	-3.2		3.6	-0.8		-3.2	1.2		-1.6	0		-0.4	0.8		2	0		1.2	1.2		3.2	3.2		2.4	2.8		0.8	2.4		2.4	1.2		-1.55615	1.28138	-0.45994	-1.58913	-0.07102
0.8	-4		-2	-1.2		-2.8	-1.6		-3.2	-2.4		-2.8	-2.8		0.8	-1.6		1.6	0		-0.8	0		-0.8	-1.2		-0.4	-0.8		4	3.2		1.6	1.6		2.8	1.6		2	3.2		2	1.2		0.67852	2.85534	-0.49467	-2.25534	0.03617
-0.8	-2.8		-2.4	-0.8		-1.6	-3.2		-2.8	-2.8		-2	-2.4		-2.8	-0.8		-1.2	-0.4		1.6	-2		-0.4	-0.8		0	-0.4		0.4	3.2		2	2.8		2	2.4		1.6	3.2		2.8	2.8		-1.18816	1.39434	0.044	-2.93778	0.34295
-1.6	0.8		-2	-3.2		-1.6	-2.8		-2.8	-4		-3.2	-3.6		-1.2	4		-2.4	1.2		-0.8	-0.4		0.4	-1.2		-1.2	0.4		4	2.4		2.4	2.8		1.6	3.2		2.4	0.4		2.8	3.2		-0.60901	1.65761	-0.54704	-1.82886	-0.03532
-1.2	-0.8		-3.6	-2.8		-2.4	-2		-2.4	-2.4		-3.2	-3.2		-0.4	3.2		-1.2	0.8		0	-0.4		-0.8	2		-0.4	-0.8		3.6	4		2.8	2.4		1.6	2.8		3.2	2.4		2.8	2		-0.30027	4.98702	-0.67923	-1.08071	0.21029
-1.6	-0.8		-4	-2.8		-2.8	-3.2		-2	-2		-2.8	-2.8		-2	-0.4		1.2	-1.2		-1.2	-0.4		-0.8	-1.6		0.4	-0.8		2.4	3.6		2.4	1.6		1.6	2		2	2.8		0.8	4		-1.59878	0.80968	-0.53563	-1.40909	0.22499
3.6	-4		-3.2	-2		-2.4	-3.6		-2.8	-3.2		-2.4	-3.2		-2	2		-1.6	-2		-1.6	0.8		-2.4	0.4		0.8	-0.8		2.4	3.6		1.2	1.2		2.4	2.4		0.8	2.8		2.4	2.8		-1.43677	1.91723	-0.32675	-2.50922	0.23048
-3.6	-0.4		-1.2	-3.2		-2.4	-1.2		-3.6	-4		-3.2	-2		-4	0.4		1.2	2		-0.4	-1.6		0	-2		-0.8	-0.4		2.4	2.4		0.4	2.8		2.4	3.2		2.4	2.4		1.6	1.2		-0.12747	3.93746	-0.46364	-1.29026	0.40815
-2.4	-2.8		-3.6	-2.8		-3.2	-2.4		-1.6	-2		-2.4	-4		-2.4	-4		-2.4	-0.4		-1.2	-0.8		-1.6	0		0	-1.2		4	3.6		2	3.2		2.8	2.8		3.6	2		1.2	2		-1.13241	2.01086	0.01692	-2.09293	-0.01376
-2.4	-2.4		-3.6	-1.2		-1.2	-2.4		-2	-2.8		-3.2	-3.2		-2.8	2.4		-2.8	0		-0.8	1.2		0.8	-0.8		0.4	0.8		2.8	4		2.8	2		2.8	1.6		2.4	2.8		2.8	1.6		0.01376	3.40237	0.04603	-1.72292	0.12799
-1.2	-2		-2	-2		-3.6	-2.8		-4	-3.2		-1.6	-3.2		3.2	-1.6		-3.2	-1.2		-0.4	-1.6		-0.8	-0.8		0	-0.4		1.6	2.8		2.8	1.6		2.4	2.4		1.6	2.8		3.2	1.2		-0.69566	2.42353	-0.40505	-1.84022	0.2054
1.6	-2		-2.8	-2.8		-1.2	-3.2		-1.6	-2.8		-2.8	-2		0.8	2.4		-0.8	-0.4		-1.6	-0.8		1.6	0.4		0.8	-0.8		2	4		2	3.6		1.6	2.4		2.4	2		2.4	3.2		-1.23743	1.85372	-0.58927	-2.07961	-0.46924
-1.2	-2		-3.2	-2.8		-2.8	-3.2		-3.2	-3.6		-2	-2		-0.4	-3.6		-3.2	0		-1.2	0.8		0	0.4		0.8	-0.4		0	4		2	2.4		4	2.4		2.8	3.6		2.8	2		-1.46672	1.85163	-0.21667	-1.52351	0.00277
-2.8	-2.4		-4	0		-2.8	0.4		-3.6	-2		-2.8	-3.2		-2.8	-2.4		-0.8	-2		-0.8	-0.4		-0.8	1.2		0	-1.6		2	3.6		1.6	2		2	2.8		2.8	2.4		1.6	2.4		-1.38977	4.19244	-1.09242	-0.88156	-0.04006
-1.6	-0.4		-1.6	-2.8		-3.6	-3.6		-2.8	-2.8		-3.6	-2.4		-0.4	-3.6		-1.6	-2		-0.4	2		1.2	-2		-1.2	-0.8		2.4	3.6		3.2	2		2.4	1.6		2.4	3.2		2.8	1.2		-1.38942	1.46294	-0.47501	-1.87783	-0.41068
-4	-2		-4	-3.2		-2	-2		-2.4	-3.6		-2.8	-3.2		-2.4	4		-1.2	-1.2		-0.8	-0.8		0	0.8		-0.4	-0.8		-2	4		2.8	2.4		2.8	1.2		2.4	2		2	2		-2.54811	0.84697	-0.582	-1.24353	0.05414
-4	-3.6		-2	-3.2		-2.4	-3.2		-2.4	-0.8		-2.8	-3.2		2.8	0.4		-3.2	0.4		-2.8	-0.8		1.2	-0.4		0.8	-1.2		4	2.8		2.8	1.2		2.8	3.2		2.8	2		2	2.4		-1.25779	1.12743	0.032	-2.87322	-0.18796
-4	-0.4		-2.4	-3.6		-3.2	-2.8		-3.6	-3.6		-3.6	-3.2		3.2	2.4		-0.4	1.2		-0.4	-1.2		-1.2	-0.8		0.8	-1.6		1.2	4		1.2	1.6		1.6	0.4		2.8	1.6		1.6	1.2		-1.12626	1.55751	-0.56325	-1.84723	0.70382
-1.6	-3.6		-2.8	-2.4		-2	-3.6		-3.6	-3.2		-2.8	-3.6		0.8	-0.4		0	-2		-1.2	-1.6		1.2	-0.4		-0.8	-1.2		3.6	4		2.4	-1.2		3.2	1.6		2	1.6		2	1.6		-1.21289	1.50629	-0.55632	-1.11956	0.31016
-2.4	-1.6		-2	-3.6		-2	-2.8		-1.2	-4		-3.2	-1.6		-2.8	0		0.4	1.6		0.8	-1.6		-2.4	0.8		-2	-0.8		2.8	1.6		2.8	2.4		1.6	2.4		2.8	1.6		2.8	3.2		-1.60895	1.39628	-0.29569	-2.22347	0.07398
-4	-4		-2.4	-2.8		-2	-4		-3.2	-3.6		-2	-3.6		-4	4		-2.4	-1.2		-0.8	-2		-1.2	-1.2		-0.8	0.4		-1.2	-0.4		2	1.6		2.4	3.2		4	3.6		2.4	2.8		-1.0515	1.76163	-1.29003	-1.42103	-0.21493
-3.6	-2		-2.8	-1.6		-1.6	-2.8		-2.8	-1.6		-2	-3.6		-0.4	-0.4		-1.6	-2		2.4	-1.2		1.2	1.2		-0.8	0.4		1.6	0.8		2	0.8		2.8	2.8		2	1.2		2.8	2.8		-1.2305	1.90076	-1.00262	-2.08334	0.35082
-3.2	-2.8		-3.6	-3.6		-2	-2.8		-2.8	-2.8		-2	-2.4		-3.2	0.8		-0.8	1.6		-2	1.6		0.8	-1.2		1.2	0.8		3.6	0.8		3.2	3.6		3.6	2.8		2.4	2.8		2.8	2.8		-1.81827	1.16511	-1.14272	-1.72407	-0.07678
-3.6	-4		-2.8	-2.8		-1.6	-2.8		-3.6	-2.8		-3.2	-2.4		-3.2	3.2		-0.8	0.8		0	0		0.8	-0.4		-1.2	-0.8		1.6	3.2		0	3.2		2.8	1.2		3.2	3.2		2.4	1.2		-0.69716	3.16687	0.17682	-1.87868	-0.09877
-4	-1.2		-1.2	-2.8		-3.6	-2.4		-1.6	-2		-2.4	-2.4		-3.2	2		-2.8	-0.4		0	-2.8		0.8	0		0	1.6		2.8	-0.4		4	3.6		1.6	2.4		1.6	2.8		2.4	1.6		-0.50762	3.0553	-1.09486	-1.13552	0.31079
-4	-0.8		-2.8	-2.4		-2.4	-2.4		-2.4	-3.2		-2.4	-3.2		0	0.8		-2	-1.2		0	-2.8		-0.4	0.4		-1.6	-1.6		0.4	2		0.4	2.8		3.2	2.4		2.8	2.4		2.4	0.8		-2.45763	0.71002	-0.65717	-1.4481	-0.09597
-2.8	-1.2		-2.4	-2.8		-3.2	-2.4		-3.2	-1.6		-2.8	-3.2		-2	1.2		2.4	-1.2		2.4	0.4		0.4	-1.2		-1.6	0.4		0.8	-1.2		1.6	1.6		1.2	3.2		2	2.8		2.8	1.6		-1.75202	1.93523	-0.72758	-1.09614	0.39597
2	-3.6		-2.8	-2		-2.8	-2.4		-2.8	-2.8		-1.2	-2.8		0	-0.4		0	-4		0	-2		0	0.4		0	0.4		2	0		3.6	3.2		2.4	3.6		2	0.4		3.2	2.8		-0.9868	1.60062	-0.40431	-1.65335	0.07826
-2.8	-0.8		-2	-2		-2.8	-3.2		-2.8	-3.2		-3.6	-2		0.8	2.4		-0.4	0.4		0	0		-0.8	-0.4		-0.8	-2		4	1.2		2.8	2		1.6	2		2.8	2.8		2.4	3.6		-1.22336	1.17547	-0.24474	-2.50024	0.2995
-3.2	-2		-2.8	-3.2		-2	-2.4		-2.8	-3.6		-3.6	-2		-2	1.6		0	-0.8		0.8	0		0	0		0	0		2.4	0.4		2	0		3.6	2.4		2.4	3.2		4	1.2		-2.25725	2.90219	-0.36814	-2.08391	1.06408
-2	-4		-2.4	-2.4		-3.2	-3.2		-3.2	-1.2		-2.8	-1.6		0	1.2		2	-1.2		-1.6	-1.2		-0.4	-1.2		0	-1.6		2.4	-1.6		3.6	0.4		2.4	2.4		1.2	3.6		2.8	2.4		0.43388	3.49554	-0.62845	-1.15408	0.36838
-3.2	-3.6		-3.6	-3.2		-2.8	-3.2		-3.2	-2.8		-3.2	-2.4		0.8	-3.2		1.2	0		0	-1.2		0	-0.8		-0.8	-0.8		2.8	3.6		1.2	0		4	2		1.6	1.6		3.2	2.4		0.61189	3.57444	-0.85026	-2.05948	0.33673
-2	-2		-2.4	-3.6		-2.4	-2.4		-1.6	-4		-2	-2.4		-2.8	-4		1.6	-2.4		1.2	-0.4		1.6	-0.8		-0.4	-0.8		-0.4	-0.4		2.8	3.6		2	3.2		2	1.6		2.4	2		-1.38413	1.56958	-0.07406	-2.65681	0.05146
-3.2	-4		-2	-3.2		-4	-2.8		-2.8	-2.8		-3.2	-3.2		-4	-0.4		0.8	-1.6		-1.2	-1.2		1.2	-2.4		-1.2	-0.4		3.6	2		3.2	2.8		3.2	2.8		2.4	0.8		2	3.2		-1.40809	1.09865	-0.19734	-1.98623	0.13635
-1.6	-2.8		-1.6	-2.4		-3.2	-3.6		-2.4	-3.6		-3.2	-3.6		-0.4	-0.8		-1.6	-0.4		-1.2	-1.2		2	0.8		-0.8	-1.6		3.2	4		3.2	3.2		2.8	1.6		3.6	2.4		3.2	2		-3.63802	1.40416	-0.69547	-2.64379	-0.20372
-4	-3.2		-1.6	-3.6		-3.6	-3.2		-2.8	-2		-2.8	-2.8		4	-1.6		0.8	0.4		-2	0.4		0.8	1.2		-0.8	1.6		2.8	-0.4		4	2		2	2.4		2	2.4		3.6	2.4		-1.38623	1.11373	0.12904	-1.82871	-0.0331
-4	-2.8		-2.4	-3.2		-3.6	-2.8		-2	-2.8		-3.2	-4		3.2	-4		-1.2	-2		-1.6	2		-0.4	-1.2		0.4	0		2.4	4		3.2	1.6		2	2.4		3.6	2.4		0.4	3.2		-1.92783	1.9472	-0.86536	-0.5453	-0.08328
2.8	-4		-2.8	-2		-2.8	-2.4		-2.4	-2.4		-4	-3.2		4	-1.6		2.4	-0.8		-0.4	-2.4		-1.2	0.4		0	1.2		4	3.6		1.2	2.4		2.8	2.8		3.2	2.8		1.6	2.4		0.11605	2.09212	-0.37121	-1.70604	0.86402
-3.2	-2		-2.8	-2.4		-2	-4		-2.4	-4		-2.4	-2.8		0.4	-3.2		0	-2.8		-0.8	-1.2		-0.8	-1.6		-0.4	-0.8		0.4	0		2.4	2.4		2.8	1.6		2.8	2		3.6	2.4		0.1667	3.83596	0.04941	-2.06168	0.16232
-2.8	-2.4		-2.4	-2.8		-2.4	-3.6		-3.2	-2.4		-2.4	-0.8		4	-4		-2.8	0		0	-0.4		0	-1.2		-0.8	-0.8		1.6	2.8		3.6	-0.4		2	2		2.4	4		3.2	1.6		1.09552	4.07337	-0.19159	-1.63684	0.02524
-2.8	-2.8		-2.4	-2		-3.6	-4		-2.8	-2.8		-2.8	-2.8		3.6	-1.6		-2.4	0.4		-0.8	-1.2		-0.8	-2		-0.4	-0.8		3.2	3.2		2	2.4		2.4	2.4		2	2.8		2	2		-2.0814	1.05575	-1.17113	-2.20194	0.27344
-1.6	-1.6		-2.4	-2.4		-3.6	-3.2		-3.2	-1.2		-2.8	-2.8		2.4	2.4		-2.4	-0.8		1.2	1.2		-1.2	0		-0.8	-1.2		-2	-0.8		2.4	2.4		2	2		2.4	3.6		2	2.4		-1.54194	1.55298	0.15298	-2.12147	0.25537
-2.4	-1.6		-1.2	-2.8		-2.4	-3.6		-2.4	-2.8		-2.4	-3.6		-2	0.8		1.6	-1.6		0.8	0.8		0	-2		0.4	-0.4		0	3.6		2.4	1.2		2.4	2.4		2	2		1.6	2.8		-0.70117	2.10648	-0.70195	-1.95262	-0.21377
-2.8	-2		-4	-2.8		-2	-2.8		-3.2	-1.6		-2	-2.8		-1.2	-4		0.8	-2.4		-1.2	-1.2		-1.2	0		-1.6	-0.8		3.6	2.8		2.4	2		1.6	2		1.2	3.2		3.6	2		-1.22222	1.22813	-0.30675	-1.27171	-0.08622
-2.4	-3.6		-2.8	-3.2		-3.2	-2.8		-2.4	-2.8		-3.6	-1.2		0.8	2.8		2	0		1.2	-1.6		-1.2	-0.4		-0.4	-2		-1.2	-0.8		2	1.6		2.4	1.6		3.2	0.8		2	1.6		-1.49457	0.80718	0.34706	1.00494	0.23311
-4	-4		-2.8	-3.6		-2	-3.2		-2.8	-2		-2.8	-2.4		0.4	3.2		1.6	-2		-0.4	-2		0.8	-2.4		-0.8	-1.2		-0.4	-1.6		2	2.4		2	3.2		2.4	1.6		2.8	1.6		-1.47555	1.04066	-0.36995	-1.62982	-1.46472
-4	-4		-2.4	-2.8		-2.4	-3.2		-2.4	-3.2		-2.8	-2.4		-0.4	1.2		-1.6	-0.4		-0.4	-0.8		-0.8	-0.4		0	0.4		-0.4	2.4		3.6	3.6		2.4	2		2	3.6		0.8	3.6		-1.79612	1.36675	-0.02497	-2.19559	0.09155
2.8	-3.2		-3.2	-1.2		-0.8	-2.4		-3.2	-2.8		-2.4	-3.6		-4	2		-0.8	-2.4		-0.8	0.4		0.4	-0.8		-1.2	0.4		-2	-0.8		1.2	3.2		2	2.4		1.6	2.4		3.6	1.2		-1.31358	1.94912	-0.77447	-1.45502	-0.06467
-0.4	-3.6		-2.4	-3.2		-3.2	-3.6		-2.4	-2		-1.2	-3.2		0	-4		-0.4	0		-0.4	-0.4		-2.4	0.8		-2	-1.2		2.4	4		3.6	4		2.4	1.2		2.8	1.6		1.6	2		-1.98796	1.36677	-0.67963	-1.44959	0.3773
-4	-1.2		-2.4	-2		-2.4	-2.4		-3.2	-3.6		-2	-4		-1.2	-2.4		0.4	-2.4		0	1.6		0	1.2		-1.6	0.4		4	4		-1.2	1.6		2	2.4		1.2	2.8		2	1.6		-2.31309	2.19803	0.36211	-2.06736	0.53825
-2.8	-2		-4	-2.8		-3.6	-3.2		-2	-3.2		-3.6	-2.4		4	2.4		0.4	0.4		-1.6	1.6		-0.8	-0.8		-0.4	0.4		3.2	4		2.4	2		2.4	2.8		1.6	2.4		2	2		-1.63853	1.55426	-0.54437	-1.52108	0.18454
-2.8	-3.2		-2	-3.6		-2	-3.6		-2	-2.4		-2	-3.6		0	-0.4		-0.4	-2.8		-1.2	2		-0.8	-0.4		-2.4	0.8		0.8	0.8		3.2	1.2		1.6	3.2		2.4	1.6		2.8	2		-2.16947	1.97952	-0.62172	-1.42122	0.34697
-3.6	-2.8		-2.4	-3.2		-2	-3.2		-2.4	-1.6		-3.2	-2.8		3.6	-2		0	0		-2	-0.8		0.4	0.8		-0.8	0.8		1.2	1.2		1.6	1.2		2.8	2.8		0.4	1.6		3.6	2.4		0.74784	0.34274	-0.53722	-1.44541	0.36521
-3.2	-4		-2.4	-4		-2.8	-3.2		-2.4	-2		-3.2	-3.2		-4	-2.8		-2.4	-0.8		-0.8	0		-2	0		-0.4	-0.4		2	4		2	2.8		2.4	0.8		1.6	2.8		2.8	2.4		-1.18123	1.42876	-1.25551	-1.07569	-0.08922
2	-3.6		-4	-1.2		-1.6	-2		-2.8	-3.6		-2.4	-2.4		-0.8	-4		-0.4	1.2		0.4	-0.4		0	0.8		1.6	0		-1.2	1.6		2.8	0.8		3.2	2		2	1.6		1.2	3.2		-1.34662	1.15327	-0.40141	-1.96369	0.13538
-4	-2.4		0	-2.4		-3.2	-1.6		-3.2	-1.6		-2.8	-3.2		-0.4	-3.2		0.4	-2.8		1.6	-1.2		-0.8	1.2		-2	-0.4		3.2	3.6		3.6	0		2.4	1.6		2.4	3.2		0.8	2.4		-1.26146	1.16585	-1.14644	-2.24545	0.09719
-2.8	-4		-2	-2.4		-2.4	-1.6		-2.4	-3.2		-2.4	-2.8		-4	3.6		-0.4	0		-0.8	-0.8		0	-0.8		0.4	0		1.2	2.4		2	3.2		3.6	3.2		2	2.4		3.2	2.8		-1.41818	1.03632	-0.06278	-1.61088	0.17909
-0.4	-1.2		-1.2	-2		-2.4	-2.8		-2.4	-2		-2	-1.6		2	3.6		0.4	-1.6		-0.8	-0.4		-0.8	0		-0.4	-0.8		2.8	2.8		1.6	2.8		3.6	0.4		0.8	3.6		0.8	2.4		-0.1258	3.95097	-0.17144	-2.04782	0.4985
-4	-2		-3.2	-2.4		-1.2	-2.8		-3.6	-2.8		-1.6	-2		-4	-0.4		-0.8	0		-2	0		0	-2.4		2	-0.4		3.6	2.4		2.8	1.6		2.4	2.4		2.4	2.8		2.4	2.4		-1.37055	1.35833	-0.22942	-1.82206	0.92215
2.4	-0.4		-2.8	-4		-2	-4		-3.2	-2.4		-2	-3.6		0.8	-0.4		-1.2	2.4		-1.2	0		-0.4	0		-0.4	-2		4	1.6		3.6	2		3.2	2.8		3.2	2.4		3.2	1.6		-1.48604	1.95263	0.63514	-1.86218	0.21783
-2.4	-4		-2.8	-2.8		-2.8	-2.8		-4	-4		-2.4	-2.8		-2.4	-2.8		-2.4	0.8		-0.4	0.4		-0.4	-0.4		-0.8	-0.8		-0.8	0		4	1.6		2	2.4		2.8	3.2		2.4	2.8		0.20765	3.91018	-0.85322	-2.03579	2.2252
-2.8	-1.6		-2.4	-3.2		-1.6	-3.2		-2	-3.2		-2.4	-2.4		3.2	4		1.2	0.8		-1.2	1.2		-1.2	1.2		0	0.4		-0.4	4		3.6	2.8		2	2.4		2	2		2.4	1.6		0.39348	3.66661	0.76352	-3.20149	0.03937
-2.4	-2.8		-2.8	-2.4		-1.6	-1.2		-2	-2.8		-2	-2.4		3.2	2		-1.6	1.2		-2	-1.6		-2	0		1.2	-0.4		4	2.8		2.8	3.6		2.4	3.6		1.6	3.6		1.2	0.8		-0.32977	2.49231	-0.288	-1.99646	0.03327
-2.4	-4		-3.6	-4		-2.8	-3.2		-1.2	-3.6		-2.8	-1.6		0.4	-1.6		-1.2	0.8		0	-0.8		0.8	-0.4		0	-0.4		3.6	4		2.4	0.8		2.8	2.4		2.4	2.8		1.6	3.6		-1.10132	1.4742	-0.27292	-3.17629	-0.00291
-2	-2.8		-3.2	-3.6		-2.4	-2.8		-0.8	-0.8		-2.8	-3.6		-1.6	2.8		1.2	-2		1.2	0.4		0.8	-2.4		-2	0.8		3.6	4		2	2.4		2	1.6		3.2	2.8		2	3.6		-1.2131	0.5644	-0.66482	-1.14511	0.21709
-2.4	-3.6		-3.2	-3.6		-1.6	-2.4		-2.8	-2.4		-2.8	-2.4		2.8	-1.2		-1.6	-2.4		0	0.4		-0.8	-2		0	-0.4		2.4	3.6		1.6	3.6		0.4	0.8		2.8	3.2		1.2	2		-2.62231	2.60032	-0.29693	-2.77058	0.83761
-3.6	-2.4		-2	-2.8		-2.8	-4		-2.4	-2.8		-2.8	-3.6		-4	-3.6		-1.2	2		-1.2	-0.8		-2	0		0	-0.4		3.2	-1.2		2	1.6		1.2	2		2	3.2		0.8	2.8		-2.137	1.15033	-0.04941	-2.25821	0.83611
2.4	1.2		-2.8	-1.6		-3.2	-3.2		-3.2	-1.6		-3.6	-3.2		-0.8	-4		-0.8	-1.6		-1.2	3.6		0	0		-0.4	0.4		0.8	2.4		3.6	2		2	2.4		2.8	2.4		0.4	2.8		-1.20393	1.11454	-0.05781	-1.54306	-0.27487
-3.2	-1.2		-0.8	-4		-2	-3.6		-3.2	-2.8		-2	-3.2		2.4	-1.6		0.8	0.8		-0.8	0		-0.4	-0.8		-0.4	0		3.2	-0.8		3.6	3.6		4	3.2		2.4	2		2.8	1.6		-0.14385	2.28303	-1.43718	-1.21384	0.01403
-3.6	-0.8		-3.2	-2		-2.8	-2.4		-1.6	-2.8		-2.8	-2.8		0.8	1.2		0.8	-0.8		1.2	-1.6		-2	0		0	1.2		1.2	2.4		0.4	3.2		4	1.2		2	3.2		2.4	2		-2.17152	1.2554	-0.48959	-1.47439	0.2477
-0.4	-3.6		-3.2	-3.6		-3.6	-2.4		-2.4	-2.4		-3.6	-1.6		0	-1.2		-0.4	-1.6		0.4	-1.2		-2	-1.2		0.4	-0.4		2	2		2.8	1.6		1.2	0.4		3.6	2		2	2.8		0.67961	2.60308	-0.67845	-1.62316	0.09277
-2.4	-3.6		-1.2	-1.2		-3.2	-2.8		-3.6	-4		-2.4	-2.8		-1.6	-2.4		0.8	-1.2		-2	-0.4		1.2	-0.8		0.4	0		2.4	2.4		2	1.2		1.6	2.8		2.4	1.6		2.8	2.4		-1.1049	1.43175	0.55479	-1.81259	-0.05733
-2.8	-2.4		-2.4	-2.8		-2.8	-2		-2	-3.6		-2.8	-2.8		-0.4	-1.2		-2	1.6		-2	-1.2		-1.2	1.2		-0.8	0		0	3.6		1.2	1.6		3.2	3.2		2.4	2		2.8	2.4		-2.52726	0.94796	-0.61769	-1.65496	-0.21106
-4	-3.6		-1.2	-2.4		-4	-2.8		-2.8	-3.2		-2.8	-3.6		-4	-1.2		1.6	-0.4		-0.8	-1.2		-0.8	-1.2		0	-1.2		0	0.8		2.4	2.8		3.6	2		1.6	2		3.6	2.4		-1.35834	1.70709	-1.47041	-1.06562	0.27133
-4	-0.8		-2	-3.2		-3.6	-2		-3.2	-2.8		-3.2	-3.2		0	-4		-2.8	0.4		-0.8	-1.2		0	0		0.4	-1.2		0.8	0.8		-0.4	2		3.2	4		2	2.8		2	3.2		-1.24048	1.36114	-0.5888	-2.64506	0.21879
-4	-4		-4	-2.8		-1.6	-3.2		-2	-1.6		-3.6	-2.8		-1.2	2.4		0.8	0.4		1.2	-0.4		-0.4	1.6		-1.2	-1.2		0.4	2		1.2	2		2.8	2.4		2.8	1.2		1.6	2.8		-2.10347	1.04444	-0.91523	-2.03134	-0.35418
-3.6	-0.8		-2	-3.2		-3.2	-2.4		-3.2	-1.6		-2.8	-3.2		0.8	1.2		-0.8	-1.2		-1.2	-0.8		-0.4	0		-0.8	0		2.8	3.2		3.6	3.2		2.8	2.8		3.2	1.2		2.8	0.8		-0.24391	3.57351	-0.39145	-1.49833	0.06065
-2	-4		-1.6	-3.6		-3.2	-2.8		-2	-2.4		-3.2	-3.2		-0.4	-3.2		0.4	-0.8		0.4	0.4		0.8	-0.8		-0.4	0.8		3.2	-0.8		2	0.8		2.4	2.8		3.6	3.2		3.6	3.2		-0.91411	0.66752	-0.02952	-2.33269	0.26066
-4	-4		-2.4	-3.6		-3.6	-3.2		-2.8	-3.6		-3.2	-3.2		-0.4	1.2		-0.8	1.2		0.4	-0.8		-0.8	-1.6		0.4	-1.2		-0.8	2.8		2	1.2		1.6	3.2		2.8	1.6		2.8	2.8		-2.00723	0.81685	-0.80997	-1.82007	0.12366
-4	-3.6		-2	-2.4		-4	-2		-1.6	-2		-2.4	-2.8		0	2.8		0	-0.4		-0.4	0.8		-1.6	0		0	-0.4		3.2	2.8		1.6	2		2.4	3.6		0.8	2.8		2.8	2.8		-1.27954	1.18095	-0.85066	-0.98587	-0.25854
-3.6	-3.6		-2	-2		-2.8	-3.2		-2	-1.2		-4	-1.6		-2	2.4		-2	0.8		0.4	-2		-0.4	-2		-0.4	-1.2		1.2	4		4	2.8		2	3.6		2.8	2.8		2.4	2.8		-1.25385	1.854	-0.70959	-1.81961	0.22292
-2.8	-4		-2.4	-1.2		-2.4	-3.6		-2	-2.8		-3.2	-2		-2.4	3.6		-2.8	-1.2		1.2	0		-1.6	1.2		0	-0.8		4	1.2		3.6	2.4		2.8	2.4		2.8	2.8		2.8	1.2		0.26612	3.44722	0.34922	-1.9718	-0.36335
-4	-2.8		-2	-2.8		-3.6	-2.4		-3.2	-2.8		-2	-2.8		-1.2	2		-3.2	1.6		-2	0.4		-0.4	0.8		-0.4	-1.2		1.6	4		1.6	3.2		3.6	1.6		3.6	2.8		2.8	2.4		-2.18993	1.22543	-0.48041	-1.77413	0.03342
-1.2	-3.6		-3.2	-2.8		-2.8	-4		-2	-2.4		-2.4	-2.8		-4	0		-1.6	-1.2		1.6	0		-0.8	0		0	0.8		0.4	2.4		3.2	1.2		2.8	2		2.8	2.8		2.4	2.4		-1.29996	1.49485	-0.39137	-0.35642	0.52214
-3.6	-1.2		-0.8	-4		-3.2	-0.8		-3.6	-3.2		-2.8	-2		-3.6	-2.8		-0.4	-1.6		-1.2	-1.2		-2	0		0	1.2		-3.2	2.8		3.6	1.6		3.2	2.4		2.4	2		0.8	3.2		-1.25503	1.47507	-0.74883	-2.00503	-0.09353
-4	-3.6		-3.2	-2.8		-3.2	-2.8		-2.8	-2.8		-2.8	-2.4		2.4	0.4		0.4	-0.8		0	0.8		-0.8	0		0	-0.4		-1.6	0.4		2.8	3.2		2.8	1.2		2	1.6		2.4	2.4		-1.64548	2.1935	-0.41709	-1.36959	0.00654
-1.6	-2.8		-3.2	-4		-3.6	-3.2		-2.8	-4		-2.8	-2.4		-2.4	0		-2	0		0	-0.4		0	0.8		-0.8	0.8		-0.8	4		3.2	1.6		2.4	3.2		1.6	1.6		2.4	2.4		-1.76896	2.33956	-1.59041	-0.94926	0.32853
-1.6	-1.6		-2.4	-3.2		-4	-2.8		-1.6	-2.8		-2.8	-3.2		-4	-2.4		0.8	-1.2		0	-1.6		-0.8	-0.8		-2	1.2		2.8	-0.8		3.2	2.4		3.6	2.8		1.2	1.6		2.4	3.2		-1.42749	1.34052	-0.7817	-2.23778	0.32729
-2.4	-3.2		-2	-2.8		-3.6	-1.2		-4	-1.2		-3.2	-1.2		-0.8	4		0.4	-1.2		-1.2	-1.2		-1.6	0.8		1.2	-1.2		3.6	0.8		3.6	2.8		1.2	2.8		2	2.4		1.2	2.4		0.64122	3.00223	-1.1487	-0.6801	0.2666
-2	-0.4		-2.4	-2.8		-2	-3.6		-2.4	-1.6		-3.6	-3.2		-1.2	-0.8		-1.2	-2		0	0.4		-1.6	0.4		-0.4	0.8		1.6	4		1.2	1.6		2.4	2.4		2.4	3.2		2.4	2		-1.27298	1.19188	-0.37762	-1.09455	-1.85842
-0.4	-4		-2.8	-3.2		-2.4	-2.4		-3.2	-2.4		-2.4	-3.2		-0.8	-2.8		-2	-2.4		-2.8	-0.8		-1.2	0.4		-0.4	-0.4		4	2.8		3.6	3.2		2	1.6		3.6	2.8		2.8	2		-1.83237	1.65832	-0.78653	-1.61669	0.09008
-3.6	-2		-1.6	-2.4		-2.4	-2.4		-2.8	-2.4		-2.8	-3.2		4	1.6		-1.2	0		-0.4	0		-1.6	0		0.4	0		0.4	4		3.2	0.8		2	3.6		2.4	2.4		2.4	2.4		-1.67417	2.04771	0.15641	-2.24835	0.33604
-2.4	-1.2		-4	-3.2		-2.4	-3.2		-2.8	-2		-1.2	-3.2		3.2	-0.8		1.2	1.2		-0.8	-1.6		0.4	0.4		-0.8	0.8		-2.8	3.6		4	3.6		2	2.8		3.6	2.8		1.2	2.8		-1.70658	1.29684	0.10468	-2.13679	0.15389
-2.4	-4		-2.8	-3.6		-2.8	-2.8		-2.4	-1.6		-3.6	-2.4		4	3.6		0.4	-1.2		-0.8	-1.2		0.4	0.8		1.2	0		2.8	3.2		3.6	2		0.8	2.4		1.2	2.8		3.6	3.2		-1.38979	2.2112	-0.77682	-1.10247	0.12723
-4	-2.4		-2.4	-2		-3.2	-2.8		-2	-2.4		-2	-2.4		0	4		1.2	-2.4		0.4	0		-1.2	-1.6		0.8	0.4		-0.4	3.6		3.6	1.2		2.4	3.2		2.8	2.4		1.6	3.2		-1.01266	1.21937	0.00717	-2.24721	0.22413
-0.4	-3.2		-2.8	-2.4		-4	-2.4		-2.4	-2.8		-3.2	-3.2		-4	-0.4		-0.8	-2		-1.2	-0.8		-0.8	0.4		-0.4	0		-0.4	3.2		1.2	2.4		2.4	2.4		3.2	1.6		2.4	2.4		-0.06354	2.94566	-0.07247	-1.63477	0.08901
-2	-2		-1.6	-3.2		-3.2	-2.4		-2.4	-3.2		-2.4	-1.6		3.2	-0.4		-3.6	-0.8		0.4	1.6		0	-0.8		-1.2	-0.4		3.6	0.4		2	2		2	2.8		0.8	2		2.8	2.8		-0.33063	2.3359	-1.53707	-0.81156	0.25563
-2.8	-2		-2.4	-2.4		-2.4	-2		-2.8	-2.4		-2.4	-3.6		-1.2	1.6		-2.4	-2.4		-1.6	-0.8		-0.8	-1.2		0.4	-2		-0.4	2		3.2	0.8		1.6	2.8		4	3.2		2.4	2.8		-2.24458	1.2432	-0.36761	-1.746	-0.35524
-2.8	-3.6		-2.8	-2.8		-2.8	-2.4		-2.8	-2.4		-3.6	-2.4		-3.2	3.6		0.4	0.4		-1.2	-0.8		0.4	-0.8		0	-0.8		4	4		1.2	2.8		1.2	3.2		3.2	2.8		2	3.2		-1.05422	1.68811	0.72126	-2.51045	0.18108
-4	-4		-3.6	-2.8		-3.2	-3.2		-3.2	-3.2		-1.6	-2.4		-1.2	0.4		-3.2	-2.4		-2	-0.4		-0.4	0.4		-0.4	0		1.6	-0.8		2	3.2		3.2	0.8		1.2	2.4		0.8	2		-1.43476	1.93507	0.39022	-2.32698	0.08782
-2	-1.2		-2.8	-2.4		-2.4	-2.8		-3.2	-3.2		-2	-2.8		4	-1.6		-3.6	-0.4		-0.8	-1.6		-1.2	-0.8		-1.2	-1.6		-0.8	2.8		0	2		0.8	1.6		1.6	2.8		-0.4	2.8		-1.08194	1.52112	0.1061	-1.9102	-0.21413
-3.6	-2.4		-2.8	-2.4		-1.2	-3.2		-3.2	-2		-3.2	-2.8		-0.8	0.8		-0.8	-1.6		0.8	-0.8		-1.2	-0.4		-2.4	-0.8		-0.4	-1.6		2.4	2.4		3.2	2.8		1.6	1.2		3.2	2.4		-0.77951	2.76525	-0.29726	-1.74191	0.01197
-3.6	-2.8		-2.8	-3.6		-3.6	-2.4		-2	-2.8		-2.4	-2.4		-0.8	-2.8		1.2	-2.4		1.2	-0.8		-1.2	-0.8		-0.4	-1.6		2	2.4		2.4	3.2		4	1.2		3.6	2.8		3.2	2.8		-0.03884	3.09097	0.01422	-1.3181	0.10809
-2.4	-2		-2.8	-3.2		-2.8	-2.4		-2.8	-4		-2	-2.8		4	-3.2		-1.6	3.6		-0.4	-0.8		0	-1.2		-1.2	0.4		1.2	4		2	3.6		2	2.8		3.2	2.8		3.2	2		-1.68426	1.68418	-0.08233	-2.02142	0.2162
-2	-1.6		-3.6	-2.4		-2.8	-1.2		-2	-4		-3.2	-3.2		3.6	0.4		0.8	-2		1.6	-1.6		-0.8	0.8		-0.4	-0.4		1.2	-0.4		0.4	2.8		3.2	2.4		2.4	3.2		2.8	2.8		-0.50509	-0.0585	-0.11232	-2.27124	0.30982
-2.8	-0.8		-3.2	-2.8		-2.8	-2.8		-3.2	-2.8		-2.4	-3.6		2.4	1.2		-0.8	0.8		0	0.8		0.4	1.6		-0.8	-0.4		3.2	-3.6		0.4	2.4		2	2.8		1.6	1.6		3.2	2		-1.56501	2.52228	-0.19668	-2.4614	-1.02551
-4	-3.2		-0.8	-3.2		-2.4	-2.4		-4	-2.8		-2	-2		-1.6	-0.4		-0.4	-3.6		-1.6	-0.4		-1.2	1.2		-1.2	0.4		4	1.2		2.8	2.4		2	2.4		1.2	3.6		2.8	2.8		-1.46926	1.55044	-0.91347	-1.35374	0.19987
-2	-2		-4	-2.4		-3.2	-2.8		-1.2	-2.8		-2	-3.6		-0.4	-1.2		-1.2	2		0	0		0.4	-0.4		-0.8	-0.8		4	-2.8		3.6	2.4		2.8	0.8		1.6	2.4		2.8	2		-1.39141	0.97781	0.3425	-2.99477	0.01959
-0.8	-2.8		-3.2	-2.4		-2.4	-2.4		-2.8	-2.4		-3.2	-2.8		1.6	-4		-2	-1.6		-0.4	-0.8		1.2	1.2		0	0.4		2	1.6		2	2.4		-1.2	1.6		1.6	2.8		1.6	2.4		-0.64436	2.30129	0.6491	-1.9208	-0.29191
-3.6	-2.4		-2.8	-2.8		-2.4	-2.8		-3.6	-3.6		-2.8	-2.8		-2	-1.6		1.2	-0.4		-0.8	-0.8		-2.4	-0.8		-0.4	-0.8		-1.6	-0.8		2.8	1.2		2.8	2		2	2		3.2	2.8		-0.93948	1.48112	-0.7468	-1.69922	-0.23734
-2.4	-3.2		-2.4	-3.2		-2.8	-2.4		-2.8	-3.2		-3.6	-3.2		-3.2	3.2		-3.2	0		0	1.2		-2.4	-0.4		0.8	0		2	4		2.4	1.2		1.6	1.6		2	3.2		2	2		-1.37703	1.39995	-0.88372	-1.58485	-0.06724
-4	2.4		-3.6	-2.4		-2.4	-2.4		-2.4	-2		-3.2	-2		-2.4	-2.8		0	-0.8		-2.4	-1.2		-0.4	-2		0	0.8		-1.6	0		0	2		2.8	2.8		2	1.6		1.6	2.4		-1.22855	1.60903	-0.49812	-2.59219	0.3806
-2.8	-3.2		-3.2	-3.2		-2.4	-2.8		-3.2	-2.8		-2.4	-2.8		-4	-2		0.8	0		0	0.8		-0.4	-0.8		-1.2	0.8		2.8	4		0.8	2.4		2.4	2.4		0.8	1.6		4	1.6		-1.43008	1.30418	0.76761	-1.88384	0.25345
-4	-2		-1.6	-1.2		-3.2	-2.8		-3.2	-2.8		-2.8	-3.2		-1.2	0.8		-0.8	-2.4		-0.8	-0.4		-1.2	-0.8		-2	-0.4		2	2		2.8	2.8		3.6	3.2		1.2	2.8		2	2.8		-1.74251	1.66374	0.2145	-2.34079	0.07131
-3.6	-1.2		-3.6	-1.2		-2.8	-2.4		-3.6	-2.8		-3.2	-2.8		1.2	-1.2		0.4	2		0	0.4		-1.2	-1.2		-1.6	-2		4	4		2	1.2		2.4	3.2		3.2	2		1.2	1.6		-1.63528	1.43028	-0.57889	-1.58107	0.09448
-2.4	-0.8		-3.6	-4		-0.8	-3.6		-3.2	-3.2		-2	-2.4		3.2	-2		-0.4	0		2	0.8		-0.4	-0.8		1.2	0		3.2	1.2		2.8	2.4		3.2	0		2.8	2.8		2.4	2.8		0.95014	3.93861	0.36367	1.03245	0.35536
-3.6	-4		-3.2	-1.6		-3.2	-3.2		-2.8	-2		-3.2	-2.8		-0.4	4		-0.8	1.6		1.6	0		-0.8	-0.4		-0.4	-0.4		0	4		2	2.4		1.2	3.2		2.4	3.2		2.8	2.4		-1.20181	1.45004	-1.36314	-1.06182	-0.19254
-2	-4		-2.8	-3.6		-1.6	-3.6		-1.6	-2.4		-3.2	-2.4		1.6	-0.8		-1.2	-1.2		-0.4	2		-0.8	-2.4		1.2	-1.2		-1.6	2		2	2		3.6	2		2.8	1.6		2	2		-1.96441	2.30848	-0.88803	-1.55699	0.04727
-4	-2.4		-3.6	-2.4		-3.2	-3.2		-2.8	-3.6		-3.2	-2.8		2.4	-2.8		1.2	-1.2		-0.8	-2		0.4	0		0	0.8		3.6	1.6		2	0.4		3.2	1.6		3.2	2		2	1.6		-1.86313	1.58574	-1.83714	-1.08923	0.18376
-3.6	-2		-3.2	-3.6		-4	-3.6		-2	-2.8		-2	-2.8		3.2	-4		-1.2	-0.4		1.2	0.8		0.4	-2.8		-0.8	-0.8		4	-4		1.2	1.6		2	3.2		2.8	2.8		2.4	2.8		-1.32996	1.33865	-0.60011	-1.68278	0.5774
-3.2	-4		-3.2	-3.6		-2.4	-3.2		-2.4	-2.4		-2.4	-2.8		0	-1.6		-0.8	2		-0.4	-0.8		0.8	-0.8		0	0.8		-2	0		2	2.8		3.6	2.8		1.6	2.4		0.8	3.6		-1.27146	1.40424	-0.45415	-1.8628	0.34756
-3.2	-3.2		-3.2	-1.2		-2	-1.6		-2.8	-2		-3.2	-2.4		0.8	-0.4		2	-0.4		0.4	1.2		0.4	0.8		-0.8	-1.2		4	3.2		3.2	0.8		2.4	2.4		3.6	3.2		1.6	0.8		-0.74641	2.38338	-0.82046	-1.0049	-0.05428
-4	-4		-4	-2.4		-1.2	-4		-3.2	-2.8		-2	-1.6		2.4	-2.4		0	1.2		-1.6	-0.8		-1.2	-0.8		0	-0.4		-0.4	-0.4		2.4	0.4		0.4	2.8		2.8	1.6		2.8	2.4		-1.50927	1.76954	-0.92899	-0.98871	-0.3277
-2.4	-3.2		-3.6	-2.4		-2.4	-4		-3.6	-2		-3.2	-3.2		1.6	0.8		0.8	1.6		-0.4	0.8		-0.4	0.8		-0.8	0.4		2	2.8		3.2	-0.4		1.6	2		0.8	3.6		3.6	2.4		-0.13435	2.24061	0.34635	1.12867	0.94401
-3.2	-3.2		-1.2	-2.4		-2.4	-3.2		-1.2	-3.2		-2.8	-1.6		-2.8	0.4		1.2	0.4		-0.8	1.2		0.4	-0.4		-1.2	-0.4		4	1.2		3.2	3.2		2.8	2.4		2.8	2		2.8	0.8		-1.11575	1.80447	-1.6701	-1.76446	0.15615
-2	-2		-3.6	-2.4		-1.6	-2.8		-2.8	-2.4		-1.6	-2.4		-1.6	2		-0.8	-0.8		0	-1.2		-1.2	-1.2		-0.4	1.2		1.2	-1.6		0.4	3.6		0.8	2		2.4	2.8		1.2	1.6		0.22339	2.75157	0.07749	-1.86322	-0.01612
-3.6	-2.8		-0.8	-3.2		-2.4	-2.8		-1.2	-2		-2.4	-2.4		-2.8	2.8		-1.6	-1.2		-1.6	-1.6		-1.2	-1.2		0	-0.4		2.4	1.6		3.6	3.2		3.6	1.6		2.8	2.4		3.2	2.4		-1.46733	0.9533	-1.09961	-1.69925	0.30881
0	0		-3.6	-3.6		-1.6	-3.2		-2	-2.4		-2	-2.4		1.2	2.4		1.2	1.2		-0.8	-1.6		-0.8	0		-2	-0.8		4	3.6		4	3.2		1.6	2.8		0	2		1.6	1.6		-1.21563	1.63995	-0.65047	-1.93274	0.29401
-2	-4		-1.2	-3.2		-2.4	-2		-2.4	-3.2		-3.2	-3.2		-1.6	-1.6		-0.4	0		-0.4	1.2		-0.8	-0.8		-0.4	0		0.4	0		3.2	0.8		0.8	3.2		0.8	2.8		1.2	2.8		-1.34457	1.27596	0.03556	-2.20799	0.33083
0	-1.2		-2.8	-1.2		-2	-4		-2.8	-3.2		-2	-2.8		-1.2	-4		2	1.2		-0.8	-0.8		-1.2	-1.2		-0.8	-0.8		-0.8	0.4		3.2	2		2.8	2.4		2.4	2.8		3.2	0.4		-1.70981	0.64859	-1.18213	-1.82762	0.13214
-2.4	-4		-2.8	-2.8		-1.2	-3.6		-2.8	-2.8		-2.8	-3.6		-4	1.2		-1.2	0.4		0.4	1.2		0.8	-1.2		0.8	-1.6		3.6	0.8		0.8	2.4		2.8	2.8		2.4	2.8		2.8	2.4		-1.27993	1.28816	-0.54006	-2.36451	0.41242
-3.6	-2.4		-3.2	-2		-3.2	-3.6		-3.2	-2.8		-3.6	-3.6		-2.4	1.2		-0.4	-0.4		1.2	0.4		0.4	-0.4		-1.6	0.8		2	4		2.4	2.8		1.6	2.4		3.6	3.2		4	3.2		-2.03211	0.9679	-0.28189	-2.46942	0.2535
-3.6	-1.2		-2.4	-3.6		-3.6	-2.4		-4	-2.8		-2.8	-4		-3.2	-2.4		0	-0.8		0	1.6		-0.8	0.8		0.4	0		2	4		0.4	2.4		1.6	3.2		2	1.6		2.4	2.8		-1.24234	1.51261	-0.14714	-1.51163	0.18964
-4	-4		-2.4	-3.2		-2.8	-0.4		-2	-2		-2.8	-2.8		-3.2	-1.2		-0.4	-1.6		0	-0.8		0.8	0.4		-1.6	-0.8		0	4		2.8	3.6		0.8	1.2		1.2	2.8		1.6	2.8		0.58148	4.1983	-0.03251	-1.7442	-0.21233
-4	-4		-2.8	-2.8		-2.4	-3.2		-3.6	-2.4		-2	-2.4		-3.2	-2.8		-3.2	-2.4		-0.8	-2		0	0.4		-0.4	-0.4		2.8	-4		1.6	2		2.4	1.6		2.4	3.2		2.4	1.6		-1.18788	1.6606	-0.3669	-1.24124	0.23912
-3.6	-0.8		-3.6	-2		-3.2	-3.6		-2	-2.4		-3.2	-2.4		-2.4	1.2		0.8	-0.8		-0.4	0		-1.6	-0.8		1.6	-2		-0.4	1.2		2	1.2		2.8	3.2		1.6	2.4		2.4	2.8		-0.36825	3.0347	-0.39009	-1.28855	0.29495
-4	-4		-3.2	-1.6		-3.6	-1.6		-2.4	-2.4		-2.8	-2.4		-4	-2.4		0.4	-0.4		-2.4	0.4		0	-1.6		-0.4	0		4	4		1.2	2.4		1.6	2.4		2.8	2		1.6	1.2		-0.32431	2.38907	0.27454	-2.07478	0.13415
-4	3.2		-2.8	-2.4		-3.2	-2		-2.4	-2		-2	-2.4		-3.6	0		0	2		0.8	0		0.8	-1.6		-1.6	1.2		4	1.6		3.2	2.8		2.8	2.8		2.8	1.6		1.6	2.4		0.90425	3.54797	-0.77453	-1.41094	0.0896
-3.6	-2		-3.6	-3.2		-2.8	-2.8		-2	-3.6		-2.4	-2.8		-0.8	1.2		0	0.8		-1.2	-0.8		-0.8	1.6		0	-1.6		3.6	-1.2		2.8	3.2		2.8	0.8		2.4	1.2		2	3.2		-1.50202	1.45076	-0.65306	0.42028	-0.01088
-3.2	0		-2	-1.6		-3.2	-2.4		-2.8	-2.4		-2	-3.2		1.2	1.2		-2	-1.6		-1.6	0.4		-0.4	-0.8		-1.6	1.2		1.6	4		2.4	0.4		2.8	0.8		2.4	2.8		2.4	3.2		-1.07932	1.62227	-0.56692	-1.50352	0.07002
-1.6	-3.6		-2.4	-2.4		-3.6	-1.6		-3.6	-3.6		-3.6	-1.2		-2	-0.8		-0.4	0.4		-0.4	-1.6		-0.8	-0.8		0	0		3.6	2		3.2	2.4		2.8	2.4		2.8	2.4		2.4	2.4		-0.93936	2.02684	-0.58992	-1.50395	0.28918
-1.2	-0.8		-1.2	-2.4		-2.4	-2		-2	-3.2		-3.2	-2.4		2.4	0		1.2	-1.2		0	0.8		-1.2	-0.4		1.6	-0.4		0.4	-0.4		1.2	2.4		1.6	3.2		3.2	3.6		2	2		-1.38085	1.64721	-0.33065	-1.44456	-0.22544
-3.2	-3.6		-2	-1.2		-2.4	-2.4		-2.8	-3.2		-3.2	-3.2		1.2	4		-0.4	-2		0.4	-0.8		0	0		-0.8	-0.8		3.6	3.6		3.6	1.2		2.8	2		2	2		3.6	3.6		-1.23446	1.84034	0.30537	-1.69046	0.0102
-3.2	-3.6		-2	-1.6		-3.2	-3.6		-2	-2.4		-3.6	-3.6		-2.8	-0.4		-3.6	-1.2		-1.6	1.2		0.8	-1.6		0	-0.8		0.4	4		3.2	3.2		2.8	1.6		2	2		2	2.8		-1.26753	1.21697	-0.89367	-1.24537	-0.07287
-1.6	-1.2		-3.2	-2.8		-3.6	-1.6		-2	-3.2		-3.2	-2.8		-0.8	1.2		-1.2	-2		0	0.4		0	-1.6		-2	-1.2		3.6	3.2		2.8	2.4		2.4	3.6		2.4	2		2	2		-1.14706	1.54907	-0.47706	-1.6841	0.09442
-3.2	-3.6		-4	-2.4		-2	-1.2		-2.4	-3.2		-3.6	-3.6		1.6	2.4		-0.8	0		-0.4	-0.8		-0.4	0		0.8	-0.4		1.6	4		3.6	2		2	1.6		3.6	1.2		1.6	2.4		-1.50367	0.95707	-0.24282	-1.83302	0.13236
-3.2	-4		-2	-3.6		-2	-2.8		-2	-2.4		-3.2	-3.6		3.6	0.8		1.6	-2		0	-3.2		-0.4	-0.4		1.2	1.6		2.8	0		0.4	2.4		2	2.4		2.8	3.2		1.6	3.2		1.51895	3.69775	-1.24392	-1.39623	0.62001
-2	-3.2		-2.4	-3.6		-2.8	-2.4		-2.8	-2.8		-3.2	-3.2		-0.8	-1.2		-0.8	-1.2		0	0.4		1.2	-0.4		-1.2	-0.4		1.2	2.4		1.2	2		3.2	0.8		3.6	2		2	2.4		-0.64253	1.96252	0.09723	-2.54223	-0.19548
-3.6	-4		0	-3.2		-2.8	-2.8		-3.2	-2.8		-3.6	-1.6		-2.8	0		-2.4	1.2		-0.8	0		-1.6	0		-1.2	-0.4		3.2	4		3.2	-0.4		2.4	2.4		2.8	1.2		2.4	2		-1.18162	2.29721	-0.09628	-1.68981	0.23599
-2	-3.6		-2.8	-2.4		-1.2	-2		-3.2	-2.8		-4	-1.6		-1.2	4		1.6	-1.2		2	-0.4		0	-0.8		1.2	-0.8		0	4		1.6	1.2		2	1.6		2.8	2.4		2.4	2.8		-1.31647	1.36836	-0.23068	-2.4699	0.08225
-2.8	-4		-2	-2.8		-2	-2.4		-2	-2.8		-4	-2.4		1.6	-2.4		-2.8	-2.4		-0.4	0.4		0	-1.6		-2.4	-0.4		1.2	0		0.4	2.4		2.4	3.2		3.2	2.8		2.8	3.2		-1.44268	1.13911	-0.09238	-1.33001	0.33053
-2	-0.8		-2.8	-4		-2	-2		-2	-2.4		-3.2	-2.8		-2	-2.4		1.2	-1.6		0	0		0	-0.4		0	0		3.2	3.2		2	2.4		2.4	2		0	3.2		1.2	3.2		-1.56653	0.7936	0.59175	-3.28076	-0.11875
-2.4	-3.2		-3.6	-2.4		-2	-1.2		-3.6	-3.2		-1.6	-3.2		0.8	2		-0.8	0		-0.4	-2		-2	0.4		-0.8	-1.6		4	4		1.6	1.2		2.8	2.8		3.2	2.8		3.2	1.2		-1.51365	1.36313	-2.1138	-1.56259	-0.03411
0	-1.6		-0.8	-3.2		-2.8	-3.2		-2.8	-4		-2.8	-2.4		2	-2.8		1.2	-1.2		-0.8	0		1.2	-2		-0.4	0.4		-1.6	4		3.2	3.2		2.8	2.4		0.8	2.4		3.6	1.6		-1.29657	1.12302	-1.04315	-2.62172	0.06493
-2.8	-2.4		-2.4	-2.4		-2.4	-2.4		-2.8	-3.2		-2.8	-3.2		-3.6	-2		0.4	-1.6		-0.4	-1.2		-0.8	-0.8		2.4	0		-0.8	0.4		2	2.8		2.4	3.2		1.2	2		2.4	3.6		-1.02235	1.86187	-1.44103	-2.14312	-0.07537
0	-4		-0.8	-4		-2.8	-2		-3.2	-2.4		-1.6	-2		0.8	-1.6		0.4	0.8		1.2	-0.4		-1.2	0		-1.6	-0.4		2.4	3.2		4	2.8		2	2.4		3.6	2		2.8	3.2		-0.21783	2.22614	-0.61834	-1.33439	0.21171
-0.4	-2.4		-2.4	-2.4		-1.6	-1.6		-3.6	-2		-2.8	-3.2		-3.6	2.8		0.4	-0.8		-0.8	0.8		-0.4	-0.8		0	-0.8		3.6	2		1.2	2.4		3.2	1.6		1.2	2.4		2.4	2		-1.37883	1.30536	-0.25883	-2.35859	-0.13545
0.8	-2.8		-3.2	-0.4		-2.4	-2.8		-2.8	-3.6		-3.2	-2		2	3.6		-0.8	0		-1.2	1.6		-1.2	0		0	-0.4		1.2	2.4		4	0		0.8	2.4		3.6	2		3.2	3.2		0.90946	1.41264	-0.79505	-1.69176	0.06972
-4	-4		-3.2	-3.2		-1.6	-3.6		-2	-2.8		-1.2	-2.4		-3.6	-1.2		0	0		0.8	-0.8		-0.4	-1.6		0.8	-1.6		4	4		1.2	2		2.4	2.8		2	3.2		1.6	2		-1.478	1.86227	-0.43332	-2.9125	0.09384
-1.2	-4		-2.8	-3.6		-4	-2.8		-2.4	-3.2		-3.2	-1.6		3.6	-0.8		0	-2		0.8	1.2		-1.2	-0.4		-0.8	-1.6		2	3.2		-0.8	1.2		3.2	2.4		2	1.2		3.2	2.8		-1.24154	1.33241	-0.28943	-1.32348	-0.35269
-3.6	-1.2		-3.6	-4		-2	-2.4		-2.4	-3.6		-2.8	-3.6		-2	-2		-1.2	-0.4		0.8	0		-0.8	1.2		-1.2	-0.8		1.2	2.4		2	0.8		2	1.2		2.8	1.2		2	1.6		-1.50867	1.87252	-0.28813	-1.68956	0.67243
-0.4	-0.4		-2.8	-3.2		-3.6	-2.4		-2.8	-2.4		-2	-1.2		4	-0.4		0.8	-1.6		-0.4	0.4		-1.2	-1.2		-0.4	-1.6		4	3.6		2	3.6		2	2.8		1.6	2.8		0.4	3.2		-1.84781	1.80902	0.30548	-1.89182	0.10976
-4	-3.6		-2.8	-1.6		-2.8	-2.8		-2.8	-3.6		-2.8	-2.8		1.6	3.6		-1.6	-0.4		-1.6	-0.8		0	-0.8		0.4	-1.2		4	2.4		1.2	1.6		1.2	2		2.4	2.4		3.2	2.4		-1.18891	1.22013	-0.2876	-1.51702	-0.02585
-4	-0.4		-2.8	-3.6		-2.4	-3.2		-2.4	-2.8		-2.8	-2.8		-2	2		-1.2	-0.4		-0.8	-0.4		-0.4	-0.4		-0.4	0		1.2	1.2		2.8	3.2		3.2	3.2		2.8	2.4		0.8	1.6		-1.5376	1.60696	-1.24625	-1.62251	-0.17272
-2.4	-4		-4	-3.6		-3.2	-1.6		-3.6	-2.4		-2.8	-1.6		-2.4	0.8		-2.4	-1.2		-0.4	-2		0.8	-2		0.8	-0.4		0.4	3.6		0.8	3.6		2	2		2.4	2.8		1.6	2.4		-1.32856	1.54105	-0.92541	-1.56014	0.35225
-3.2	-1.2		-3.2	-3.2		-1.6	-1.2		-2	-2.8		-2.8	-2.4		-3.2	-3.6		-2.4	0		0	-1.2		0.4	-1.2		0.4	-1.2		0.4	0.8		4	1.2		1.6	0.8		2	3.2		2.8	2.8		-0.80544	1.8864	0.20195	-2.16363	-0.26118
-3.6	-3.6		-3.2	-2		-2	-2		-2.4	-2		-2.8	-1.2		-4	-3.2		0.8	0		-0.4	0		-0.4	-1.2		1.6	0.4		2.8	-3.6		2.4	3.2		2.8	0.8		3.2	2.4		1.2	2.4		-0.97737	1.48505	-1.00242	-1.72803	0.29075
-2	-1.2		-4	-2.8		-2.8	-2.4		-2	-2.8		-2.4	-2.4		-0.8	2.4		1.6	0		0.8	-0.4		-1.2	0		-0.8	0		1.6	1.2		2	2.4		3.6	2.8		3.2	2		2.8	1.6		-1.16733	1.63315	-0.12745	-2.11537	-0.01898
-2.4	-2.8		-3.2	-3.2		-2.4	-3.2		-2.8	-1.6		-3.2	-3.6		-4	-3.6		-2.4	-1.6		-0.8	-1.2		0.4	1.2		-1.6	-2.8		1.6	1.6		1.2	2.8		2.4	1.6		2.4	2		3.6	3.2		-1.53115	1.61063	-0.66317	-1.26832	0.12147
-1.2	-0.4		-2.4	-3.2		-1.6	-1.6		-2.4	-3.6		-3.2	-2		-0.8	-0.8		1.6	-1.2		0	0		0	0.8		-0.4	-1.2		4	0.4		2.8	3.2		2.4	3.2		2.4	1.2		2.8	2.8		-1.62418	1.68038	-0.19536	-1.95311	-0.11093
-4	-4		-3.2	-1.6		-2	-2.4		-2.8	-2		-3.2	-2		-0.8	2.4		-1.6	0		-0.8	-1.6		-0.8	-2.4		0	0.8		-0.8	0.4		2.4	1.6		3.2	0.8		2.8	2.4		2.8	3.6		-0.38843	2.04844	0.72372	-0.193	0.01997
-0.4	-0.4		-2.8	-2		-4	-2.8		-1.6	-3.2		-2.4	-3.6		3.6	-2.8		-0.8	-0.4		-0.4	0		-0.4	0.4		0	-1.2		-0.4	4		3.6	3.2		1.6	2.4		1.6	2.4		2	2.4		-1.51471	0.88468	-0.17313	-1.95766	-0.27354
-1.2	-4		-2	-2.4		-3.2	-3.2		-2.4	-3.6		-3.2	-2.4		2	-1.6		-2.8	0.8		0	0		-1.2	-1.2		2	-2.4		4	3.6		2	-0.8		2	2.8		3.6	1.6		3.6	2.4		-1.13647	1.87119	-0.95273	-1.18754	0.19236
-4	-2.8		-4	-2.4		-2.8	-2.4		-2.8	-2.4		-2.4	-1.6		1.6	3.6		-0.8	-1.6		0.4	0		0.8	0.4		-0.4	-0.8		4	3.2		0	2.8		2	2.4		2	0		1.6	2.8		-0.95685	1.62961	0.41251	-2.30549	-0.11094
-2.4	-2.4		-1.2	-2.8		-3.2	-2		-2	-3.6		-3.2	-2.8		3.6	1.6		0	-1.2		-0.4	-0.8		-1.6	-2		1.6	0		4	4		3.2	0.4		3.6	2.4		2.4	2		2.8	2.8		-1.27001	1.87388	-1.13686	-1.38744	0.16729
-2.4	-2		-3.2	-3.2		-3.2	-1.6		-1.6	-2.4		-3.6	-2.4		-3.6	0.8		-0.8	0		1.6	-0.4		-2.4	0.4		-1.6	-1.2		0.4	3.2		3.2	3.6		1.2	2		2	1.2		3.6	2.4		-1.94062	4.26636	-0.99446	-1.0118	0.48322
-4	-3.2		-2.8	-2.8		-3.2	-2.4		-3.2	-2.8		-2.8	-2.8		0	-1.2		0.4	0		0.8	0.8		-0.8	-0.8		-0.8	-0.8		4	2		3.6	2.4		1.6	2.4		2	1.2		2	1.2		0.65938	3.66554	-1.5626	-1.28585	-0.21219
-1.2	-1.6		-3.6	-2		-3.2	-1.6		-4	-2.8		-2	-3.6		-0.4	1.2		-2.4	-2.4		-0.8	0.8		1.2	0		-2	0.8		4	4		3.2	3.2		2.4	1.6		2.4	2		1.6	3.2		-1.415	0.94242	-1.5621	-0.84174	-0.01449
-0.4	-2		-3.6	-3.2		-2.8	-1.2		-3.2	-2		-2.8	-3.2		1.2	2		-1.6	-1.2		2	-0.8		0	-0.8		0.8	0		0.4	1.2		3.2	0.4		2.8	2		1.6	2.8		3.2	2.8		-1.09871	1.67147	-0.14582	-2.02978	0.51272
-2	0.4		-4	-3.6		-4	-2.8		-2	-2		-3.2	-3.2		0.4	-1.2		0.4	-0.8		-1.6	-0.4		-0.8	0.4		-1.6	-0.4		-0.8	2.8		3.6	2.4		3.2	1.6		2.4	2.8		2.4	2		-1.23111	1.34541	-0.33867	-1.98624	-0.70361
-3.2	-3.2		-2.8	-4		-2.4	-2.4		-2	-2.4		-2.8	-3.6		2	-1.6		-2	-2		0	0		-1.2	-1.2		-0.8	-0.8		1.6	4		1.2	3.2		4	1.6		3.2	2.4		3.2	2.8		-1.30901	2.10443	-0.69512	-1.76801	-0.07449
-3.6	-3.2		-3.6	-2.4		-3.2	-2.4		-3.6	-3.2		-2	-2.8		4	0		-3.2	-0.8		0.4	-0.4		-1.6	0.4		-1.2	0.4		2.4	4		2.4	2.8		3.2	2.4		4	2.8		2.8	2.8		-0.94598	1.80981	-1.59489	-0.96871	0.25668
-2.8	0.4		-0.8	-3.2		-3.6	-3.2		-1.6	-3.2		-3.2	-3.6		-1.6	-0.8		-1.2	-3.2		-1.2	0		-0.4	-0.4		-0.4	-0.8		4	0		-1.2	2.8		2.8	3.2		0.8	1.6		3.6	2		-0.99945	0.23928	0.13371	-1.70292	-0.04788
-4	-4		-2.8	-3.2		-2.8	-2.4		-3.2	-2.8		-3.6	-2.4		-2	2.8		-1.6	0		-2	-0.4		0.4	-0.8		1.2	0.8		2.4	-1.2		0.8	1.6		1.6	2.4		1.6	1.2		2.8	2		-1.57603	2.27375	0.72921	-2.01688	-0.0521
-3.2	-2.8		-3.6	-4		-3.2	-2.4		-2.8	-2.8		-2.8	-2.4		1.6	-2		-1.2	0.4		-2.4	-0.8		-1.2	-0.8		0.8	0.8		2.8	4		3.2	1.6		2.4	0.8		2	2		1.6	2.4		0.1492	5.47202	-1.18652	-1.32512	-0.09949
-3.6	-2		-3.2	-2.8		-3.6	-1.6		-1.6	-1.2		-2.4	-2.4		2.8	0		0.8	-0.8		0.8	1.2		-0.4	-2		1.2	-1.2		4	3.2		4	3.2		2	2.8		1.6	0.8		2.8	2.8		-1.32647	1.28281	-0.14088	-1.68919	-0.15011
-4	-4		-2.8	-3.2		-2.8	-2.8		-1.2	-2		-3.2	-1.6		-3.2	1.6		-0.4	-1.2		0	-0.8		-0.4	-2		-2	-1.6		4	-0.8		3.2	2.8		2.4	2.8		2.4	2		2.4	2.8		-1.13285	1.4626	0.49772	-1.78116	0.36678
-4	1.2		-2.8	-3.6		-1.6	-2.8		-2	-3.2		-2.8	-2.4		4	0.8		0.8	0		0.8	-0.8		-1.2	-0.8		0.4	-0.4		1.2	4		2.8	2.8		2.8	2		3.2	2.8		3.2	2		-1.39816	1.43734	-0.40572	-2.91825	-0.09437
0.8	-4		-2.8	-3.6		-2	-2.8		-3.6	-2.8		-3.2	-2		0.4	-3.2		0.4	-0.8		-0.8	2		0	-0.4		-0.8	-0.8		3.6	-1.6		1.6	3.2		2	2.4		3.6	3.2		2.4	2		-1.27861	1.81169	-0.53011	-2.5351	0.16431
-4	-2		-2.8	-3.6		-0.8	-3.2		-2.4	-2		-3.2	-1.6		-2.4	2.4		-1.6	-1.2		-0.8	0		-1.2	0		0	0.8		-1.2	2.4		1.2	2		2	2		1.6	2.4		2.8	3.6		-3.96501	0.85676	-0.17576	-1.88107	0.11844
0.4	-2.4		-2.8	-4		-4	-2		-2.8	-2.8		-2	-3.2		2.8	0		0.4	-2.4		0	0.8		-1.2	0.8		0.4	-1.6		4	3.2		2.4	0.4		2.8	2		2	2.4		1.6	3.6		-1.49907	1.34129	-0.2311	-1.39163	0.30315
-3.6	-3.2		-3.2	-3.6		-2.8	-3.2		-2	-2.8		-2.8	-2.4		0.4	2.8		0	-0.8		-1.6	0		1.2	-1.2		-2	-1.6		-1.2	1.2		2.8	3.2		2.4	3.6		2	0.8		2.4	1.6		-1.61979	1.38399	-0.81201	-1.69964	0.00564
-1.2	-2.8		-0.8	-3.6		-1.6	-2.4		-2	-3.6		-2	-1.6		-4	-0.4		0.4	0		1.2	0.8		-0.8	-0.4		-0.8	-1.6		1.2	1.2		3.2	2.4		1.6	2		2.8	2.4		2	2		-1.58097	3.19153	-0.73428	-1.38617	-0.00218
-3.6	-0.8		-2.4	-2.8		-3.6	-3.2		-2.4	-2.8		-2	-3.2		2	-2		0	-0.8		0.8	0.4		0.8	0		0.8	1.6		3.2	-1.2		2.4	4		3.2	1.6		2.4	2		2	2.4		-0.61084	3.16274	0.7035	-1.9843	0.32254
-2	-3.2		-4	-2		-2.4	-3.6		-2.4	-3.6		-2.8	-2.4		-4	-1.6		0.4	-0.4		-2	0		-0.4	-0.4		-0.4	0.4		2	2.4		1.6	2.8		2.4	1.2		0	3.6		0	2.8		-1.43613	1.42177	-0.75428	-2.60698	0.40984
-2	-3.6		-2.4	-2.8		-3.2	-3.2		-0.8	-3.2		-2	-2		-4	-4		2.4	-0.4		1.2	-1.2		-0.8	0		-0.8	-1.6		1.2	2		4	2		3.6	3.2		2	2.4		3.6	1.6		-2.67082	1.93166	-0.83325	-1.41159	0.28585
-2	-1.6		-1.2	-3.6		-2.4	-2.4		-2.8	-2.4		-2	-3.6		-3.6	-3.6		-0.8	-3.6		0.8	2.4		-1.6	0.8		0	0.4		1.2	3.6		2.4	0.4		2	3.6		1.6	2.4		0.8	3.6		-1.53282	1.15907	-0.17034	-1.7475	0.25274
-3.6	-3.6		-4	-2.4		-3.2	-1.6		-3.2	-2.8		-3.2	-2.4		-2.8	-3.2		0.8	0		0.4	-0.4		0.8	-1.2		0	0		-1.6	0.8		0.8	0.4		2	2.8		2.8	2.8		1.2	1.6		-1.38624	1.40646	-1.29399	-0.68713	-0.18402
-3.6	-2		-2.8	-4		-3.2	-4		-1.6	-2.4		-2.8	-2.8		1.6	0.4		-2	-2.4		0.4	0.8		-2	0		-0.4	0.4		2.4	4		0.8	3.2		2	2.8		2.8	2.4		2	1.6		-1.38122	0.79975	-0.37594	-1.45928	0.31626
-3.6	-2		-2.8	-3.6		-2	-1.2		-3.2	-3.2		-1.6	-3.2		2.4	0.4		-0.8	-2		0.4	-1.6		0.4	0.8		-1.2	-0.4		-2	3.2		2.8	2		2	3.2		2.4	2.4		3.6	2		-1.62876	1.31663	-0.93677	-2.19058	-0.40686
-4	-1.2		-3.2	-2.8		-2.8	-2.4		-2.8	-2.8		-2.4	-3.2		2.8	-3.6		-0.8	-1.6		-0.8	-0.8		0.8	0		-1.2	-1.2		3.2	-4		2	3.6		1.6	1.2		3.2	1.6		2.4	2.8		-1.33684	2.46801	-0.75518	-1.48406	-0.02046
-0.4	-4		-0.8	-2.8		-3.2	-3.2		-3.6	-2		-3.2	-2.4		4	-0.8		-1.2	0.8		-0.4	0.4		0	-0.8		0.4	0		-0.4	4		4	2.4		2	3.2		3.6	2		2.4	2.4		-1.36745	1.6528	-0.21857	-1.95078	0.30965
0.8	-2		-2.8	-1.6		-3.2	-4		-2	-3.6		-3.2	-3.6		2	3.6		2	0.4		-1.6	-0.4		-0.8	-0.8		-0.8	0		4	-3.6		2	3.6		2	1.2		2.8	2.4		2.4	3.2		-1.6608	2.11122	-0.51712	-2.46125	0.12832
-2.8	-2.8		-2.4	-2.4		-2	-2.8		-2.8	-2		-1.6	-2		1.6	-3.2		-0.4	1.2		0.4	-2.4		0	-0.4		-0.8	-0.4		2.8	2.4		0.8	2.8		2.4	2		2	2.8		2	2.4		-2.15328	0.91085	-0.49262	-2.18125	-0.97893
-1.6	-1.2		-3.2	-3.6		-3.2	-3.2		-2.8	-2.4		-3.6	-2.4		-1.6	-0.4		-1.6	0.8		0.4	-0.8		-0.8	-0.8		-2	-1.2		4	-3.6		0	2.4		2.4	2.8		2	1.6		2.4	3.2		-1.3365	1.15957	-0.05569	-1.86241	0.16209
-2	-2		-4	-2.4		-2.4	-2.4		-2.4	-2.4		-3.2	-2.8		4	4		0.4	-2.4		0.8	0.4		-1.2	0		-0.8	1.2		4	4		2.8	1.2		2	2.8		2.8	2.4		2.4	2		-1.66087	1.4641	-0.38356	-2.29503	-0.02734
-4	-3.2		-3.6	-2.4		-2.8	-2.8		-3.2	-2.8		-2	-3.6		3.6	-1.2		-2.4	-2.8		-1.2	-1.2		-0.8	-0.4		0.4	0.8		-3.6	2		1.2	0.8		2.4	3.6		0.8	2.8		1.6	2.4		-0.4388	2.05002	-1.08381	-1.61825	0.32221
-1.2	-3.6		-2.8	-2.8		-2.4	-3.2		-2	-3.6		-3.2	-3.2		-2	-3.6		-1.6	-0.4		-0.4	-1.2		-0.8	0		-0.4	-0.8		3.2	-0.8		0.8	2		1.6	3.6		2.8	2.8		2.4	1.2		-1.6268	0.86405	-1.51986	-1.1383	0.45317
-2.4	-2.4		-3.6	-1.2		-1.2	-4		-2.4	-3.2		-1.2	-3.2		-1.6	-4		1.2	-0.4		1.2	-1.2		0.4	-1.2		-0.8	-0.4		-2.8	-0.8		2.4	0.8		2	1.6		3.2	2.4		0.8	2		0.88238	3.54156	-0.69456	-1.53961	0.11141
-3.2	-4		-3.2	-2.8		-3.2	-3.6		-0.8	-2		-2	-2.4		4	3.2		-0.8	0		0	2.8		0	0.4		0.4	-1.2		2.8	0.4		1.6	3.2		2	2.8		3.2	2.8		2.4	1.2		0.41674	2.81163	0.21087	-3.53997	0.03783
0	-4		-2	-2		-2	-2.8		-2	-3.6		-2.4	-3.2		0	-4		-1.2	1.2		0.4	-2		1.6	0.8		-1.6	-1.2		4	0		2	3.6		3.2	1.6		2	3.2		3.2	2.8		2.04778	3.36942	-0.37508	-1.41691	0.32593
2	-4		-0.4	-2.4		-2.8	-2.8		-3.2	-2.4		-3.2	-3.6		2.8	3.2		0.8	-0.4		-1.2	-0.4		-2	-0.8		0.4	0		4	-2.8		0	-1.2		2	0.8		2	2.8		2.4	2.4		-0.57054	2.52056	-0.40884	-2.70857	0.10579
-2	-3.2		-4	-1.6		-2.4	-3.2		-2.4	-2.8		-2.8	-2.4		-3.2	-4		-0.8	0		1.6	-0.4		-0.8	-1.6		-0.8	0.4		3.6	4		3.6	2.4		2.4	3.6		1.2	0		3.2	1.6		1.51028	3.31096	0.11917	1.06735	0.27824
-2	-2		-2	-3.2		-2	-1.6		-3.2	-3.2		-3.6	-3.2		-3.6	-2		-0.4	-2		-2	0.4		-0.8	0.8		-1.2	0		1.6	4		3.2	2.4		0.8	3.6		2.4	2.8		2.4	2.8		-0.00235	2.40122	-1.13318	-1.19796	0.15097
-3.6	-4		-3.6	-3.2		-3.2	-1.2		-3.6	-2		-2.8	-3.2		-4	-2.4		-0.8	-0.8		-0.8	1.2		0.4	-1.6		-0.8	-0.4		4	2.4		3.2	0.8		3.2	2.8		2.8	0.8		2.4	2		-1.1818	1.95806	-1.92813	-1.59596	0.28773
-1.2	-3.2		-2.8	-0.8		-1.2	-2.8		-0.4	-2		-2.4	-3.2		-0.8	-3.2		2	0		2.8	0		0	0		0.8	0.4		0	1.6		3.2	3.2		2.4	2		2.8	2		2	2		-1.65921	1.10877	-1.94454	-0.90433	0.33871
-4	-0.8		-2	-2.4		-3.6	-3.6		-3.2	-2.4		-3.2	-3.2		-1.2	0		-0.4	0.4		-1.2	-1.2		-0.8	-2		0.4	-0.4		0.4	0		1.2	3.6		2	2		3.2	0.8		2.8	2.8		-1.09032	1.47484	0.78616	-2.1643	0.09831
-2.8	-3.6		-3.6	-1.6		-1.6	-2.4		-2.8	-3.6		-3.2	-2.8		4	-4		0.4	-1.6		-2.4	-2.4		-0.4	0.4		-2.4	-0.4		-1.6	2.8		0.8	2.4		3.6	2.4		3.2	2.8		3.2	2.4		1.02306	1.68921	-0.36855	-1.41562	0.29362
-0.8	-0.4		-2.8	-2.8		-2.8	-2.4		-2.4	-2.4		-2	-2.4		-2	-2.8		-2.4	-0.4		-1.2	-3.2		-0.4	-0.4		0	-0.4		0.8	2.4		-2.8	2.8		3.2	3.6		3.2	1.6		2.4	1.6		-1.18216	1.83283	0.38503	0.82588	-0.08439
-4	0.4		-2.8	-2.8		-2.8	-2.4		-1.6	-1.2		-2.8	-2.8		2.4	3.6		0.8	-1.6		0.4	0.4		-0.4	-1.2		-2	0		0	4		1.6	0.4		2.8	1.6		2	2.4		2.8	2		-1.48455	1.92705	0.05957	-2.47198	0.01549
-4	-4		-2	-2.8		-2.8	-3.2		-3.6	-2.4		-3.6	-3.2		0.8	-4		-2.4	1.6		1.6	0.4		-0.4	-0.4		0	0		4	3.2		2	2.4		1.2	2		2	1.6		0.4	3.2		0.91985	3.12522	-0.94916	-1.85224	-0.5724
-3.2	-2.8		-0.4	-4		-1.6	-2.4		-2.4	-3.2		-0.8	-3.2		1.2	-3.6		2.4	-1.2		0	0		-0.4	0		0.4	0.8		2	4		2.4	2		1.6	2		2	2.8		2.4	1.2		-1.50153	1.58801	-0.37567	-2.74765	0.42367
-4	-2.8		-1.2	-0.8		-3.2	-2.4		-3.6	-2.8		-2.8	-2.8		0.4	3.6		1.2	0.8		2.4	0		-0.4	-0.8		-1.2	-1.6		2.4	2.4		4	3.2		2.4	1.6		3.2	2.8		4	2		-1.67346	4.05975	0.25697	-1.82284	-0.10737
-2.4	-2		-3.2	0		-2.8	-3.2		-3.2	-3.2		-3.2	-2.8		-0.4	0.4		-2.8	0		-1.2	-1.2		-0.8	0		-0.8	-0.4		0	2.4		2.8	2.4		2	2.8		2	2.8		1.6	3.6		-2.04078	2.97192	-1.4348	-1.96934	-0.01332
-2.4	-4		-2.4	-2.4		-3.2	-1.6		-1.6	-3.2		-1.6	-3.2		1.6	-2.4		-0.4	-2.8		0.4	-2		0.4	-0.4		-0.8	-0.8		3.6	2.4		1.2	3.2		2.8	3.6		1.6	2		1.2	3.6		-1.52048	2.81607	-0.96329	-1.801	-0.1019
-1.2	0.8		-3.6	-0.8		-2.8	-3.2		-2.8	-2.8		-0.4	-3.2		-0.4	2		0	1.6		-0.8	-0.4		0	0.4		-0.4	0		4	3.2		3.6	2.4		2.4	2.8		1.2	4		2.4	2.8		-1.46027	1.29806	-1.2729	-1.09784	0.2043
-3.6	-3.6		-2.4	-0.8		-3.2	-1.6		-3.6	-1.6		-2.8	-2.4		-2	1.2		-0.4	1.6		0.4	-1.2		1.6	0.8		-0.8	-0.4		1.6	2		1.2	2.8		2.4	2		3.2	3.2		3.2	2		-1.43068	1.37966	-1.7726	-1.03897	0.2994
-1.6	-4		-3.6	-2.8		-3.2	-3.2		-2.8	-3.6		-2	-2		-2.8	-2.8		-2	-3.2		-0.8	0.8		0	-0.4		-0.8	-0.8		3.6	-1.2		3.2	2.4		1.2	1.6		3.6	2		2.8	2.4		-3.01366	1.17438	-0.50137	-1.71214	0.01611
-3.2	-2		-2.4	-2.8		-2.8	-4		-1.6	-4		-2	-2		-0.4	0.8		0	-1.6		-0.8	1.2		0.4	-1.2		0.8	0		4	0.4		3.6	0.8		3.2	3.6		2	2		3.2	2		-0.25316	2.31305	-0.08853	-1.75132	0.11683
-2.8	-3.6		-2	-1.6		-2	-2.4		-3.6	-1.6		-2	-3.2		-3.6	-2		-0.8	0.8		0.8	1.2		0.8	-1.2		0.8	-1.2		-1.6	4		3.2	-1.6		2.8	1.6		2.8	3.2		1.2	2.8		-0.7282	1.845	0.02855	-1.86499	0.08202
2.8	-2.4		-2.8	-2.8		-2	-3.2		-3.2	-3.2		-1.6	-2.8		-2.8	2		0	1.6		0.8	0		-0.8	-2		0	-0.8		2	3.2		2.4	3.6		2.8	2.8		1.6	1.6		1.2	2		-1.43981	1.42892	0.13217	-2.93538	0.2777
-3.2	-0.8		-2.4	-4		-2.8	-3.2		-3.2	-3.2		-2.8	-2.4		-2.4	1.2		0.8	-1.6		1.6	-1.6		-1.2	0		-0.4	0.8		3.6	2		2	3.2		2	3.2		2.8	1.2		2.4	2.4		-1.49842	2.78603	-0.79321	-1.29067	0.1422
-2	0		-0.8	-1.2		-3.2	-3.6		-3.2	-2.8		-2.4	-2		-1.6	-3.2		-2	0		-0.4	-0.4		-0.4	-2		-0.4	-0.8		2.8	0		2.4	2.4		2.4	3.6		2	3.2		2.4	2		-0.77981	2.13041	-0.68349	-1.55294	-0.00206
-2	-0.8		-1.6	-3.2		-2.4	-2.8		-2	-3.2		-1.2	-2.8		-0.8	4		-1.6	2		-0.4	2		-1.6	-2		-0.8	0		0.4	1.2		3.2	0.8		2.4	3.2		3.2	2.4		2.4	2.8		-1.39487	0.71087	-1.10018	-1.57479	0.25968
-2.8	-4		-2.4	-1.6		-2	-0.8		-2.8	-3.6		-2.8	-2.4		0.4	-1.2		2	-0.4		-0.8	0		0.4	-0.8		-0.4	0.4		0.4	1.2		1.2	2.8		2.8	1.6		2	1.6		1.6	3.2		0.40617	4.34728	0.28603	-2.13964	0.29713
-4	-4		-2.8	-2.4		-2.4	-3.2		-2.4	-3.2		-3.2	-2		3.6	-1.2		-2	0		-0.4	0.4		-1.2	-0.8		1.2	-0.8		1.6	4		1.6	0.8		2.8	2		2.8	2.4		2.8	2.4		-0.5811	3.19355	-0.36492	-1.2422	-0.05712
-4	-2		-3.6	-4		-2	-2		-3.2	-2.8		-2.4	-2.4		3.6	0.4		-2.4	0		0	-1.2		0	0.8		-1.2	-1.2		4	4		2	2.8		2.8	4		2.4	2.4		3.6	2		-1.19808	2.22499	-0.08436	-2.25058	0.30162
-1.6	-4		-2.8	-2		-2.4	-2.8		-3.2	-2.8		-2.8	-2.4		-4	1.6		-3.6	-0.4		0.8	-1.2		0.4	-1.2		-0.4	-1.2		3.2	3.2		2.8	2.8		1.6	2		2.4	3.6		2.4	2.4		0.7429	3.77726	-0.9291	-1.22384	0.37311
-4	-2.4		0	-2.8		-2.4	-2.8		-2.4	-2.4		-2.8	-2.8		-3.2	-2		1.2	-0.8		0.8	-1.6		-1.2	0		-1.2	0		4	1.2		2.4	3.6		0	2		1.6	0		2.8	1.6		-0.39143	3.31808	-0.55104	-1.79749	0.25335
-3.2	-4		-4	-3.2		-3.2	-2.4		-3.2	-3.6		-2.8	-2		0	-0.4		-1.2	0.4		-0.8	-1.2		-1.2	0.4		0	0		-1.2	2		0	1.2		2.8	0.8		2.4	3.2		3.6	3.6		-1.34822	1.2613	-0.74267	-2.27402	0.28567
-3.2	-4		-2	-2.4		-2.8	-2.8		-2.8	-3.2		-3.2	-3.6		-2.8	2		-1.6	1.2		-1.2	-0.4		0	-0.4		0	0.8		4	-0.4		3.2	1.6		1.6	1.6		2.4	3.2		3.2	2.8		0.2063	1.4933	-0.95327	-2.09371	0.30536
-0.4	-4		-2.8	-3.2		-3.2	-4		-2.4	-3.2		-0.8	-2.8		-0.8	-1.6		-1.2	0.8		0.4	-2.4		-1.6	0.8		0	-1.2		2.8	0.8		3.2	2.4		1.2	1.6		2	1.2		2.4	2.4		-1.20565	2.2331	-1.23941	-1.77992	0.15038
0	-1.2		-3.6	-2.4		-3.6	-3.2		-2	-2		-2.8	-2.8		0.8	-0.8		2	-0.4		-2	0		-1.6	-0.4		-1.6	-1.2		-1.2	2.4		0.8	1.2		1.6	2.8		3.2	0		2.8	2.8		0.58332	3.23506	-2.61229	-1.16253	-0.12888
0.4	-3.6		-3.2	-2.4		-2	-2.8		-1.2	-2.4		-4	-4		4	0.4		-1.6	0		-0.4	-0.8		0.8	0.8		1.6	-2.4		-1.6	3.6		2.8	3.6		1.6	3.2		2.8	3.2		3.6	2.8		-1.11788	1.31206	0.37322	-2.00098	0.31741
-3.6	-4		-2	-2.8		-2.8	-3.2		-1.2	-3.2		-2.8	-3.6		2.4	0.4		-0.4	0.4		0	-0.8		1.6	-2.4		0.4	-0.4		-1.2	3.6		1.2	2.4		1.6	2		1.2	3.2		2.8	2.8		0.50085	2.64284	-0.21218	-1.48254	0.25162
-4	-4		-3.6	-2.8		-4	-3.6		-2.4	-2.4		-2.8	-0.8		3.6	-0.4		-0.8	0.8		-1.6	-0.4		-0.8	1.2		0.8	-1.2		-2.4	3.2		2.8	3.2		1.6	2.4		2.4	2		2.8	3.2		-1.22723	1.52352	-0.03107	-2.2535	-0.01426
-3.6	-3.6		-2.4	-1.6		-2.4	-2.4		-2	-3.6		-2.8	-2.8		1.6	-2.4		0.8	-2.4		-0.4	-2		-1.6	-2.4		-0.4	0.8		3.2	1.6		2.4	3.2		0	3.2		1.6	2.4		3.6	0.4		-1.4814	3.49926	-0.68012	-1.58261	-0.0575
-0.8	-3.6		-1.6	-1.6		-3.2	-3.2		-2.4	-2		-2.4	-3.2		-3.6	-4		-1.6	-1.2		-2	0.4		-1.6	0.4		0.4	-0.8		2	-3.2		2	3.2		1.2	0.8		2.4	2.4		2.4	2.4		-1.24913	1.19738	-1.37032	-1.87916	-0.03544
-2.4	-4		-2.8	-2.4		-3.2	-2.8		-2.8	-3.2		-3.2	-2.8		-0.4	-1.2		2	0		0.8	-0.8		2	0.8		0.8	1.2		3.6	4		2.4	1.2		2.8	2		3.2	0.4		2	2.8		-1.63129	2.93867	-0.06126	-1.96095	-0.02321
-2.8	0		-1.2	-2.4		-3.6	-2		-2	-2.4		-2	-3.2		-3.6	-0.4		-0.4	-0.8		-0.8	-1.6		-0.4	0.4		1.2	-1.2		1.6	4		1.6	2.4		0.8	2		2.8	2.4		3.2	2.8		0.38152	3.55112	-1.42035	-1.92483	0.02973
-4	-3.6		-2	-3.6		-2.4	-2.4		-2.4	-2.8		-2	-3.6		-2	2.4		2.8	-0.4		-0.4	1.2		-1.2	0		-1.2	0.4		2.4	4		1.2	2.8		2	1.2		1.6	2.4		3.6	2		-2.33195	1.58928	-1.16052	-2.05753	0.21111
-3.2	-3.6		-3.6	-2.8		-2	-3.6		-3.2	-2		-2.4	-4		0.4	-4		0	-2.8		0	-1.6		-0.4	-0.4		-1.2	0.4		4	3.6		2.8	3.6		2.8	2		1.6	1.6		3.6	-0.4		-1.31489	1.20163	-0.1087	-2.70181	0.34289
-3.2	-1.2		-2.4	-3.6		-2	-2.8		-2.8	-3.2		-2.4	-3.2		-1.6	-2		-0.4	-3.2		-1.2	0		1.2	1.2		-0.8	-0.8		4	4		1.2	2.8		2.8	2		2	2.8		0.8	3.2		-1.56913	1.42726	-1.07417	-1.42181	0.26845
-2.4	-4		-2.8	-1.6		-2.8	-3.2		-2.4	-4		-3.6	-3.2		-2	0.8		-2	-3.6		0.4	-2		0.8	1.6		0	1.2		2	2.4		3.6	3.6		2	3.6		2.4	2		1.6	2		-2.62092	2.17837	-0.75041	-1.57362	0.06444
-0.8	-4		-3.2	-2		-2	-3.2		-3.2	-1.6		-3.6	-2.8		-2	-0.4		-3.2	-1.2		-0.4	-0.8		1.2	-1.2		0.4	-1.6		1.2	-2.4		2.4	1.6		2.4	2		1.2	1.2		2.8	3.6		-0.86919	2.88073	-0.63414	-1.52504	-0.14162
-4	-3.6		-2	-3.2		-2.4	-2.8		-2	-2.4		-3.6	-2.8		-2	-2		-2	-1.6		-0.8	-2		-0.8	-0.8		0.4	-1.6		-0.8	2		0.8	0.8		2.8	2		3.2	2.4		3.2	2.8		-1.25784	1.36559	-0.77197	-1.30999	0.08308
-4	1.2		-2.4	-3.2		-4	-3.2		-2.4	-2.8		-2.8	-2.4		-4	-2.4		-0.8	-0.8		0.8	0.4		-1.2	0.8		0.8	0		-1.6	3.2		2	2		2.8	-0.8		2	2.4		2.8	2.8		-1.13932	1.82921	-0.20111	-2.22742	0.19111
-4	-4		-2.4	-1.6		-3.2	-2.4		-2.8	-3.2		-3.6	-3.2		-2	-3.6		0	-2.8		0.8	-1.2		-2	0.4		-0.4	-0.4		2	3.6		2.8	1.2		2.8	2.4		1.2	2.8		0.8	2.4		-1.32384	2.04974	-0.16106	-1.85847	0.02145
-4	-2.4		-3.2	-3.6		-2.4	-2.8		-2.8	-2.8		-3.6	-2		4	0		1.2	2.4		0.8	-1.2		-1.6	-0.8		-1.6	-2		-3.2	3.6		3.2	3.2		2.8	0.8		1.2	2.4		3.6	2.4		-1.42455	1.0559	-0.41947	-1.15617	0.26975
-1.6	-3.6		-2.4	-1.6		-3.6	-2		-2.4	-1.6		-2.8	-2.4		-0.4	-1.2		0.4	-1.6		2	-0.8		-0.8	-0.8		-0.8	-0.4		2	-1.2		-0.8	2		2.4	2.8		1.6	4		2	2		-2.58553	1.83797	0.75767	-1.92702	0.47968
-1.6	-0.8		-3.6	-3.2		-2.8	-3.2		-2.8	-2.8		-2.4	-4		-2	-4		-0.4	-0.8		-1.2	-2.8		0	-2		-1.6	0.8		2.4	3.6		2	3.6		1.6	2.4		3.2	2.8		2	1.6		0.47959	2.94354	-0.78139	-1.09913	-0.12899
-4	-1.6		-2	-1.6		-2.8	-3.6		-4	-3.6		-3.2	-2.8		-4	0.4		-1.2	0		-1.6	-0.8		0	1.2		-0.4	1.2		2	4		3.2	2		1.6	3.2		3.2	3.6		2.4	3.2		-2.39451	1.42377	-0.54297	-1.22176	0.1057
-4	0.4		-1.2	-2.8		-3.2	-2.4		-2.8	-2.4		-3.6	-3.6		2	1.2		1.2	0.4		0.4	-0.8		-2	-0.4		1.2	-0.8		4	4		3.2	1.6		3.6	0.4		2	0.8		3.6	2.8		-0.06239	3.29067	0.03258	-2.18504	-0.41869
-1.6	-1.2		-3.6	-2		-3.2	-1.2		-2.8	-2.4		-2	-3.6		0	-3.2		-1.6	1.2		0.4	0		-0.8	-0.8		-1.6	-0.8		2.8	4		2.8	1.2		2.4	1.6		3.2	2.8		1.6	2.4		-0.48498	2.08263	-0.29983	-1.76432	-0.15449
-3.6	-3.2		-3.6	-1.6		-3.2	-2.8		-3.2	-3.6		-2.8	-2.8		0.8	-2.4		-2	0.4		0	-1.2		-1.2	-1.2		0	-0.4		4	-1.6		2.4	1.6		2.8	2.8		2.8	0.4		2	2		-1.55487	1.89182	-0.9438	-1.5878	1.09988
-3.2	-4		-4	-4		-4	-3.2		-2	-2.8		-4	-2.8		-3.2	-4		0.8	-2		-0.8	-1.2		0	-0.4		0	-1.2		3.6	2.4		2.4	2.8		2	2.8		0.8	1.6		2	0.4		-2.61305	2.50025	0.53309	-2.32592	0.2386
0.4	-4		-2.8	-3.2		-2	-2.4		-2.8	-2		-2.4	-1.6		-2.4	0		-2.4	0		1.6	0		1.2	-2.4		0.8	0.4		1.6	2.8		4	2		0.8	2.8		2.8	3.2		3.2	3.6		-0.64892	2.76127	0.2891	-1.70078	-0.00219
-1.6	-0.4		-3.2	-2		-2.4	-3.2		-3.6	-3.6		-3.6	-2.8		1.6	2.8		-1.2	-1.2		-1.6	-0.8		0.4	0		0	0		-3.6	3.6		1.6	2.4		2.4	0.8		2.4	3.2		3.2	3.6		-1.12228	1.40652	-1.46838	-0.95627	0.27593
-3.2	-2		-2.8	-2		-2	-3.2		-2.4	-2.8		-1.6	-1.6		-0.8	-4		-1.2	0		-0.8	-1.2		-0.8	-2		0.8	-0.8		2.8	2		3.2	2.4		0.8	2.8		2.4	3.6		0.8	1.6		-1.11657	1.38459	0.9881	-2.13068	0.429
-3.6	-1.6		-2	-3.6		-2.4	-2.8		-2.8	-3.6		-1.6	-2.8		3.2	4		-0.4	0.4		1.2	1.2		-0.8	-1.2		-0.4	-0.8		2.8	4		2.4	2.8		2	1.2		2.8	2.8		1.6	2.4		-1.52049	1.31648	0.26029	-1.7999	0.04173
-0.4	-2		-2.4	-3.2		-2.4	-2.8		-2.8	-2.8		-3.6	-1.6		-0.4	3.6		1.2	0.8		-2	0		-0.8	-1.6		-0.4	-0.4		3.2	-2		3.2	2.8		1.6	2.4		2	3.6		3.6	2.4		-1.41488	1.2122	-0.76627	-1.11384	0.25021
-4	-1.6		-2.8	-2		-2.4	-2.8		-2.8	-2		-3.6	-2.4		-2.8	1.2		-2.4	0		-1.2	-1.2		0.4	-1.6		-1.6	0.8		3.2	4		3.2	1.6		2.4	1.6		2	2		2.8	2.8		-0.37337	3.32887	-0.7681	-1.85935	0.07005
-4	-4		-3.2	-3.2		-2.4	-3.2		-3.2	-2.8		-1.6	-2.8		-2.8	0		0.4	0		-2	1.6		0.4	-0.4		-1.6	-0.8		4	3.2		2	2		2	2		2.4	2.8		3.2	1.2		-0.03808	2.29896	-0.56644	-1.65496	-1.2281
0.8	-4		-3.6	-2		-2.8	-3.2		-2	-3.2		-2.8	-3.2		1.6	-0.8		1.2	-0.4		2	-1.6		-0.4	-2		1.2	0.4		2.8	2.4		1.2	3.2		2.8	1.6		2.4	2.4		3.2	2		-0.99813	1.67536	-0.81002	-1.28067	-0.20925
-4	-3.2		-2	-2		-2	-2.4		-2.8	-2.8		-2.8	-2.8		-2.4	2.8		-1.2	2		-1.2	0.4		-1.6	0.4		0.4	0.4		1.2	1.6		0.4	2		2.4	2		2.4	2.8		2.8	2.8		-1.40105	1.39824	-0.5278	-2.17709	-0.05855
-0.8	-0.8		-3.6	-2		-4	-3.6		-2.8	-2		-3.6	-2.8		1.6	3.6		-2	-0.8		0	-0.8		-0.4	0.4		0	-1.2		4	0		0	2		2.4	0.8		3.2	1.6		2.4	2.4		-1.35302	1.33835	-0.00846	-2.96062	-0.12929
-3.2	-3.2		-3.6	-2		-2.8	-3.6		-1.6	-2.8		-2	-3.2		-0.4	-0.8		2	-1.2		-0.4	0.8		-0.8	1.6		-2.4	0		4	1.2		3.2	2.4		1.6	2.8		2.8	2.8		1.6	2		-1.72576	1.68622	-0.51867	-1.91791	-0.06133
-4	-4		-1.6	-0.4		-2.8	-1.2		-1.2	-3.2		-2.8	-2.4		-2.4	-2.8		1.2	1.2		0	0		-0.4	-1.6		-0.8	-1.2		4	4		4	3.6		3.2	2		2	4		2.4	2.8		-1.39696	1.42362	0.03523	-1.89083	-0.01725
-1.6	-4		-2.8	-2.8		-2.8	-3.2		-3.2	-3.6		-4	-2.8		-1.6	2.8		-0.4	-0.4		-0.4	-1.2		-0.4	-0.8		0.4	0		3.6	0		1.2	3.2		3.2	1.6		2.4	2.8		2.4	2.8		-0.68421	1.97438	-0.0354	-1.91987	0.84647
-2	-0.8		-2.4	-3.6		-3.6	-2.8		-2.4	-2.4		-4	-2		-4	0.8		-0.4	0		-2.8	0		-1.6	1.2		0.4	-0.8		4	3.2		1.6	3.2		1.6	2.8		2.8	2		3.2	1.6		-1.43757	1.35277	-0.62665	-1.65685	-0.00118
-2	-2.4		-4	-4		-3.2	-2.8		-2	-3.6		-1.2	-2.8		0.4	1.6		1.2	2.4		-1.6	-1.2		-1.6	-0.8		-0.8	0.8		0.4	4		1.2	2.8		2.4	3.2		2	2.4		2.8	2.8		-1.1784	1.30538	-0.0436	-1.87678	0.03049
-4	-2.8		-3.6	-3.2		-3.2	-3.2		-4	-3.6		-2	-2.8		0.8	-0.8		-1.2	-1.2		-1.2	0.8		0	0.4		0.8	0		3.2	2		1.6	2.4		2.8	4		2.8	2.4		3.2	2.8		0.42305	0.82164	-0.67086	-2.25595	0.28429
-0.8	-2		-2.4	-2.4		-2.8	-3.6		-3.6	-2.4		-3.6	-2.4		-2.4	-4		-2	0.4		-1.6	1.2		-1.6	-0.4		1.6	-0.4		3.6	0.8		1.6	2.8		2.4	1.6		1.6	2.8		1.6	1.6		-1.66614	1.1447	-1.1504	-2.23387	0.32404
-2	-4		-2.4	-2.8		-2.8	-3.2		-3.6	-2		-2.4	-3.2		2.4	3.6		-2.8	0.4		0.8	0.8		-1.2	-1.2		-1.2	-0.8		4	4		3.2	2		2.8	2.4		2.4	2		2.4	3.6		-1.37446	1.24402	-0.95827	-2.10963	-0.03262
-0.4	-4		-3.2	-1.6		-3.2	-2		-2.8	-2.8		-4	-2.8		0.4	-2		-0.8	1.6		-2	0.4		-1.6	0.4		0.4	1.2		2.8	-0.4		0.8	0.8		2.4	3.6		1.2	1.2		2.8	1.2		-1.76241	1.70614	-0.30028	-2.6039	0.08535
-1.2	-0.8		0	-3.6		-2.4	-1.2		-2.4	-1.6		-3.2	-3.2		0.8	2		-0.4	-3.2		2.4	0.4		-1.2	0		0.4	1.2		4	4		2.8	2.8		0.8	2.8		2	2.4		3.2	3.2		-1.12718	1.62554	-2.00482	-1.59214	-0.03712
-3.6	-3.6		-2.4	-2.8		-2	-0.8		-3.6	-3.2		-2	-3.6		-3.6	-3.2		-0.4	0.4		-0.4	-0.4		0.4	0.8		-0.4	-0.4		2.4	2.4		3.2	2		2.4	2		3.6	2		2.8	2		-1.6483	2.02499	0.01595	-1.80077	0.05536
-2	-2.8		-1.6	-1.2		-2	-2		-1.2	-2.8		-3.2	-4		-2.8	-2.8		0	0.4		-0.8	1.2		-0.8	-0.4		-0.8	-0.4		3.2	4		0.8	2.4		2.4	2.8		1.6	2		2.8	0.8		-0.56789	2.40044	0.21916	-2.10624	0.1923
-3.6	-3.2		-3.6	-3.2		-2.8	-2.4		-3.2	-2.8		-1.6	-2.4		-0.8	-0.8		-1.6	0.4		0	-1.6		0	-0.8		0.8	-1.2		4	0.8		3.6	2.8		2	1.6		2.8	1.2		2.8	1.6		-0.23494	2.08307	0.32973	-2.57686	0.13334
-3.2	-3.2		-0.8	-0.8		-3.6	-3.6		-2.8	-2.8		-2	-2.4		-2.8	-2.8		-0.4	0.8		-0.4	0.4		0.4	1.6		2.4	0		-0.8	4		2.8	0.4		2	2.4		2.4	2.4		0	3.2		-0.79686	2.59397	-0.11301	-2.27181	0.00415
-3.6	-2.8		-3.2	-2		-2.4	-2		-2.8	-3.2		-3.2	-4		0.8	-0.8		-2	0		0.8	-0.8		0.4	-1.2		-1.6	-0.4		-0.4	-2		2.4	3.6		2.8	2.4		1.6	3.2		0.8	2.4		-0.16779	2.40565	0.11429	-2.04414	-0.06636
-4	-3.6		-1.6	-3.2		-0.8	-2.8		-2.4	-2		-2.4	-2.8		0	-1.6		-1.2	-2.4		0.4	0		-0.4	0		0	0.4		2.4	1.2		2.8	2		1.2	2.8		1.2	2.8		1.6	2.8		0.04491	1.99188	-0.00397	-2.36364	0.26581
-3.2	0.4		-2.8	-2		-2.4	-1.6		-0.8	-3.6		-1.2	-3.2		-1.6	3.6		0.4	-0.4		-0.8	-1.6		0	0.8		-0.4	-1.2		1.6	-1.2		2.8	2		0.8	2.4		3.2	0.8		2	2.8		0.66502	4.20706	0.05412	-2.53533	-0.28763
-3.2	-3.2		-2	-1.6		-3.2	-3.2		-2.4	-2.4		-3.2	-3.2		0.8	2.4		2	0.4		-1.6	0.8		-1.2	-1.2		-2	-1.2		4	2.4		4	3.2		2	3.2		2.4	2		1.2	2.8		-1.49248	1.96477	0.01649	-1.84757	0.19071
-4	-4		-1.6	-1.6		-3.6	-2.4		-2.8	-3.2		-2.8	-2.4		-2.8	3.6		0.4	0		0.4	-2		-0.8	-2		0	-0.8		3.2	-0.8		0	0		2.8	2.4		2	0.8		2.8	2.4		-0.86158	1.72698	0.40127	-1.85198	-0.03224
-1.2	-0.8		-2.8	-4		-2	-1.6		-3.2	-2		-2.8	-2.8		-1.2	3.2		-1.6	-1.6		0	0.4		1.6	0		0	-0.4		1.6	3.2		2.4	2.8		3.2	2		2.8	2.8		2.8	2.8		-1.20349	1.44114	0.03053	-1.45335	1.00816
-2.8	-4		-3.2	-2.4		-3.2	-2.4		-4	-2		-1.6	-3.2		-4	-2.4		-0.4	1.6		-1.6	-0.4		0.4	-0.4		0	-2.4		2.8	2.8		0.8	2		1.2	2		3.2	1.6		2.8	2		-0.08608	2.64659	-1.04021	-1.62381	-0.03486
-3.2	-2.4		-2	-0.4		-3.2	-2.4		-3.2	-2.4		-2.8	-3.2		-4	4		2.4	-0.4		-2.4	1.6		0.4	-0.4		0	0.4		2.8	0.4		2	1.6		2	1.6		2	2		3.2	2.8		-1.46496	1.06192	-0.62474	-1.48183	0.06228
-3.2	-1.6		-2.8	-3.6		-2.8	-2.4		-2.8	-1.6		-2.4	-3.2		-2	-2.4		0	-0.8		0.8	0.8		-0.8	0.4		-1.2	0.8		1.6	3.2		2.8	3.6		2.8	1.6		2.8	1.6		3.6	2		-1.33897	1.44961	-0.43718	-1.65418	-0.26942
-2.8	-2.8		-3.6	-3.2		-2.4	-3.2		-2	-2.4		-3.6	-3.2		-3.6	-4		-1.2	-1.6		0.4	-0.8		-0.8	-1.2		0.4	0		4	2.8		1.2	2.8		1.6	2.4		3.2	2		3.2	2.8		-1.95987	2.40552	-0.5479	-1.70495	0.95182
-2.8	-0.4		-2.8	-3.2		-2.8	-3.6		-3.2	-2.4		-3.2	-3.6		-2.4	-0.4		-0.4	0		-0.4	0.4		0.8	-0.4		-2.4	-1.6		4	3.6		2.4	1.6		2.4	1.6		2.8	1.2		2.8	2.4		-1.22354	1.36777	-1.68663	-1.5633	0.08123
-4	-3.6		-2	-2.4		-3.2	-2.4		-2	-3.2		-2	-2.8		1.2	4		-0.4	-1.6		-2.8	-1.6		-1.6	-0.4		0	-0.4		1.6	-0.8		4	-0.4		2.8	2.8		2.8	0.8		2.8	2		-1.76345	-0.46601	-1.43157	-1.90345	0.03508
0	-4		-4	-2.4		-3.6	-2.4		-1.2	-3.6		-3.6	-2.8		-4	4		0.4	0.4		0	-1.2		-0.4	-0.8		-0.8	-1.6		-2.4	3.6		2.4	3.2		2.4	2.8		1.6	2.4		2.4	2.4		-0.87951	1.98718	0.34624	-2.04165	-0.05344
-4	-3.2		-3.6	-2		-3.2	-3.2		-2.4	-2.4		-3.2	-2.4		-1.2	1.6		-2	-0.4		0	0		-1.2	0		0	-1.2		4	3.6		2	2		3.2	2.4		1.2	3.2		2.4	2		-1.11973	2.35765	-0.70042	-1.82669	0.08852
-3.2	-0.4		-3.2	-3.6		-2.8	-3.2		-1.6	-2.8		-4	-3.6		-2.8	0.4		-0.8	-1.6		-2	0		-0.4	0		0.4	-1.2		-0.4	0.8		1.2	3.6		2.4	1.6		2.4	3.2		1.2	0.8		-0.47045	2.45336	-0.31869	-1.44072	0.24067
-4	-4		-3.2	-3.6		-2	-2.8		-2.8	-3.2		-2.8	-3.2		-4	3.6		1.6	-0.8		0	2		1.2	-0.4		-1.6	1.2		-2.8	0.4		2	1.6		3.6	2.4		2.4	1.6		2.4	2		-1.38125	1.55524	0.38538	0.85964	-0.07498
-4	-2		-3.6	-2.4		-2	-2.8		-2.8	-2.8		-2.4	-2.8		-1.2	-2		-1.2	-0.4		0.4	0		-0.8	-1.6		-1.2	0.4		4	4		3.6	3.6		2.8	0.8		2	1.2		2.8	3.2		-1.35325	1.3454	-0.24217	-1.97297	0.21562
-0.8	-1.6		-2.8	-3.2		-3.2	-2.4		-1.6	-3.6		-3.6	-2.8		-3.6	-1.6		-2.8	-2.4		-0.8	0.8		1.2	0		-0.4	-0.4		3.6	-1.6		2	-0.8		2.4	2.8		2.8	1.2		2.8	2		-0.52454	2.32849	-0.75829	-1.3377	0.43141
-2.4	-2.8		-2.8	-1.6		-2.4	-3.6		-3.2	-2.8		-3.6	-3.2		1.6	-3.6		-0.8	0		-0.8	0.4		0	0.4		0	-1.2		4	-1.6		2	2.8		1.2	0.8		1.2	3.2		1.6	3.2		-1.5969	1.09946	-1.65081	-0.7067	-0.02135
-3.6	-1.2		-2.4	-1.6		-2.4	-2.8		-2.4	-3.6		-2.4	-2.8		-0.4	-0.4		0	0		1.6	-1.2		-0.4	0		-1.2	-0.4		2.4	4		4	1.6		1.6	0.4		1.6	3.6		2.8	1.6		-1.37227	1.02529	-0.53274	-1.91103	0.3895
-2	-1.6		-4	-2.4		-1.2	-3.6		-2.8	-2.4		-2.4	-2.4		4	-0.8		-0.8	-1.2		-0.8	0.4		-0.4	-0.4		-0.8	-1.2		-4	3.6		2	2.4		2	1.6		2	3.2		2.4	1.2		-0.0061	1.86104	-0.2539	-1.90155	0.31901
-3.6	-3.6		-3.2	-2.8		-3.2	-3.2		-3.2	-3.6		-2.8	-3.2		3.6	2.4		-2	-0.8		-0.8	-0.8		-0.8	-0.4		0	1.2		2	0.4		2.4	1.2		1.2	2.4		2.8	1.2		2.4	2		-1.11447	1.3003	-0.42323	-1.70376	-0.26993
-2.4	-2.4		-3.2	-3.2		-3.6	-3.6		-2.8	-2.4		-3.2	-3.2		-3.6	-1.6		1.6	-1.2		-0.4	0.4		-0.8	2.4		-0.4	0.4		1.6	4		1.6	1.2		1.6	2		2.4	2.4		0.8	3.2		0.15413	4.48474	-2.00965	-1.48334	-0.26021
1.6	-4		-1.6	-1.6		-3.2	-3.6		-2.4	-2.8		-2.8	-2.4		3.2	-1.2		-1.2	-1.2		-1.6	1.2		-0.4	-0.4		-0.8	-0.4		2.8	2.8		2.4	2.8		1.6	3.2		2	2.4		3.2	3.2		-0.028	0.64661	-0.6313	-1.51675	-0.11763
-2.4	-1.2		-3.6	-2.8		-1.6	-2.8		-3.2	-2.8		-4	-2.8		-2.4	0		0	1.2		-2.4	1.6		-2.8	1.2		-1.2	-0.8		0.4	0		4	2		3.2	2.8		2.4	2		2.4	2		-1.1381	1.51182	-0.45191	-2.36799	-0.1644
-4	-4		-2.8	-2.8		-2.8	-3.2		-2	-1.6		-2.4	-3.6		-3.2	-0.8		0.8	0		0	-0.4		-0.4	-1.6		0	-0.8		2.8	2		1.6	2.4		1.6	2.4		2.4	2.8		0.4	1.2		0.28281	3.10007	-0.66397	-2.30882	-0.10217
-4	-1.6		-2.4	-2.8		-2.8	-2.8		-3.2	-1.6		-3.2	-3.2		-0.4	2.4		-2	-2.4		0.8	0.4		-0.8	-0.4		0	-0.4		3.6	0		2.4	2.8		2.4	1.6		2	1.6		3.6	1.6		-2.97634	1.63974	-0.46222	-2.51537	0.31634
2.4	-3.6		-3.2	-0.4		-2.8	-2.4		-2.4	-1.2		-2.4	-2		-1.2	-0.4		-2	-0.8		1.2	-0.8		-1.2	0		0.4	-0.8		0.8	4		2.4	2.4		2.8	2		1.6	3.2		2.4	3.2		-1.58182	1.70076	0.40387	0.81314	0.03461
-3.6	-3.2		-2.4	-3.6		-2.8	-3.2		-1.2	-2.8		-2.4	-3.6		1.6	-3.6		-2	-1.2		1.2	-0.8		-0.8	-0.8		-1.2	-0.4		-1.2	4		1.6	2		3.6	2.8		3.2	1.6		2.4	2.8		-0.94452	3.15169	-0.38537	-2.48961	-0.00286
-1.6	-2		-2.4	-3.2		-2	-3.2		-2.8	-2.4		-2.8	-3.6		-2.8	-2.4		-1.6	-1.2		0.8	-0.4		-0.8	0.8		-1.2	0		4	2		2.4	2.8		3.6	3.2		2.4	2.8		0.8	3.2		-0.36525	2.7868	-0.55077	-1.58757	-0.36092
-2.4	-1.6		-2	-3.6		-2.4	-2		-2.8	-2		-2.8	-2.8		3.2	-0.8		0.4	1.6		0	0.8		0.8	0.8		-2	0		1.6	0.4		2.4	2.8		3.6	2.8		2.8	2		1.6	2.4		-1.92798	1.99334	0.1411	-2.00907	0.02668
-0.4	-2.8		-3.2	-3.2		-3.2	-3.2		-2.8	-2.8		-3.2	-2.4		-3.2	-1.2		-2.4	1.2		-0.4	0.8		0.4	-0.8		0	-0.4		1.6	0		2.8	2		1.2	3.2		4	3.6		2.8	3.2		-1.23001	1.25666	-0.58895	-1.16285	0.22244
-2.4	2		-1.6	-2		-3.6	-2.8		-3.2	-4		-3.6	-2.4		-0.8	3.6		-2.4	-1.6		1.6	-1.2		0.8	0		0	-1.6		2	2.8		0.8	-0.4		3.6	2.4		2	1.6		2	3.2		0.45842	3.22786	-0.17722	-1.43655	0.13631
-3.2	-4		-0.8	-3.2		-3.2	-2		-2.8	-2.8		-3.2	-1.2		2	-0.4		0.4	-2.8		-0.4	-1.2		0.4	-0.8		0	-0.4		2.8	-2		0.4	3.2		0.4	3.2		2.4	2		3.2	3.6		0.00444	3.39098	-0.15099	-1.544	-0.29022
-3.2	-0.8		-2	-2.4		-1.6	-3.2		-3.2	-3.2		-3.2	-2.8		-4	1.6		-0.4	1.2		-0.8	-2.4		0.4	2.4		-1.2	-0.4		1.2	3.6		2	2.8		2	2		2.8	2		3.6	3.6		-2.0791	1.01673	-0.9806	-1.8668	0.29636
-3.6	-1.2		-3.2	-0.8		-3.6	-1.2		-3.6	-3.6		-2.8	-3.6		3.6	-1.2		-2.4	0		-0.4	-1.6		-0.8	-0.8		-0.8	-1.6		4	2		2.4	1.6		1.2	2.8		1.2	2.4		2.4	2.8		-2.30621	0.73321	-0.47523	-2.78498	-0.19087
2.8	-1.6		-2.4	-2.4		-2.8	-3.6		-3.2	-1.6		-3.2	-3.2		4	2.4		-2.4	-0.4		0.4	-1.2		0.4	0.4		-0.8	-1.2		2.4	3.2		2.8	3.2		1.6	4		0.8	2		0.8	2.4		-2.04407	1.07532	0.07124	-2.10842	0.11041
-3.2	-2		-2.4	-2.4		-3.2	-3.6		-2.8	-2.4		-1.2	-2.8		-1.6	0.4		-1.6	0.8		0.8	-0.8		1.6	-0.4		0.4	0		4	0		1.6	2		1.6	2.4		2	2.4		2.4	1.6		-1.89043	0.96762	-0.11448	-1.70621	0.27324
-2	-3.2		-3.6	-3.6		-2.4	-3.6		-1.2	-3.6		-2	-3.2		-4	-2		-0.4	0.8		-1.6	-1.2		0.4	-0.4		-1.6	-0.4		1.2	2.4		2.4	3.6		0.8	3.2		2.4	1.6		2.4	3.6		-2.86626	0.90744	0.14031	-2.61629	-1.23911
-4	-3.6		-3.2	-2		-2.8	-1.6		-2.4	-2.4		-3.2	-2.8		1.2	1.2		-1.6	0		-0.8	-0.8		-0.4	0.8		0.4	0.4		0	-1.6		2.8	0		2.8	3.2		3.6	2.8		2.4	1.6		-3.51593	1.93755	0.50003	-2.51499	-0.05948
1.2	-1.2		-3.2	-2.8		-1.6	-3.6		-1.6	-2		-3.2	-2.4		-2	2.8		-1.2	2.4		1.6	0		-0.8	0		-1.6	-0.8		2.4	2.8		3.2	1.2		2.4	2		1.2	2.8		2	2.4		-3.27228	1.70141	-0.15837	-2.21929	0.79929
0.4	-4		-2.4	-3.6		-2.8	-3.6		-2	-3.2		-2.8	-3.2		1.6	1.2		-0.4	0.8		-1.6	-0.8		0.4	-0.8		0.8	-0.8		-0.4	2.4		0.4	1.6		2.4	1.2		0.8	2		2.4	2.4		-2.52842	1.40634	-0.37627	-1.19177	0.14373
-2.4	-4		-2	-2.8		-3.2	-2		-2.8	-4		-2.8	-3.6		0.4	3.6		1.2	-1.2		-0.8	2.8		0	0.8		-1.6	0.4		2.8	3.6		1.6	3.6		2.8	1.2		2.4	2.4		3.2	2.8		-2.3159	1.78219	-1.01154	-1.59945	0.06984
-0.4	-0.8		-3.6	-2.8		-2.8	-3.2		-3.2	-2.4		-4	-3.6		4	-2		0	0.4		0	-0.4		-0.4	-2.4		-1.2	1.6		-1.6	2		2	2.4		1.6	2		2.4	1.2		2.4	2.4		-2.23208	2.16293	-1.63806	-2.27185	0.46222
-2.4	0		-0.8	-2		-2.4	-2		-2.4	-2.4		-3.6	-3.2		1.6	-0.4		0	0.8		-2.8	0.4		0.4	0		-1.2	-1.6		3.2	2		2.8	2.8		2	3.2		2.8	3.6		3.2	1.2		-2.93311	2.19857	-0.90899	-1.94797	0.34368
-2.8	-1.6		-1.6	-2.8		-2	-3.6		-2	-2.8		-2.8	-3.6		-0.8	-4		0	-0.4		2	1.6		0.4	-0.8		1.2	-0.8		4	3.6		0.4	0.8		3.2	1.2		3.2	2.8		2.4	2		-2.21782	1.28885	-0.05338	-1.58624	0.21764
-2	0		-3.6	-3.2		-2.8	-2.4		-3.6	-3.6		-3.2	-3.6		2.8	-2		-1.2	0		-2.4	2		-2	-1.2		0.8	0.8		4	0.4		0.4	1.6		2.4	1.2		2.8	3.6		2	3.2		-2.64739	1.21321	-0.80344	-1.73147	0.58106
0	-2.8		-2	-1.6		-2.8	-1.6		-3.6	-2.4		-2.8	-3.2		0.4	1.6		-0.8	0		-1.6	0		-0.4	-0.4		-1.2	1.2		4	0.4		2.8	2.8		3.6	2.8		2.8	2.4		1.2	2.4		-2.24744	1.39446	-0.159	-1.74426	0.30976
-0.8	0		-1.6	-4		-2.4	-2		-2.4	-1.6		-2.8	-1.6		-1.6	0		0	2		-2	0.4		0	-0.4		-0.8	1.6		0	2		3.2	0.8		2.8	2.8		3.6	1.6		2	2		-2.1981	1.51599	-0.40257	-1.2513	-0.29648
-3.2	-4		-2.8	-2.8		-3.6	-3.2		-3.2	-2.8		-2.4	-2		4	-0.4		-1.2	-0.4		0.4	0		-0.8	-0.8		-0.8	0.4		0.4	1.2		2	2.8		2.8	3.2		1.6	2.4		2.8	2		-2.29834	1.46011	-0.24002	-1.43403	-0.14064
-2.4	-3.2		-1.2	-2		-3.2	-2		-2.4	-2.4		-1.2	-3.2		-2	3.6		-2	1.2		0.4	1.2		0	-0.4		-1.2	-0.8		3.2	0		2	3.6		2	1.6		3.2	3.2		2.8	2		-2.70863	2.73003	0.58352	-2.35366	0.00398
-4	-2.4		-3.2	-1.6		-0.8	-3.2		-1.6	-2.4		-2.4	-3.2		-2.8	1.6		1.2	-0.4		-0.4	-1.2		-0.8	-0.4		0.8	-0.8		2.4	-0.8		2	1.2		2	2.8		2.4	2.4		2.8	3.2		-2.8097	0.52346	0.35926	-1.52253	-0.16111
-0.8	-2.8		-1.6	-2.4		-2.8	-2.8		-2	-2.8		-2.8	-2		-2	-1.2		1.6	0.4		-2	0		-0.8	-2.4		0.4	0.8		3.6	4		2.4	2.4		2.4	2.8		2	3.6		2.8	2.8		-2.76459	0.93968	-1.21953	-1.09537	0.25349
-2.4	-2.8		-3.2	-2.4		-2.8	-4		-4	-2.4		-4	-1.2		-4	-4		-2.4	1.2		0	1.2		-0.4	0		-0.4	-0.8		3.6	2		1.6	4		2.4	0.8		3.2	3.6		2.4	0.8		-1.79736	3.43856	-0.42682	-2.51505	0.2146
1.2	-3.6		-2.8	-2		-2.8	-3.2		-2.4	-2.4		-2.8	-2.4		-2	-2.4		2.8	0.8		-2.4	-0.4		0	0.4		0.8	-0.4		3.2	1.6		2.8	3.6		2.8	2.8		2.8	2.4		3.2	2.4		-3.22847	0.608	-0.15414	-1.70932	0.23254
-3.2	-2.4		-3.6	-1.6		-1.6	-4		-3.2	-2.4		-4	-2.4		0	-3.6		2	-0.8		-2	0.8		-0.8	2		1.2	-0.8		0.4	4		2.8	2.4		2.4	2		2.4	3.2		3.2	2.8		-3.62433	1.48713	-2.05754	-1.16996	-0.12715
-2.8	-2.8		-2.8	-2.4		-2.4	-3.6		-3.2	-2.8		-3.2	-3.2		-2	-3.2		0	-0.4		-0.8	-2.4		0.4	-1.2		0	0		-0.4	1.6		1.6	2.4		2.4	2.8		2	3.6		2.4	2.4		-3.36039	2.3361	-0.03048	-2.9757	-0.16483
0	-2		-2.4	-2		-2.8	-1.2		-2.4	-3.6		-2.8	-2.8		-2	4		-2	-0.4		0	-0.8		1.2	-1.2		-0.4	-0.4		-4	4		2	-0.4		1.6	2.4		1.6	3.2		2.4	3.6		-3.73267	1.01251	-0.84314	-2.41134	0.04534
-1.2	-0.4		-3.2	-2.8		-2	-2.8		-2	-2		-1.6	-3.6		0	-0.4		-1.2	-2		-0.8	-0.4		1.6	-1.6		-1.2	-1.6		0.8	2.4		3.6	2		3.2	3.2		2.4	2		2.4	2		-1.73437	0.98901	-0.08631	-2.18012	0.23601
-0.8	-3.6		-2.4	-2.8		-2.8	-2.4		-2.4	-3.6		-4	-3.6		-2.8	-0.4		0.4	0		-0.8	-1.2		1.6	-1.6		0.4	0.4		1.6	4		2	3.6		2.4	2.8		3.2	3.2		2	2.4		-1.96948	1.3945	0.22046	-1.28223	0.04089
-3.6	-1.6		-3.6	-4		-3.2	-1.2		-3.2	-2.8		-3.6	-3.2		-0.4	2		-1.6	1.2		-1.6	-1.2		3.2	-1.2		-0.8	-0.4		3.2	4		3.2	3.2		1.2	3.6		2	2.8		2	2.4		-1.74547	1.02264	0.39146	0.61467	-0.36193
-1.2	-3.2		-3.2	-3.6		-2.8	-0.8		-1.2	-3.6		-2.4	-1.6		2.4	-4		-0.8	-0.8		-0.8	0		-0.8	-0.8		-1.2	-0.4		1.6	-3.2		2.4	3.2		3.2	2		2	1.6		2.4	2.4		-2.98527	2.6697	-0.84614	-1.89848	0.32828
-2.8	-2.8		-2	-3.2		-2.4	-2.8		-3.2	-2.8		-3.2	-2.8		0.4	-3.6		-0.4	0.8		-2	0		1.2	0.4		0	-1.6		4	2.4		3.6	3.2		2	2.8		2	1.6		2.8	1.6		-1.59745	1.33491	-0.08482	-2.45143	0.07223
-0.4	-2.4		-2.8	-2.8		-3.6	-3.6		-2.8	-2.4		-3.2	-2.4		0	1.6		1.2	-1.6		-2.4	-2		-0.4	-2		-1.6	-1.2		1.2	3.6		2	0.4		0.8	2.4		1.6	3.6		2.8	1.2		-1.56597	1.46066	-0.08299	-2.01181	-0.34114
-2.8	1.2		-3.2	-3.2		-2	-2.4		-2.4	-1.6		-3.6	-2.8		4	-2		0.8	0		-1.2	0		-0.4	-0.4		0.4	-1.6		4	2.4		3.6	2.8		0.8	2.4		1.6	2		2.4	2.4		-1.86368	1.84652	-1.31764	-0.95635	-0.21213
-1.6	-3.2		-0.8	-0.8		-2.8	-3.6		-2.8	-3.2		-3.6	-2.4		3.2	-4		-2	0.4		0.8	0.8		0	0.4		-2	-1.2		-2.8	3.2		2.8	2.4		1.2	1.2		2.8	2.8		1.2	3.2		-1.28649	1.15617	-0.34444	-2.54767	0.23853
-4	-3.2		-1.2	-3.6		-2.4	-2.8		-2.4	-3.6		-1.6	-2.8		-0.4	-0.4		2.8	0		-2	-0.4		0	1.2		0	-0.8		0.4	4		2.4	3.6		1.2	2		2.8	2		2.8	2.8		-1.84654	1.66017	-0.86015	-1.45021	-0.15022
-3.6	-3.6		-3.2	-3.2		-1.6	-3.2		-2.8	-0.8		-2.4	-3.6		0.4	2.8		-1.6	-2		-0.4	-0.8		0	-0.4		-0.8	-1.2		3.2	-0.4		2.8	2		1.6	1.6		2.8	3.2		3.2	2.8		-1.43206	1.26274	-0.59252	-2.84689	0.00371
-2.4	1.2		-1.2	-2.8		-2.4	-2.4		-2.8	-3.2		-2.8	-3.6		0.8	0		0.4	1.2		-0.8	-1.6		0	0		-1.6	0.8		3.6	4		2	3.2		2.8	3.2		1.6	2.8		3.2	3.2		-1.74721	1.43173	-0.43765	-1.55774	0.20706
0	-4		-2.4	-3.6		-2	-2.4		-3.6	-2.4		-2	-2.8		-4	-4		1.2	-0.8		0	-2.8		0.8	-1.2		-2	-0.4		-0.8	3.6		3.2	2.8		1.6	2		2	3.2		2.4	2.4		-1.41914	1.52676	-1.4231	-1.26497	0.12571
-3.6	-3.2		-4	-0.4		-3.6	-3.6		-1.2	-3.2		-3.2	-2.8		0.8	0		-3.2	0.4		-0.8	0.8		0.4	-0.4		-0.8	0.8		4	0.4		1.2	1.6		2	2.4		2.8	2.8		2.8	1.6		-1.06595	1.96984	-0.69116	-2.91072	0.10209
-2.4	-2.4		-1.6	-2.4		-2.8	-2.4		-2	-2.4		-3.2	-3.2		2.8	-1.6		0.8	-1.6		-2	-0.4		-1.6	-1.6		-0.8	0.8		2.4	3.6		2.4	0.4		2.8	1.2		2	2		2	2.4		-1.59207	1.66491	-1.04508	-1.35391	-0.12273
-2.4	-4		-2.4	-2		-2	-2.8		-2.8	-2.8		-4	-3.2		0	0.8		1.6	-1.2		0.8	-0.4		-1.6	-0.8		-0.4	-0.4		4	4		0.8	3.2		0.8	2.4		2	2		1.2	3.2		-1.62842	1.52936	-1.27096	-1.51248	-0.36309
-2.8	-4		-2.4	-3.6		-1.6	-2		-2	-3.6		-3.2	-3.6		-4	2.4		-2.8	0		-0.4	-0.4		0.4	-0.4		-2.4	-0.4		2	3.2		3.6	3.2		1.6	2.4		3.2	2		0.8	2.4		-1.43143	1.76041	-0.28604	-1.53156	1.32326
-2	-0.8		-4	-1.6		-0.8	-2.8		-3.6	-1.6		-2.8	-1.6		0.4	-1.2		-0.4	-0.8		-1.2	-0.4		-1.2	-0.4		-0.8	-1.6		4	2.8		1.2	2.4		3.6	2		2.4	1.6		2.8	2.4		-1.26132	2.04667	0.11359	-2.91917	0.14031
-3.6	-2		-2	-2.4		-1.2	-3.2		-2.4	-3.6		-2.8	-2.4		1.6	-0.4		0	-1.6		2.4	-0.8		-0.8	1.2		-0.8	-1.2		-1.6	2.8		2.8	1.6		3.2	0.8		2.4	2.8		3.2	1.2		-1.47614	1.16192	0.01555	-1.83473	0.13166
-2.8	-4		-3.2	-2.8		-3.6	-3.6		-3.2	-2		-3.6	-1.6		-2.4	-3.2		-1.2	0.4		-0.8	0.4		0	-1.6		-0.4	-1.2		0	3.2		3.2	1.2		2	2.8		1.6	2.4		1.2	2.8		-1.09663	0.52366	-0.05677	-1.37937	0.04642
-4	-2.4		-4	-2		-2.4	-3.2		-2.4	-2.4		-2	-2.8		0	-2.4		0.4	-1.2		1.2	1.6		-0.4	-1.2		-0.8	-0.8		3.2	2.4		2.4	3.2		2.8	2.4		2.4	2.4		2.8	3.6		-1.04904	4.07288	-0.48284	-1.48994	0.0649
-3.6	-4		0	-2.4		-2.8	-2.8		-3.2	-3.2		-4	-2.8		-1.2	-1.6		2	0.8		0.8	-1.2		0.8	-0.8		-0.4	-0.4		4	1.6		3.2	4		2.8	2.4		2.4	1.6		1.2	3.2		-2.90447	2.31443	-0.8335	-1.36986	0.30218
-3.6	-4		-2	-2.8		-3.2	-2.4		-3.6	-2.4		-3.2	-2.8		0	-1.2		-0.8	-1.6		-0.4	-2.8		1.6	-2		-1.2	0.4		2.8	3.6		1.6	2.8		1.6	3.6		2	2.4		4	2.8		-1.47645	3.11502	-0.564	-1.6716	0.33925
-2.8	-3.6		-3.6	-2		-2.8	-3.6		-2.8	-3.2		-2.8	-2.8		-0.4	-3.6		-0.4	-2.4		-0.8	-0.4		-0.4	-0.4		-1.6	-1.6		2.8	-1.6		1.6	0.4		2	2.8		3.2	1.6		1.6	2		-1.24808	1.24898	-0.22519	-1.95582	0.26158
-1.2	-2.8		-3.2	-2.8		-2.8	-4		-3.2	-2		-3.2	-2.4		3.2	2.8		-3.2	-0.8		-2.4	0		0.8	-0.4		-0.8	0.8		0.4	4		2	2.4		1.2	2.8		3.2	2.8		3.2	2.4		-3.44839	1.69593	1.32321	-2.93701	0.17789
-2.8	-4		-2.4	-2		-2.8	-2		-3.2	-2		-2.4	-3.2		1.2	4		1.6	-0.8		-0.8	-2		-1.2	0.8		0.4	-1.2		3.6	-1.2		2	3.6		3.2	2		2.4	2.8		3.2	3.2		-1.12148	2.64045	-1.22575	-0.73789	0.04638
-3.6	-4		-2.4	-2.8		-3.6	-2		-2.4	-2		-2.4	-2.4		-3.2	-4		-0.8	-2.4		-1.2	-0.4		1.2	-0.8		0	-0.4		4	0.8		2.4	3.6		3.6	2.8		2.4	3.2		3.6	2.4		-0.73617	2.96545	-0.30337	-1.74603	0.36675
-2.8	-2		-2.4	-2.8		-2.4	-2.8		-3.2	-2		-2.4	-2		-2.4	4		-1.6	-0.4		-1.2	0.8		-1.2	0		0.8	-1.2		4	2.8		1.6	3.2		1.2	3.2		2.8	2		2	2		-0.76675	2.83373	-0.38586	-1.33339	0.45936
-3.2	-0.8		-3.2	-0.8		-2.8	-2.8		-1.6	-3.2		-0.8	-2.8		-2	-0.8		-2.4	-1.6		-0.4	0.4		-1.2	-0.4		-2	-0.8		4	4		2	2.4		2	3.6		2.8	2		1.6	2.8		-1.78491	1.75	-0.27251	-1.82666	0.12261
-3.6	-1.2		-3.2	-4		-3.6	-2		-3.2	-2		-3.6	-1.6		-3.6	-4		-1.6	0		0.8	1.2		0.4	-0.8		0.4	0.8		4	-1.2		1.6	3.6		2.8	1.6		3.6	3.2		2.8	3.6		-0.45183	2.56071	-0.5866	-2.42016	-0.08693
0.4	-3.6		-3.2	-2.8		-2.8	-2.4		-3.2	-3.2		-3.2	-3.2		-2	-3.2		0.8	-0.8		-0.8	0		-0.8	-1.2		-1.2	0.4		2	1.2		2.4	1.2		3.2	2		2.8	1.2		1.6	2.4		-1.75968	1.2	0.64249	-2.02553	0.22936
-4	-4		-1.2	-3.2		-2.4	-2.4		-2.8	-2.4		-1.6	-2		1.6	4		-0.4	2.4		1.6	-1.2		-0.4	-0.4		-0.4	-0.4		3.2	3.2		2.8	4		2.8	3.2		2.4	3.6		2	1.6		-1.1234	1.48265	-1.35493	-1.58487	-0.18579
-3.6	-0.8		-3.6	-2		-2	-2.8		-2.8	-2		-2.4	-2.4		-1.6	-2.8		-1.6	-1.2		-1.2	-1.6		-0.8	0.4		0	-0.8		1.6	0		2.4	1.6		3.2	1.6		2	2.4		2.4	2.4		-1.2758	1.67198	-0.60173	-1.16875	0.37999
-2.4	-4		-4	-2		-2	-3.6		-2.4	-2		-2.8	-3.2		-1.2	-1.6		-1.2	0.4		0.4	0.4		0.4	-2.4		0	-0.4		1.2	-0.4		0.8	2		2.4	2.8		2	3.2		2	0.8		-1.1026	1.31801	-0.15035	-1.40644	0.1989
0.8	-4		-3.2	-1.6		-2	-2.8		-2	-3.6		-4	-3.6		-2	-0.4		0.4	0.8		-1.2	-1.6		-2	0		0.4	0.4		4	1.6		4	2.8		3.2	2.8		3.2	1.6		3.6	2.8		-1.24206	1.18092	-1.2503	-1.5959	0.18895
-3.2	-1.2		-2.8	-1.6		-2.8	-3.2		-3.6	-3.2		-1.2	-2.4		2	-4		-0.8	-0.4		-0.8	0.8		0.8	-1.2		0	-0.4		3.6	3.2		3.6	2.4		2.4	2.4		2.8	2		3.2	3.2		-1.13192	1.36987	0.34036	-2.10222	-0.0497
-4	-3.2		-2.4	-2		-3.6	-3.2		-2	-2.8		-3.6	-2.4		-4	3.2		-0.8	-2.4		-2	0		0.8	-0.8		0.4	-1.6		3.2	4		2	1.2		2	2.8		2.4	2.4		0.8	1.2		-1.79719	1.64157	-1.19495	-1.15396	0.14639
-4	-4		-2	-2.8		-2	-2.4		-2.4	-3.6		-3.2	-3.6		1.6	-3.2		0	-0.4		0.4	-1.6		-0.8	0		0.8	-1.2		3.2	4		2.8	0.4		2.4	3.2		3.6	2		0	3.6		-1.21387	1.5884	-0.18925	-1.54307	1.04949
-2.4	-2.8		-3.6	-2		-3.6	-2.8		-2.8	-3.6		-3.2	-3.6		0.8	-3.2		-1.2	2.8		0	-0.8		-1.6	-0.4		-1.6	-0.4		2	3.2		1.6	3.2		2.4	2.4		2.8	2.8		2	1.6		-1.25675	1.20636	-1.09143	-1.68586	0.2226
-4	-3.2		-2	-2		-3.2	-3.2		-2.4	-3.6		-2.8	-2.8		1.6	4		2.8	-1.2		0.4	-0.8		-0.4	-1.2		-0.4	-1.2		3.6	1.6		3.6	2.8		1.6	1.6		1.6	2		2.4	2		-1.36961	2.10783	-0.93297	-1.28185	0.13839
-3.2	-1.2		-3.6	-2		-3.2	-2.4		-3.2	-2.8		-3.2	-3.6		2.4	-0.4		0.4	-1.2		-1.2	-1.2		0	-1.6		-1.2	-0.4		1.2	4		2.8	2.4		2.4	2.8		2	3.2		2.8	2.8		-1.27582	1.50396	-0.09679	-1.98203	0.28081
-4	-0.4		-1.2	0		-2	-1.2		-3.6	-2		-3.6	-2.8		1.6	-2		-1.2	0.4		-0.8	-2		-0.8	-0.8		0.4	-2.4		0	2.4		0.8	3.2		1.6	2.8		2	2.8		1.2	2.4		-1.74585	1.638	-1.55138	-1.60975	0.227
-0.8	-3.6		-2.8	-2.8		-3.2	-2.4		-3.2	-2		-2.4	-3.2		-2.8	-0.8		-0.8	-0.8		1.6	-0.4		0.8	-0.4		0	1.2		4	-0.4		2	2		1.2	2		1.6	4		2.4	3.2		0.30712	2.56794	0.16019	-1.44761	0.29373
-4	-4		-2	-2.4		-3.2	-2.8		-2.8	-3.6		-3.2	-2.8		0.8	-3.6		-2.8	-1.2		-2.4	0		0.4	-0.4		-0.8	-0.4		4	0.4		3.6	1.6		2.4	2		3.2	3.2		2	2.8		-0.47846	2.31613	-0.45818	-1.86253	0.41562
-4	-3.2		-2.4	-1.6		-2.4	-2.4		-3.6	-2.8		-2.4	-2.4		-1.2	1.2		0.4	-1.6		-0.4	0		1.2	-2		-1.2	-0.8		2	-2.4		3.2	2.8		1.6	2.4		2.4	2.8		2	2.8		-1.37475	1.57971	-0.46049	-2.69124	-0.00403
-2.4	1.2		-1.6	-1.2		-3.6	-3.2		-2.4	-1.6		-1.6	-2		-2	1.6		-1.6	-0.8		0.4	-1.2		-0.8	0.4		-1.2	0		2	2.4		3.2	2.8		2	3.6		2.8	2.8		2.4	2		-1.28686	1.33984	-0.87163	-2.21411	0.4534
-3.2	1.2		-2	-2.8		-2.8	-2.4		-3.2	-3.6		-2	-3.2		0.8	4		-2.4	1.6		-0.8	-1.2		0	-2.4		-2.8	-0.8		2.8	3.2		0.8	3.2		2.4	2.4		2.8	2		4	1.6		-1.56007	1.87523	0.01578	-1.98731	0.25773
-4	-3.6		-3.2	-2.8		-3.6	-2.4		-1.6	-2.8		-2	-3.2		-3.2	0.4		-1.6	-2.8		-0.8	-0.4		-1.2	-2		0.4	0		4	4		0.8	0.4		2.4	3.2		2.4	2		1.6	2.4		0.12866	2.96729	-0.67546	-1.44361	-0.20662
-4	-2.8		-4	-2.8		-3.6	-4		-2.8	-2		-2.8	-3.6		2	0		2	-0.8		0.4	0.8		-0.8	-0.4		0	-0.8		2.8	2.8		3.6	2		2	2.4		2.8	2		2.8	1.6		-0.12316	4.02699	-1.19631	-1.30902	0.06192
-1.2	-0.8		-3.6	-2.8		-3.2	-1.2		-3.2	-2.8		-2.8	-3.6		0.8	0.4		-0.8	-0.8		0	0		1.6	0.4		-2	0.4		-0.4	0		3.6	1.6		3.6	2.4		2.4	2.8		1.2	2.8		-1.02942	2.05599	-0.58779	-2.42242	-0.02897
-3.2	0.4		-1.2	-3.2		-3.2	-1.2		-2	-4		-3.2	-3.6		2.4	-0.4		-0.8	-0.8		-1.2	-0.8		-0.8	0		0.4	-0.4		4	3.2		2.8	0.4		2	2		3.2	1.6		1.6	4		-1.04627	1.99664	0.13949	-2.97888	0.09844
-3.2	-3.2		-3.6	-3.6		-2	-2.4		-3.6	-2		-4	-3.2		-1.6	2		0.8	-0.4		0.4	-0.4		-0.4	0.8		0.8	-1.6		3.2	2		3.6	-0.4		1.6	2.4		2.8	2.8		1.6	2.8		-0.98029	2.19949	-0.62679	-1.79882	-0.15362
-0.4	-1.2		-2	-2.8		-3.6	-2		-4	-2.8		-2.8	-3.2		1.6	-3.2		0	-2		0	-0.8		-2	-0.4		-1.2	-0.4		2.4	2.4		2.8	0		1.2	3.6		2.4	2.4		3.2	2.8		0.45864	3.06246	-0.67273	-1.22262	-0.28861
-4	-0.8		-2.4	-2.8		-4	-1.6		-3.2	-2.4		-3.2	-3.6		-4	-3.6		1.6	2.8		-1.6	1.2		0.8	-1.2		0.4	-0.4		0.8	2.8		2	3.6		2.4	1.2		2.8	2.8		2.4	2		0.31092	1.81388	-0.45548	-1.60039	-0.39819
-0.8	-4		-3.6	-3.6		-2.4	-2		-2.4	-3.6		-2.4	-1.6		2.4	3.2		3.2	-1.6		-0.8	-1.6		-2	1.2		-1.6	-1.6		1.6	3.2		2	0.8		1.6	2.8		2.4	2.4		1.6	3.6		-1.36008	1.55766	-1.18081	-1.46347	-0.23656
-2.8	-4		-2	-2.8		-2.4	-2.8		-2.4	-4		-2	-2.4		-2	-4		-1.6	0.4		-1.6	-1.2		-0.8	-1.2		-2.4	-0.8		0.4	1.2		0	2.8		2.4	2.4		2.4	2.8		0.8	2.4		-1.62697	1.55046	-0.67323	-1.65928	-0.19765
-2.8	-3.6		-3.2	-2.8		-2.8	-4		-3.2	-4		-2.4	-4		1.6	-1.2		-0.4	0.8		0	1.6		-0.8	0		-1.6	-0.8		-3.2	4		-0.4	2.8		1.2	2		1.2	3.2		2.4	3.2		-1.27357	2.29635	0.06978	-1.79505	-1.35842
-4	-2.4		-3.6	-2.4		-3.6	-2		-2.8	-3.2		-3.2	-3.2		0	-4		0	-0.4		-1.6	-2		-1.2	0		-1.2	-0.4		4	3.6		2.4	2.4		3.2	2.8		2.8	2.4		3.2	1.6		-2.23639	1.62818	-0.91218	-1.30871	-0.08853
-1.2	-2.8		-2.4	-2.8		-3.2	-3.2		-2.8	-2.8		-2.8	-2.8		-4	0		1.2	-0.4		-1.6	-0.4		-0.8	0		0	0.8		2.4	4		2.8	2.4		0.4	3.6		2.8	2.8		2.4	2.8		-2.94813	1.12716	-1.04743	-1.23488	-0.2355
-4	-3.6		-3.2	-2.4		-2.4	-2.8		-3.6	-2.8		-2.8	-1.6		3.2	3.6		0.8	-2		-1.2	-2		0.8	0.4		-0.8	-1.2		1.2	-0.8		2.8	2.4		2	2		1.2	3.6		1.6	3.2		-1.64688	1.17425	-0.43719	-1.25803	-0.34661
-3.2	-2		-2	-2		-3.2	-2		-3.6	-3.6		-2.8	-2.8		0	3.6		2.4	-0.8		1.2	1.6		-2	0.8		-0.8	0		-0.8	2		2.4	2.4		2	1.6		3.6	0.8		2.8	0.4		-0.80233	2.68213	-0.50131	-1.73134	-0.14982
2	1.6		-4	-3.2		-2.8	-3.6		-3.6	-0.8		-3.2	-4		-0.8	-4		-1.6	-1.6		-0.4	0.4		0	-0.8		0	-0.4		3.2	2.8		3.2	3.6		1.6	2		2.4	3.6		3.2	3.2		-1.86457	1.90964	-0.76087	-1.54386	0.18263
-3.2	-2		-3.2	-2.8		-2.8	-3.2		-2.8	-2.8		-2.8	-1.2		1.6	-2.8		-0.4	0.8		1.2	-2		-1.2	1.2		0	0.8		3.6	2		4	2.4		1.6	2		3.2	2		2	2.8		-1.49841	1.03091	-0.2601	-2.11705	0.38333
-4	-3.6		-3.6	-2.8		-3.6	-4		-3.2	-2.8		-2	-3.2		-2.8	-1.2		-2	0.4		-2.4	-1.6		0.4	-1.6		0.4	0		2.8	4		2.8	0		2.8	2.4		1.2	0.8		1.6	2.8		-1.46584	1.26693	0.45207	-2.28562	0.02955
-2.8	-2.8		-1.2	-2.4		-2	-3.2		-2.8	-2		-2	-3.6		-0.8	-4		0.8	-0.8		1.2	-0.4		0	0.4		0	1.6		-1.2	-1.6		2	2.4		2	3.2		2.8	2.4		3.2	1.6		-1.49156	1.32861	0.00372	-2.1738	0.0041
-4	-4		-2.8	-4		-3.6	-2		-1.6	-3.2		-2	-3.6		-2.4	-2		-0.8	-0.4		0	0		-0.8	1.2		-1.2	-0.4		4	1.6		3.2	1.2		2	2		2.4	3.2		3.6	3.6		-0.55208	1.9711	0.46568	-2.48117	0.26379
0.4	-4		-3.2	-2.8		-2.8	-3.6		-4	-2.8		-3.2	-2		0	-3.6		-2	0		0.8	0.8		0	1.2		-1.6	0.4		4	2.4		3.2	2.4		2	2.4		2.4	2.8		2.4	3.2		-1.02305	3.08821	-0.50176	-1.3842	0.1672
-1.2	-3.6		-2.8	-3.6		-2.4	-2.4		-2.4	-3.6		-3.6	-3.2		0.4	1.6		-0.8	0		-0.8	0		0.4	-0.4		-0.4	-0.4		2.8	2		3.6	3.2		3.6	1.6		1.6	2		2.8	2		-2.80016	1.77637	-1.1276	-2.29907	0.27377
-3.6	-1.6		-3.6	-4		-1.6	-3.2		-2.8	-3.2		-2.8	-2.4		-1.6	-2.8		-1.2	-1.2		0	-1.6		-1.2	0		0.4	0.4		-2	2		1.6	2.8		0.8	2.4		3.2	2.8		3.2	1.6		-2.07156	1.12505	-0.81938	-2.23475	-1.40504
-2.4	-3.2		-2.4	-3.6		-3.2	-1.2		-2.4	-2.4		-2.8	-3.6		1.6	0.4		1.2	0		1.6	-1.6		-0.8	-1.6		-1.6	0		3.2	2.8		3.2	1.2		2.8	1.6		1.2	2		2.8	2.4		-1.58859	1.58075	-0.69396	-1.80627	0.22863
-2	-3.6		-2.8	-2		-2.4	-3.2		-2.4	-3.2		-3.2	-2.8		1.6	-3.2		-2.4	-1.6		0	-0.8		1.2	-0.8		1.2	-0.4		-1.6	0.8		2.4	0		2.4	1.6		1.2	2.4		2.8	0.8		-1.52779	1.38583	-0.08402	-1.45511	0.26183
-1.2	-4		-3.2	-2.8		-3.2	-3.2		-2.4	-2		-2.8	-2.4		0.8	-4		0	1.2		-2	-1.2		-1.2	1.6		0	-0.8		2.8	-4		2.4	3.2		2	1.6		1.6	1.6		2.4	2.4		-1.06345	1.31646	-0.61477	-2.98939	0.14575
-0.4	-0.8		-2.8	-1.6		-2.4	-3.2		-2.8	-2.4		-3.2	-2.8		-2	-2		0.4	2		-2	0.8		-2	-0.8		0	-0.8		1.2	-0.4		3.6	3.6		3.6	3.2		3.2	0.4		3.2	1.6		-1.28927	1.29406	-1.07255	-1.50086	-0.12328
-2.8	-1.2		-2.8	-3.6		-3.2	-4		-2.8	-2.4		-2.8	-3.6		2	0		-0.8	0		-1.6	-2.8		0.4	0.8		1.6	0		3.6	4		1.2	1.2		1.6	3.6		2.8	2.4		2.4	1.6		-1.16323	1.6365	-0.28689	-1.73326	-0.23666
-4	-3.2		-3.6	-1.6		-2.8	-2		-2.4	-3.2		-1.2	-2.4		-4	-1.6		0	-0.8		-2.8	0.4		0.8	-1.6		-0.4	-1.6		0	-2.8		0	0.4		2.4	3.6		3.2	3.6		3.6	2		-1.05748	1.51653	0.48052	-1.81621	-0.32631
-4	-3.2		-2.4	-2		-3.6	-3.6		-1.2	-3.2		-2.4	-1.6		-4	2.4		1.2	1.2		0.4	0		-2	-1.2		0.8	0		4	-1.2		3.2	3.2		1.6	1.2		2	1.6		1.6	2.4		-1.43633	2.13028	1.1019	-3.27575	-0.26851
-3.2	-4		-2.8	-3.6		-2.4	-3.6		-3.2	-1.6		-2.4	-2.8		0	2		0.8	-2.4		-1.6	0.8		0	-0.4		0.8	-1.2		3.6	0		2	2.8		1.6	2.4		2.4	3.2		2.4	2.8		-0.81961	2.3138	-0.85622	-1.45586	-0.29077
-2.4	-0.8		-2.8	-3.6		-3.2	-2.8		-2.8	-2.4		-2.8	-3.6		-2	-1.6		0.4	-0.8		-0.4	0.4		0.4	-0.4		-1.6	-0.4		3.2	2		-1.2	3.6		3.2	2		4	1.6		2.4	2.8		-0.61512	2.66146	-0.041	-1.58293	-0.29424
-2	-1.2		-1.6	-4		-2.8	-4		-3.2	-3.6		-2.4	-2		2	-4		0.8	-1.2		-2.4	-2.8		-0.4	-0.8		-0.4	-0.4		1.6	4		3.6	4		2.4	1.6		3.2	1.6		3.6	3.2		-0.54311	2.26563	-0.47456	-1.93174	-0.27892
-3.2	-4		-1.6	-2.4		-4	-2.4		-3.6	-4		-2.8	-2.8		2	0		0.8	-1.2		1.6	-0.8		-1.6	-1.6		-0.8	-1.6		0.4	-1.2		1.2	2.8		3.2	3.6		2	2.8		2.4	2.4		-0.25898	2.32927	0.40234	-2.67437	-0.28673
-2.4	1.6		-3.6	-3.2		-3.2	-2		-3.2	-2		-2.8	-3.2		-3.2	-4		1.2	-0.8		-0.8	0.8		-0.4	-0.8		0	-0.4		4	1.2		2	1.6		3.2	0.8		2.4	1.2		2	3.2		-1.16955	1.28135	-0.28615	-1.72599	-0.25506
-2.8	-0.8		-3.2	-2.8		-2.8	-1.6		-2.8	-2		-3.2	-2		-3.2	4		-0.4	0.4		1.6	1.6		0	0.8		-1.6	0		1.6	3.2		1.2	0.8		3.6	2.8		2.4	2.8		2	2.8		-0.83903	1.76211	-1.57916	-1.57454	-0.04838
-2.8	0.8		-2.8	-2.8		-2.8	-2.4		-2.8	-2.4		-3.6	-2.8		0.4	0		-1.6	-0.8		-1.2	2.4		-0.4	0.8		0	0.8		4	4		3.2	3.6		2.4	2.8		2	0.8		2.4	2.8		0.06662	1.89284	-0.36923	-1.89386	-0.40758
-2.8	-4		-3.6	-2		-3.6	-2		-1.6	-3.2		-2.8	-1.6		-0.4	-2.8		-1.2	-0.4		-1.6	-2		-1.6	1.2		-0.8	0.8		2.4	3.2		2	3.6		2.4	1.2		0	2.8		2	2.8		-0.83747	1.96444	-1.99394	-0.98103	-0.03094
-0.8	-1.6		-3.2	-1.6		-3.2	-3.2		-4	-2		-3.6	-3.6		0	-1.6		-0.8	-1.6		-0.4	-0.4		-2	0.8		-1.6	0		4	-0.8		2.8	2		0.8	4		2	2.8		2	2.4		-0.66955	2.43518	-0.38906	-2.28185	-0.00818
-4	-2.4		-2.4	-2.4		-2.8	-2.4		-2.8	-3.6		-3.2	-3.2		3.6	1.2		-1.6	-3.2		0	-1.2		-1.2	0.4		-0.4	-2		4	2.8		3.2	2.8		2.8	1.2		2.8	1.2		1.6	3.6		-0.60589	2.09945	-1.39554	-2.42905	0.05067
-2.8	-3.6		-2.8	-3.2		-2.8	-1.6		-3.2	-2		-3.2	-2.8		2	0.8		0.4	-0.8		-0.8	0.8		1.6	0		-0.8	1.6		2.4	1.2		2.4	2.4		2.4	1.6		2.8	2.4		2	1.6		-0.4288	2.32345	-0.43105	-1.69285	-0.11256
-4	-2.8		-2.8	-2.4		-2	-2.8		-2.8	-2.4		-1.6	-2.4		-3.6	-4		2.4	0.4		-2.4	-0.4		0.8	-0.8		0	1.6		2.4	3.2		2	2		2	1.2		1.6	2		2.4	3.2		-0.697	2.34411	0.38447	-2.28813	-0.21173
-4	-2.4		-3.2	-2.8		-2.8	-2		-2.4	-2.4		-2.8	-2.8		0.4	2.8		-0.8	0		-0.8	0		0.8	1.2		0.4	0		2.8	0		2.4	2.4		1.2	2		2	2.4		2.8	3.2		-1.11512	1.36082	-1.3539	-1.42735	0.00138
-3.2	-0.4		-2	-2.4		-3.6	-3.2		-1.6	-3.2		-2.4	-2.8		-1.6	-2.8		-0.4	1.2		2.4	1.6		-0.4	-1.6		0.8	0.8		3.2	2.8		2.4	2.4		1.6	2.8		2	2.4		2.4	1.6		-2.86067	1.39787	-0.84981	-1.25566	0.089
0	-4		-2	-3.2		-2.8	-2.8		-2.4	-3.6		-2.4	-3.2		4	1.6		0	-1.6		-1.6	0		-1.2	-0.8		0.4	0.4		-2	2.8		3.2	3.2		0.8	2		2.4	2		2.4	0.4		-3.18524	0.94617	-0.76069	-1.28766	0.0396
-2.4	-1.6		-2.8	-2.4		-3.6	-2.8		-2.8	-2.4		-1.6	-2.4		-1.6	-0.4		2.4	-2.4		1.6	-1.6		0.4	-2.4		-1.2	0.4		-1.6	3.2		3.2	3.2		3.2	3.2		1.6	2.8		1.6	2		-1.75263	1.89966	-1.49775	-1.12224	-0.0759
-0.8	-2.4		-2.4	-3.6		-3.2	-2		-3.2	-3.2		-4	-3.2		-1.6	3.6		1.2	-0.8		-1.2	-0.4		0.4	0.4		-1.6	0		-1.2	3.2		2.4	4		1.2	2.8		2.8	2		2	2		-1.28942	2.6459	-1.01457	-1.05419	0.12299
-2.4	-3.2		-2	-2.4		-1.6	-2		-3.6	-2.4		-2	-2.4		-3.2	-3.2		0.4	-0.8		0.4	-0.4		0	-2		-2	0.8		1.6	2.4		0.4	1.6		3.2	2.8		2.4	3.2		1.2	2.4		-2.53078	2.05795	-1.0005	-1.29919	0.03317
0.4	-2.4		-0.4	-3.2		-3.2	-2		-2	-2		-2	-3.6		1.6	-0.8		-1.2	1.2		1.2	1.2		0	0		-1.2	0		4	0.4		3.6	3.6		2	2		2.4	2.8		2	3.2		-1.56246	2.38623	-1.54578	-1.50128	0.2591
-1.2	-4		-2	-2		-2.4	-4		-1.2	-3.2		-3.6	-3.6		0	0.4		-1.6	0		-1.2	1.6		-0.8	0.4		1.2	0.4		1.6	2.4		2.4	1.6		2.8	1.2		2.8	2.4		2.8	2.4		-1.20721	2.85875	-1.09858	-1.04513	0.29717
-4	0.8		-3.6	-2.4		-2	-2.8		-2.8	-2.8		-2	-2.8		-0.8	-1.6		1.6	-2		-0.8	2		0	0.4		-0.4	0		0.8	-1.2		1.6	2		3.2	1.6		2	2.8		2.8	2.8		-1.14238	2.8144	-0.89922	-1.31557	0.24225
-4	-1.6		-3.6	-1.6		-2.4	-3.2		-3.6	-3.2		-2.8	-2		-0.8	-0.8		2	-0.4		-1.6	-1.2		0.4	-0.4		0.4	0		0	0		4	3.6		2.8	2.8		2.8	-0.4		2	2.4		-1.63208	3.01768	-0.93116	-0.85838	0.35464
-1.2	-0.8		-1.6	-2.4		-2	-2.4		-3.2	-2.4		-3.6	-3.2		-4	-3.6		-0.8	0.4		2	0		-0.4	-2		1.2	-0.4		0	2.8		2.4	3.6		2.4	3.2		2	3.2		2	2.4		-1.30304	2.70534	-1.11762	-0.87998	0.19375
-4	-1.6		-3.6	-3.2		-2.8	-3.2		-2.4	-3.2		-3.6	-3.2		0.8	3.6		-0.4	-0.4		-0.8	0		-0.4	0		0.4	-1.6		-0.4	3.2		-0.4	1.6		3.6	3.2		1.6	1.6		3.2	1.2		-1.07248	2.53577	-0.94861	-0.93579	0.05712
-3.6	-3.6		-1.6	-2.8		-3.2	-2		-2.8	-2.4		-3.6	-3.6		-0.4	-1.2		1.2	0.8		-0.4	-0.4		-1.2	0.8		0.8	0.4		4	1.2		2.4	2		3.2	2.4		2.4	2		2	3.2		-3.32082	1.49398	-1.01126	-0.82108	0.19728
-2	-2		-2.4	-2.8		-2.8	-2.4		-2.8	-2.4		-2.4	-2.4		-2	-3.2		-1.2	0.4		0.8	-0.8		-0.4	-0.4		-2	-2.8		4	3.6		1.2	1.6		2	2.4		2	2.8		3.6	2.4		-1.25412	2.64579	-1.45921	-1.07852	-0.29861
-3.6	0		-2.4	-3.6		-3.6	-1.6		-3.2	-2.4		-3.2	-2.4		-2.4	-4		-1.6	0.4		0.8	-1.6		0	-0.8		-0.8	-1.2		4	2.8		2.4	0.8		1.2	2.8		3.2	1.2		3.2	2.4		-2.04294	1.45028	-1.08149	-1.19023	0.06108
-2	-1.6		-3.2	-3.2		-3.2	-3.2		-3.2	-3.2		-2.4	-3.2		0.4	1.6		-1.2	-0.8		-1.6	0		1.2	0		-1.2	-0.8		1.2	3.6		2	2.4		4	3.2		3.2	1.6		3.2	2.4		-2.48447	2.15695	-1.04441	-1.31936	0.01636
1.2	-3.2		-2	-3.2		-3.6	-1.6		-3.6	-2.8		-3.2	-4		0	0		0.4	-2.8		-1.6	-0.4		-0.4	-0.4		0	0		4	-1.6		3.2	1.2		2	0.4		2	3.6		3.2	3.2		-1.77799	1.74935	-1.35182	-1.00222	0.13027
-2.8	-2.4		-2.4	-1.6		-3.2	-2.4		-2	-3.6		-4	-2.8		1.6	0.4		1.2	1.6		0.4	-0.8		1.2	0.4		-0.4	-2.4		4	3.2		0.8	1.2		2.8	2		2	1.6		2.8	3.2		-1.64881	1.49545	-0.92916	-1.19538	0.24651
-3.6	-2.8		-2	-3.2		-2	-3.6		-2.8	-3.2		-3.2	-3.2		0.8	2.4		-2.4	-3.6		-1.6	1.2		-0.4	-1.2		0.4	0		4	0		1.6	3.2		0.8	0.4		1.6	3.6		2.8	3.2		-1.47269	1.07081	-0.79191	-1.46948	0.13907
-3.6	-3.2		-2.8	-3.2		-0.8	-1.6		-1.6	-4		-1.6	-3.2		2	-2		-0.8	-1.2		-1.6	-1.6		-0.4	0		-2.4	-0.8		0.8	1.6		2.4	0.4		2.8	0.4		3.2	3.2		2	1.6		-1.57609	1.51994	-1.83034	-1.13098	0.08431
-4	-4		-2.8	-2		-3.2	-3.2		-3.2	-3.6		-2	-2.8		-1.6	0.8		-0.4	0		1.6	-0.4		0	1.2		0.8	0		4	4		2.8	1.6		1.2	2		0.8	2.4		1.6	2.4		-0.87705	2.12216	-0.74153	-1.52479	0.0621
-0.8	-3.6		-1.2	-2		-2.8	-2.4		-2.4	-2.8		-2.4	-1.2		-1.2	-2.8		-0.8	0		0.4	0.8		0	1.6		0.4	1.2		-1.6	2.4		2.8	0		1.2	2		3.6	1.6		3.2	2		-1.13015	2.75829	-1.57223	-1.7784	0.01315
-3.6	-4		-4	-1.6		-2.8	-2.4		-3.6	-3.2		-4	-2.4		-4	0.4		-1.2	2.4		-1.6	-0.4		-0.4	0		1.2	-0.8		2.4	4		4	-0.8		2.4	3.2		2.8	2.8		1.6	3.6		-1.66219	1.84367	-0.16742	-1.94974	-0.09453
0.8	-4		-2.4	-3.2		-2.8	-2		-3.6	-3.2		-2.8	-3.6		-1.6	-2.4		1.2	-2		0.4	0.4		-0.8	-0.8		-1.6	-0.4		2.8	4		2.8	1.2		2.8	2.8		2	3.2		2.8	2.4		-2.22666	1.42483	-0.71987	-1.23087	-0.07447
-3.6	-2.8		-1.6	-2.8		-2.8	-2.8		-2.8	-2.8		-3.2	-1.6		-2	-4		0	-1.2		-1.2	0.8		-2	-0.8		-0.8	0		-0.8	-2.8		2.4	1.2		3.2	2.8		2.4	1.6		3.6	2.4		-1.99762	1.47365	-1.16814	-2.26412	0.05098
-2.8	-2		-3.6	-3.2		-2.8	-2.8		-2.4	-2.4		-3.6	-3.6		0	2.8		-1.6	2.8		-1.6	-2.4		0.4	-0.4		0.8	0.8		1.6	3.2		2.8	2.8		1.6	2.8		1.6	2.4		2.4	2.8		-1.93275	1.64855	-0.61988	-1.19596	0.16611
-3.2	-4		-2.4	-3.6		-2.8	-2.8		-1.2	-4		-2.8	-2.4		-1.6	-1.6		-0.4	2		-0.4	0		0.4	0		-1.6	-0.4		2.4	3.2		2	3.2		1.6	3.6		2	1.6		3.2	2		-1.73438	1.65887	-0.88864	-1.33992	0.12606
-4	-4		-3.6	-3.2		-3.6	-3.2		-3.2	-2		-3.2	-2		2.8	-3.2		-2	-2.8		0	-1.6		-0.8	-2		-1.2	-0.8		0.4	2.8		2	1.6		2.8	2.8		1.6	2.4		3.2	2		-1.37522	1.73053	-1.89709	-1.41831	-0.07966
-2	-0.8		-3.6	-2.8		-1.6	-2.4		-3.2	-1.6		-2.8	-2.8		-0.8	-0.8		-0.8	0.8		-0.4	-1.6		0.4	-2.4		-0.4	-0.8		2.4	3.2		2	1.6		2.8	2.8		2.8	2.4		2.8	2.8		-1.43655	1.86341	-1.14583	-1.12029	-0.01379
-0.4	-2		-2.4	-3.6		-3.2	-2.8		-3.2	-2		-3.2	-1.6		0	-0.4		-1.2	-1.6		0.4	1.2		0.4	1.2		-2	0.4		-1.2	3.6		3.2	1.6		3.2	1.2		1.6	2		1.6	0.8		-1.55358	1.44912	-1.3597	-0.98619	-0.10644
-2	-4		-3.2	-2		-2.4	-3.2		-2	-2.8		-2	-3.6		-3.6	0		1.6	0.4		0.4	0.4		-0.8	-0.8		0.4	0.4		3.2	1.2		3.2	0.8		2.8	3.2		1.2	3.6		1.2	2.4		-1.43056	1.45842	-0.66319	-1.1913	-0.31167
-4	-4		-3.6	-3.6		-3.2	-2		-2.8	-2.4		-3.6	-2.8		3.6	-1.6		-0.8	0.8		-1.6	0.4		0	-0.4		0.4	-2		3.2	3.6		2	2		3.2	2.4		2	1.6		1.6	2.4		-1.46962	1.13393	-1.06187	-1.00047	-0.26081
-3.2	-1.6		-2.8	-3.6		-2.4	-3.2		-2.8	-2.4		-2.8	-2		2	2.4		-1.2	0.8		-0.8	-2.8		0	0		-0.4	0.8		4	-2		1.6	1.6		2.4	2.8		1.6	2.4		1.6	2.4		-1.30219	2.28042	-1.05149	-1.0161	-0.23363
-4	-4		-2.8	-2.4		-1.6	-2		-3.2	-3.6		-2	-3.2		-0.4	0.8		-0.8	-2		-1.6	-1.2		0.8	0.4		-0.4	-2		-2.4	3.6		1.6	3.6		2	1.2		2.8	2.4		1.6	1.6		-1.24535	1.20729	-1.15575	-1.1035	0.00565
-1.2	-1.6		-3.2	-2.8		-2.4	-2		-2.8	-2.8		-2.8	-2.4		4	1.2		-2.8	0.4		0.4	-1.2		-0.4	-0.4		-0.8	-0.4		-0.8	4		0.8	0.8		1.6	0.8		1.2	3.2		1.2	3.6		-1.3043	1.33438	-1.12429	-1.08843	0.05078
-0.4	-3.2		-4	-2.8		-3.6	-0.4		-3.6	-0.8		-3.2	-2.8		-2.4	-2		2	-0.4		-0.4	-1.6		-0.4	-2.4		-2	0.4		-0.8	3.2		2.8	1.6		1.6	2		2	3.6		1.6	0.8		-1.42005	1.07613	-0.92239	-1.12196	-0.26123
-1.2	-1.2		-2.8	-4		-2.4	-3.2		-2.8	-2.8		-2.8	-2.8		-2.4	-2.4		-0.8	1.2		-0.4	0.8		-1.6	0		-0.4	-0.8		2.4	4		3.2	0.4		1.2	3.6		2.8	1.6		2.4	1.2		-1.9339	1.70639	-1.5271	-1.30257	0.04823
-4	-3.6		-3.2	-3.6		-1.6	-2.8		-2	-2.4		-2	-3.2		-3.6	-0.4		-1.2	0		-0.4	-0.8		-0.4	-2		-0.4	-0.8		4	0.8		2.8	3.6		3.2	2.8		2	2		2.4	2.4		-1.17643	1.47145	-1.11803	-1.0082	-0.19081
2	-3.2		-2.8	-3.2		-2.4	-3.2		-3.6	-2.8		-2.4	-2.4		-1.6	2.8		-1.2	-3.2		-1.2	0.8		0.8	1.2		-1.2	0.4		1.2	0.8		3.2	1.2		1.2	3.2		3.2	3.2		2.8	2.8		-1.35213	1.24772	-0.60123	0.37991	0.00902
[truncated: 390 more rows]
[truncated: 47 more columns]

## Sheet: Figure 7
Figure7b				Figure7c				Figure7d
z1	z2	z3		z1	z2	z3		V = 3.1V										V = 3.2 V
[truncated: 1,583 more rows]
[truncated: 28 more columns]
